# Supplementary material for: An Nlrp5-null mutation leads to attenuated de novo methylation in oocytes, accompanied by a significant reduction in DNMT3L
Source: Mol Hum Reprod. 2025 Nov 18;31(4):gaaf055. doi: 10.1093/molehr/gaaf055 (PMC12704423; doi:10.1093/molehr/gaaf055)
Supplement: gaaf055_Supplementary_Data [file gaaf055_supplementary_data.zip]

Archive with 5 entries (5 files):
- Review_comments_and_author_responses_MHR-25-0090.R2 _supplementary_information.pdf
- Supplementary File S1_EO.xlsx
- Supplementary File S2_EO.xlsx
- Supplementary File S3_EO.xlsx
- Supplementary_information_EO.pdf
