# Supplementary material for: An Nlrp5-null mutation leads to attenuated de novo methylation in oocytes, accompanied by a significant reduction in DNMT3L
Source: Mol Hum Reprod. 2025 Nov 18;31(4):gaaf055. doi: 10.1093/molehr/gaaf055 (PMC12704423; doi:10.1093/molehr/gaaf055)
Supplement: gaaf055_Supplementary_Data [file gaaf055_supplementary_data.zip › Supplementary File S1_EO.xlsx]

## Sheet: S1(i) Staging marker genes
Higher in NSN oocytes							Higher in SN oocytes
gene	ID	NSN_SN_log2FC	NSN_SN_pvalue	NSN_SN_base_padj	classification		gene	ID	NSN_SN_log2FC	NSN_SN_pvalue	NSN_SN_base_padj	classification
Zfp707	ENSMUSG00000034429	-3.20959	6.58819e-31	3.51436e-27	up in NSN		Rnf122	ENSMUSG00000039328	0.207603	0.00400786	0.0322754	up in SN
Ldhc	ENSMUSG00000030851	-2.33843	4.38692e-21	6.38218e-18	up in NSN		Chmp7	ENSMUSG00000034190	0.227316	0.00180155	0.0175259	up in SN
Zfp771	ENSMUSG00000054716	-2.16432	3.8256e-06	0.000135146	up in NSN		Klf17	ENSMUSG00000048626	0.247817	0.00414739	0.0331522	up in SN
Dusp2	ENSMUSG00000027368	-2.01109	3.47469e-05	0.000797783	up in NSN		Eps15l1	ENSMUSG00000006276	0.269398	0.00206809	0.0194296	up in SN
Uqcrc1	ENSMUSG00000025651	-1.86213	8.15684e-13	2.61068e-10	up in NSN		Osbpl11	ENSMUSG00000022807	0.303637	0.00168438	0.0166905	up in SN
Rbm5	ENSMUSG00000032580	-1.68107	5.52739e-19	5.52842e-16	up in NSN		Irf1	ENSMUSG00000018899	0.32943	0.000138495	0.00238059	up in SN
Zfp869	ENSMUSG00000054648	-1.63216	5.6221e-13	1.87439e-10	up in NSN		Bcl2l10	ENSMUSG00000032191	0.36368	2.66383e-07	1.36632e-05	up in SN
Aspg	ENSMUSG00000037686	-1.52989	5.37297e-10	7.77575e-08	up in NSN		Ireb2	ENSMUSG00000032293	0.3837	0.00702732	0.0484749	up in SN
Eloa	ENSMUSG00000028668	-1.49597	1.14624e-13	4.26588e-11	up in NSN		Cnot6l	ENSMUSG00000034724	0.412507	0.000919342	0.0105087	up in SN
Fbxo45	ENSMUSG00000035764	-1.40805	0.00197987	0.0188819	up in NSN		Tcaim	ENSMUSG00000046603	0.423068	0.001769	0.0172723	up in SN
Crebrf	ENSMUSG00000048249	-1.37638	2.61094e-11	5.72368e-09	up in NSN		Prpf8	ENSMUSG00000020850	0.442102	0.00285199	0.0250496	up in SN
Mgat4c	ENSMUSG00000019888	-1.29111	4.95881e-08	3.40583e-06	up in NSN		Magoh	ENSMUSG00000028609	0.501828	8.9149e-05	0.00168436	up in SN
Cep19	ENSMUSG00000035790	-1.18404	9.50789e-05	0.00176696	up in NSN		Fsd2	ENSMUSG00000038663	0.61176	1.48099e-06	6.04601e-05	up in SN
Patl2	ENSMUSG00000027233	-1.09515	1.02202e-12	3.20694e-10	up in NSN		Slc23a2	ENSMUSG00000027340	0.690179	0.00010877	0.00196091	up in SN
Ptgfrn	ENSMUSG00000027864	-1.04677	0.000970573	0.0109826	up in NSN		Ier5l	ENSMUSG00000089762	0.7406	0.00109504	0.0120605	up in SN
Nlrp4c	ENSMUSG00000034690	-1.01603	3.31609e-14	1.39651e-11	up in NSN		Syt1	ENSMUSG00000035864	0.191092	0.00493164	0.0379428	up in SN
Map7d1	ENSMUSG00000028849	-0.971481	6.15579e-05	0.00125973	up in NSN		Tdrd12	ENSMUSG00000030491	0.218172	0.00434451	0.0343844	up in SN
Pwp1	ENSMUSG00000001785	-0.911598	1.80361e-05	0.000467798	up in NSN		Ubc	ENSMUSG00000008348	0.245538	0.00131455	0.0138582	up in SN
Pcyox1l	ENSMUSG00000024579	-0.895832	1.94289e-08	1.53163e-06	up in NSN		Smg8	ENSMUSG00000020495	0.268543	0.00270335	0.0240477	up in SN
B3galnt1	ENSMUSG00000043300	-0.867268	6.71993e-09	6.21613e-07	up in NSN		Tcl1b3	ENSMUSG00000068940	0.303208	4.11746e-05	0.000916435	up in SN
Mknk2	ENSMUSG00000020190	-0.834293	0.00389701	0.0315926	up in NSN		Atf4	ENSMUSG00000042406	0.324938	0.00262372	0.023551	up in SN
Noto	ENSMUSG00000068302	-0.814725	3.17364e-12	8.32586e-10	up in NSN		Smim20	ENSMUSG00000061461	0.36157	0.000543202	0.00701757	up in SN
Slc25a36	ENSMUSG00000032449	-0.752636	0.000683246	0.00835293	up in NSN		Sap18	ENSMUSG00000021963	0.382909	0.000699787	0.00848386	up in SN
Astl	ENSMUSG00000050468	-0.709016	3.77307e-08	2.68358e-06	up in NSN		Cdc25a	ENSMUSG00000032477	0.406029	0.00033972	0.00488459	up in SN
Slc66a2	ENSMUSG00000034006	-0.671937	6.62921e-05	0.00133611	up in NSN		Bod1l	ENSMUSG00000061755	0.421508	0.000995719	0.0111978	up in SN
Gpr19	ENSMUSG00000032641	-0.625092	3.25647e-05	0.000756362	up in NSN		Rpia	ENSMUSG00000053604	0.439928	0.000344043	0.00492162	up in SN
Zfp622	ENSMUSG00000052253	-3.87717	1.36976e-09	1.66062e-07	up in NSN		Nckap5	ENSMUSG00000049690	0.479092	0.00393759	0.0318731	up in SN
Tmem268	ENSMUSG00000045917	-2.5777	8.40166e-05	0.00160444	up in NSN		Gtf2b	ENSMUSG00000028271	0.56515	1.21786e-07	7.19169e-06	up in SN
Vav3	ENSMUSG00000033721	-2.19164	9.3571e-17	6.23923e-14	up in NSN		Phc2	ENSMUSG00000028796	0.659275	9.9443e-09	8.6961e-07	up in SN
Usp35	ENSMUSG00000035713	-2.02335	5.5921e-12	1.35592e-09	up in NSN		Oosp3	ENSMUSG00000055933	0.732002	4.0025e-05	0.000897087	up in SN
Aar2	ENSMUSG00000027628	-1.9399	8.06462e-10	1.09371e-07	up in NSN		Setd1a	ENSMUSG00000042308	0.183273	0.00693846	0.0480052	up in SN
Pepd	ENSMUSG00000063931	-1.73106	4.52759e-05	0.000984444	up in NSN		Ralbp1	ENSMUSG00000024096	0.208779	0.000291233	0.00437205	up in SN
Gpat2	ENSMUSG00000046338	-1.63837	1.02846e-07	6.3059e-06	up in NSN		Laptm4a	ENSMUSG00000020585	0.243915	0.00292414	0.0255571	up in SN
R3hcc1	ENSMUSG00000034194	-1.55164	1.00841e-05	0.00029068	up in NSN		Timeless	ENSMUSG00000039994	0.258823	0.00677263	0.0472666	up in SN
Nop2	ENSMUSG00000038279	-1.49677	2.63856e-09	2.93228e-07	up in NSN		Arl6ip1	ENSMUSG00000030654	0.291255	8.38156e-07	3.73622e-05	up in SN
Adcy1	ENSMUSG00000020431	-1.41788	1.66321e-10	2.89309e-08	up in NSN		Dclk2	ENSMUSG00000028078	0.320903	0.0022402	0.0206747	up in SN
1110065P20Rik	ENSMUSG00000078570	-1.38103	1.19692e-12	3.68351e-10	up in NSN		Ammecr1l	ENSMUSG00000041915	0.356758	8.50522e-06	0.000255678	up in SN
Tmub2	ENSMUSG00000034757	-1.3033	1.52492e-05	0.000409452	up in NSN		Plac8	ENSMUSG00000029322	0.371789	0.00279393	0.0245666	up in SN
Coil	ENSMUSG00000033983	-1.19402	3.01028e-10	4.81735e-08	up in NSN		Ip6k2	ENSMUSG00000032599	0.405835	0.0032487	0.0275056	up in SN
Armt1	ENSMUSG00000061759	-1.11696	0.00524922	0.0396345	up in NSN		Kat6b	ENSMUSG00000021767	0.415198	1.4605e-06	5.97759e-05	up in SN
Mcl1	ENSMUSG00000038612	-1.07331	0.00286978	0.0251782	up in NSN		Scap	ENSMUSG00000032485	0.434313	3.98679e-05	0.000894819	up in SN
Rflnb	ENSMUSG00000020846	-1.02634	0.000791756	0.00933713	up in NSN		Nfya	ENSMUSG00000023994	0.454017	0.00109187	0.0120339	up in SN
Ccne1	ENSMUSG00000002068	-0.992051	0.000372384	0.00523661	up in NSN		Ibtk	ENSMUSG00000035941	0.524212	0.000102611	0.00187238	up in SN
Dkk3	ENSMUSG00000030772	-0.927952	0.000598276	0.00754469	up in NSN		Ankrd26	ENSMUSG00000007827	0.629838	0.00132025	0.0138817	up in SN
Otud7b	ENSMUSG00000038495	-0.89727	0.00209268	0.0195843	up in NSN		Tiam1	ENSMUSG00000002489	0.697376	1.37355e-05	0.000375102	up in SN
Ran	ENSMUSG00000029430	-0.871632	1.15839e-07	6.89137e-06	up in NSN		Mea1	ENSMUSG00000002768	0.20831	0.00041125	0.00563945	up in SN
Lrwd1	ENSMUSG00000029703	-0.840483	0.000394182	0.00545211	up in NSN		Slco3a1	ENSMUSG00000025790	0.240625	4.65861e-05	0.00100847	up in SN
Manbal	ENSMUSG00000063019	-0.815972	0.00274141	0.0242905	up in NSN		D7Ertd443e	ENSMUSG00000030994	0.254673	0.0026825	0.0238887	up in SN
Pip4k2a	ENSMUSG00000026737	-0.754929	0.00724982	0.0495384	up in NSN		Nup107	ENSMUSG00000052798	0.277177	0.00105044	0.0116656	up in SN
Mrap	ENSMUSG00000039956	-0.726555	1.24762e-06	5.21297e-05	up in NSN		Ccdc69	ENSMUSG00000049588	0.30544	0.00452652	0.0355382	up in SN
Ttc5	ENSMUSG00000006288	-0.673896	0.000566085	0.00720688	up in NSN		Alkbh5	ENSMUSG00000042650	0.338182	0.000325412	0.00473415	up in SN
Prmt7	ENSMUSG00000060098	-0.652317	2.59296e-07	1.34055e-05	up in NSN		Slc16a1	ENSMUSG00000032902	0.371439	0.00496379	0.0381168	up in SN
Lratd1	ENSMUSG00000020607	-0.600048	6.90292e-07	3.13828e-05	up in NSN		Ipo8	ENSMUSG00000040029	0.393443	0.00176333	0.0172274	up in SN
Reep4	ENSMUSG00000033589	-0.655148	0.000125657	0.00220195	up in NSN		Zbed3	ENSMUSG00000041995	0.412951	0.00078834	0.00931056	up in SN
Trp53i13	ENSMUSG00000044328	-0.602	0.000264138	0.00405273	up in NSN		Ube4b	ENSMUSG00000028960	0.423123	0.000261042	0.00401679	up in SN
Sdcbp2	ENSMUSG00000027456	-2.6502	1.36451e-31	1.09181e-27	up in NSN		Pcnt	ENSMUSG00000001151	0.452985	4.31475e-05	0.0009524	up in SN
Dedd2	ENSMUSG00000054499	-2.30247	8.49816e-12	2.02979e-09	up in NSN		Nipbl	ENSMUSG00000022141	0.506315	0.000376702	0.00526958	up in SN
Tex19.2	ENSMUSG00000039337	-2.05397	5.17102e-13	1.76068e-10	up in NSN		Wdtc1	ENSMUSG00000037622	0.612714	0.000796066	0.00938103	up in SN
Fam83f	ENSMUSG00000022408	-1.9404	8.32561e-10	1.11054e-07	up in NSN		Oosp1	ENSMUSG00000041857	0.696756	3.3566e-06	0.000120169	up in SN
Pitpnb	ENSMUSG00000050017	-1.77441	0.00273283	0.024238	up in NSN
B4galt3	ENSMUSG00000052423	-1.67245	6.39253e-19	6.01763e-16	up in NSN
Maf1	ENSMUSG00000022553	-1.58133	4.62294e-09	4.71216e-07	up in NSN
Gpsm1	ENSMUSG00000026930	-1.50879	0.0011464	0.0124868	up in NSN
Lcp1	ENSMUSG00000021998	-1.43998	1.82382e-17	1.53614e-14	up in NSN
E330020D12Rik	ENSMUSG00000073538	-1.3958	2.08779e-06	8.16893e-05	up in NSN
Tuft1	ENSMUSG00000005968	-1.30594	1.05646e-05	0.000298703	up in NSN
Ubtf	ENSMUSG00000020923	-1.20303	8.77559e-08	5.55082e-06	up in NSN
C130074G19Rik	ENSMUSG00000039349	-1.13164	0.000279899	0.00424776	up in NSN
Zfp64	ENSMUSG00000027551	-1.0752	2.87579e-06	0.000105312	up in NSN
Col22a1	ENSMUSG00000079022	-1.03623	0.000360866	0.00509253	up in NSN
Hsph1	ENSMUSG00000029657	-0.998258	7.16541e-25	2.29336e-21	up in NSN
Pak2	ENSMUSG00000022781	-0.929502	0.000314479	0.00461707	up in NSN
Sox15	ENSMUSG00000041287	-0.898316	7.43725e-06	0.000229054	up in NSN
Zbtb17	ENSMUSG00000006215	-0.840951	2.19125e-09	2.52278e-07	up in NSN
Cldn34d	ENSMUSG00000079525	-0.823593	0.00402723	0.0323695	up in NSN
Surf6	ENSMUSG00000036160	-0.775171	0.00013902	0.00238705	up in NSN
Fam98a	ENSMUSG00000002017	-0.736429	8.45803e-08	5.37119e-06	up in NSN
Synpo	ENSMUSG00000043079	-0.686186	0.00200812	0.0190718	up in NSN
Lsm1	ENSMUSG00000037296	-0.655684	6.10469e-06	0.000196171	up in NSN
C1d	ENSMUSG00000000581	-3.19845	1.44671e-07	8.26849e-06	up in NSN
Zc3hc1	ENSMUSG00000039130	-2.31642	1.12043e-07	6.79175e-06	up in NSN
Strn3	ENSMUSG00000020954	-2.09458	2.21153e-09	2.52794e-07	up in NSN
Pias3	ENSMUSG00000028101	-1.98723	9.98041e-05	0.00183371	up in NSN
Ostm1	ENSMUSG00000038280	-1.77602	2.79718e-10	4.5801e-08	up in NSN
Id3	ENSMUSG00000007872	-1.67383	1.05149e-05	0.000297823	up in NSN
Ehmt2	ENSMUSG00000013787	-1.6183	0.0015257	0.0154628	up in NSN
Snapc2	ENSMUSG00000011837	-1.51254	1.31645e-07	7.63304e-06	up in NSN
Snrpb	ENSMUSG00000027404	-1.49106	2.25973e-10	3.76693e-08	up in NSN
Ppp4r1	ENSMUSG00000061950	-1.40799	1.86786e-15	9.05801e-13	up in NSN
Rxrb	ENSMUSG00000039656	-1.3535	0.00417805	0.0333473	up in NSN
Rab40c	ENSMUSG00000025730	-1.22162	3.6996e-05	0.000838594	up in NSN
Arfip2	ENSMUSG00000030881	-1.14549	1.73587e-08	1.41011e-06	up in NSN
Mapk11	ENSMUSG00000053137	-1.08525	5.7464e-08	3.84768e-06	up in NSN
Cd1d1	ENSMUSG00000028076	-1.04077	1.2881e-06	5.35525e-05	up in NSN
Commd7	ENSMUSG00000056941	-1.00376	1.87873e-05	0.000484926	up in NSN
Pnmal1	ENSMUSG00000041141	-0.937884	1.70588e-06	6.8419e-05	up in NSN
Fkbp4	ENSMUSG00000030357	-0.906291	1.07745e-06	4.63506e-05	up in NSN
Plekhb2	ENSMUSG00000026123	-0.894565	3.69483e-08	2.64129e-06	up in NSN
Mafk	ENSMUSG00000018143	-0.853354	0.00194141	0.0185982	up in NSN
Simc1	ENSMUSG00000043183	-0.827682	0.00208943	0.0195653	up in NSN
Pi4k2a	ENSMUSG00000025178	-0.805277	0.000107191	0.00193609	up in NSN
Nkiras2	ENSMUSG00000017837	-0.738918	1.21371e-05	0.000336038	up in NSN
Dync1li1	ENSMUSG00000032435	-0.691712	0.00371671	0.0305669	up in NSN
Gstt2	ENSMUSG00000033318	-0.670073	9.39956e-07	4.10987e-05	up in NSN
Pigp	ENSMUSG00000022940	-0.618218	0.00503775	0.0385553	up in NSN

## Sheet: S1(ii) HOM vs WT DEGs
Hom vs WT - NSN											Hom vs WT - SN
gene	baseMean	log2FoldChange	lfcSE	stat	pvalue	padj	comparison	sig			gene	baseMean	log2FoldChange	lfcSE	stat	pvalue	padj	comparison	sig
Nlrp5	10329	-3.09319	0.317067	-9.75563	1.74509e-22	3.16559e-18	HOMvWT_NSN	TRUE			Nlrp5	11256.7	-2.4262	0.211707	-11.4602	2.09126e-30	2.76234e-26	HOMvWT_SN	TRUE
Dppa4	46.9689	-5.23013	0.734864	-7.11714	1.10187e-12	9.99393e-09	HOMvWT_NSN	TRUE			Zfp330	246.917	-2.83836	0.351805	-8.06798	7.14721e-16	4.72038e-12	HOMvWT_SN	TRUE
Txndc12	176.087	-2.34088	0.348363	-6.71966	1.82151e-11	1.10141e-07	HOMvWT_NSN	TRUE			Blzf1	520.434	-2.04114	0.261555	-7.80386	6.00418e-15	2.64364e-11	HOMvWT_SN	TRUE
Itgb4	80.4023	-3.51942	0.557414	-6.31384	2.72202e-10	1.23444e-06	HOMvWT_NSN	TRUE			Dppa4	124.68	-5.72457	0.74508	-7.68316	1.55207e-14	5.12533e-11	HOMvWT_SN	TRUE
Sppl2a	83.681	-3.39509	0.570615	-5.94987	2.68359e-09	9.73608e-06	HOMvWT_NSN	TRUE			Zfp512	124.207	-3.14178	0.433882	-7.2411	4.45074e-13	1.1758e-09	HOMvWT_SN	TRUE
Dcaf8l	22.9862	-7.07021	1.25736	-5.62306	1.87606e-08	5.67194e-05	HOMvWT_NSN	TRUE			Kif3b	138.039	-3.19958	0.449569	-7.117	1.10305e-12	2.42836e-09	HOMvWT_SN	TRUE
Thbs1	19.7135	7.27174	1.31367	5.53542	3.10488e-08	8.04607e-05	HOMvWT_NSN	TRUE			Xlr3c	149.3	-4.67094	0.67103	-6.96084	3.38247e-12	6.38272e-09	HOMvWT_SN	TRUE
Calb1	137.245	1.76634	0.326742	5.40592	6.44778e-08	0.000146203	HOMvWT_NSN	TRUE			mt-Cytb	6518.28	-2.11445	0.31276	-6.76063	1.37391e-11	2.2685e-08	HOMvWT_SN	TRUE
Blzf1	259.077	-2.01294	0.376535	-5.34596	8.99413e-08	0.000152111	HOMvWT_NSN	TRUE			Adprm	382.129	-1.9534	0.29576	-6.60466	3.98424e-11	5.84753e-08	HOMvWT_SN	TRUE
Mycl	33.3159	7.31516	1.36661	5.35278	8.66139e-08	0.000152111	HOMvWT_NSN	TRUE			Tpm3	210.341	-2.06908	0.320661	-6.45255	1.09982e-10	1.45275e-07	HOMvWT_SN	TRUE
Gstm1	21.5176	5.63016	1.05406	5.34138	9.22396e-08	0.000152111	HOMvWT_NSN	TRUE			Clns1a	771.544	-1.45993	0.228653	-6.38489	1.71523e-10	1.61832e-07	HOMvWT_SN	TRUE
Clns1a	484.792	-1.18615	0.223802	-5.3	1.15801e-07	0.000161781	HOMvWT_NSN	TRUE			Fam120b	295.015	-1.86078	0.290704	-6.40093	1.54436e-10	1.61832e-07	HOMvWT_SN	TRUE
Mgarp	13.4264	7.44237	1.40428	5.29978	1.1594e-07	0.000161781	HOMvWT_NSN	TRUE			Lepr	202.698	-2.30582	0.360871	-6.38958	1.66337e-10	1.61832e-07	HOMvWT_SN	TRUE
Zfp410	128.051	-1.75138	0.333368	-5.2536	1.49158e-07	0.000193266	HOMvWT_NSN	TRUE			Commd8	186.907	-2.24565	0.350051	-6.41521	1.40626e-10	1.61832e-07	HOMvWT_SN	TRUE
Pnpla6	262.002	1.22661	0.236778	5.18041	2.21394e-07	0.000267739	HOMvWT_NSN	TRUE			Zfp160	361.277	-2.35956	0.377438	-6.25151	4.06512e-10	3.57974e-07	HOMvWT_SN	TRUE
Hsd3b1	232.071	5.24109	1.02769	5.09985	3.39926e-07	0.000336155	HOMvWT_NSN	TRUE			Pex12	599.113	-1.75323	0.284598	-6.16037	7.25743e-10	5.64082e-07	HOMvWT_SN	TRUE
Mylk	30.3775	4.5952	0.903957	5.08343	3.70687e-07	0.000336155	HOMvWT_NSN	TRUE			Zfp758	110.03	-4.79939	0.779082	-6.16032	7.25974e-10	5.64082e-07	HOMvWT_SN	TRUE
Gm45837	81.6906	2.52178	0.493864	5.10622	3.2866e-07	0.000336155	HOMvWT_NSN	TRUE			Smim19	167.521	-2.08455	0.344824	-6.04525	1.49177e-09	1.09471e-06	HOMvWT_SN	TRUE
Pde2a	81.0285	2.56499	0.500461	5.12526	2.9712e-07	0.000336155	HOMvWT_NSN	TRUE			Vmn2r51	216.528	-2.02273	0.337829	-5.98743	2.13188e-09	1.48211e-06	HOMvWT_SN	TRUE
Slc38a2	20.6344	6.64252	1.30908	5.07419	3.89154e-07	0.000336155	HOMvWT_NSN	TRUE			Nedd1	1590.4	-1.32343	0.229955	-5.75516	8.65581e-09	5.48597e-06	HOMvWT_SN	TRUE
Slc6a12	20.6907	4.51103	0.886242	5.09006	3.57948e-07	0.000336155	HOMvWT_NSN	TRUE			Thegl	94.7042	-2.94624	0.512044	-5.75388	8.72173e-09	5.48597e-06	HOMvWT_SN	TRUE
Pex12	436.199	-1.28137	0.253853	-5.04769	4.47193e-07	0.000368731	HOMvWT_NSN	TRUE			Mtap	385.036	-1.72386	0.301279	-5.72181	1.05395e-08	6.32801e-06	HOMvWT_SN	TRUE
H2-D1	11.0105	7.14348	1.42216	5.02297	5.08777e-07	0.00040127	HOMvWT_NSN	TRUE			Gtf2a2	1029.65	-1.86865	0.327846	-5.69978	1.19965e-08	6.88962e-06	HOMvWT_SN	TRUE
Gm29253	528.365	1.06558	0.215152	4.95269	7.3194e-07	0.000553225	HOMvWT_NSN	TRUE			Hsd3b1	34.7611	3.40363	0.604929	5.62649	1.8391e-08	9.72342e-06	HOMvWT_SN	TRUE
Gja1	121.52	6.84929	1.40068	4.88998	1.00847e-06	0.000731748	HOMvWT_NSN	TRUE			Gm7072	72.7623	-4.30791	0.765663	-5.62638	1.8403e-08	9.72342e-06	HOMvWT_SN	TRUE
Fam120b	218.982	-1.47198	0.3046	-4.83251	1.34824e-06	0.000913379	HOMvWT_NSN	TRUE			Zfp979	1588.59	-1.65084	0.294424	-5.60701	2.05854e-08	9.9873e-06	HOMvWT_SN	TRUE
Tpm3	182.062	-1.67722	0.347711	-4.82361	1.40985e-06	0.000913379	HOMvWT_NSN	TRUE			Rpf1	610.763	-1.31294	0.234363	-5.60215	2.11708e-08	9.9873e-06	HOMvWT_SN	TRUE
Phldb2	9.04619	6.86117	1.4212	4.82774	1.38092e-06	0.000913379	HOMvWT_NSN	TRUE			Pggt1b	163.8	-2.00898	0.357929	-5.61279	1.99094e-08	9.9873e-06	HOMvWT_SN	TRUE
Abcb6	445.772	1.1734	0.243779	4.81336	1.48412e-06	0.000928344	HOMvWT_NSN	TRUE			Zfp760	101.232	-2.38178	0.452696	-5.26133	1.43015e-07	6.51407e-05	HOMvWT_SN	TRUE
Gramd1b	19.9777	6.55069	1.36288	4.80652	1.53579e-06	0.000928643	HOMvWT_NSN	TRUE			Spata6	178.548	-1.76954	0.341512	-5.18148	2.2013e-07	9.69231e-05	HOMvWT_SN	TRUE
Zfp141	106.545	-2.69233	0.564791	-4.76695	1.87032e-06	0.00109444	HOMvWT_NSN	TRUE			Tmem184c	250.582	-1.66299	0.321838	-5.16717	2.3767e-07	0.000101271	HOMvWT_SN	TRUE
Cebpb	85.5389	-1.89584	0.398649	-4.75567	1.9779e-06	0.00112122	HOMvWT_NSN	TRUE			Zfp820	92.6644	-2.58952	0.504212	-5.13577	2.80989e-07	0.000115987	HOMvWT_SN	TRUE
Inha	197.795	6.16921	1.30416	4.7304	2.24082e-06	0.00123177	HOMvWT_NSN	TRUE			Gm43574	976.107	-1.47459	0.288367	-5.11359	3.16092e-07	0.000126523	HOMvWT_SN	TRUE
Arnt2	12.9463	7.38927	1.56664	4.71665	2.39758e-06	0.00124263	HOMvWT_NSN	TRUE			BC002059	378.783	-1.90048	0.374767	-5.07109	3.95544e-07	0.00014984	HOMvWT_SN	TRUE
Minpp1	138.901	-1.63197	0.345999	-4.71668	2.39725e-06	0.00124263	HOMvWT_NSN	TRUE			Sco1	43.4965	-3.97617	0.784197	-5.07037	3.97033e-07	0.00014984	HOMvWT_SN	TRUE
Ldha	81.6743	5.84652	1.25522	4.65775	3.19688e-06	0.00161087	HOMvWT_NSN	TRUE			Amn1	1608.83	-1.36882	0.270282	-5.06439	4.09702e-07	0.000150327	HOMvWT_SN	TRUE
Arf6	388.537	-1.32453	0.285742	-4.6354	3.56245e-06	0.0017006	HOMvWT_NSN	TRUE			Hsph1	1959.14	1.21577	0.243498	4.99293	5.94707e-07	0.00021231	HOMvWT_SN	TRUE
Zeb2	30.1673	4.3217	0.931225	4.64088	3.46932e-06	0.0017006	HOMvWT_NSN	TRUE			Klhl28	388.166	-1.58746	0.318979	-4.97668	6.46845e-07	0.000224847	HOMvWT_SN	TRUE
1700030K09Rik	625.751	1.01759	0.222534	4.57272	4.81429e-06	0.00223926	HOMvWT_NSN	TRUE			Slc7a9	173.303	-1.56674	0.316929	-4.94352	7.67246e-07	0.00025986	HOMvWT_SN	TRUE
Serpinb6b	15.9205	6.94876	1.53306	4.53262	5.82576e-06	0.00264198	HOMvWT_NSN	TRUE			C330018D20Rik	585.826	-1.22859	0.249537	-4.92348	8.50203e-07	0.000280758	HOMvWT_SN	TRUE
Vps37c	345.859	1.19098	0.263571	4.51863	6.22401e-06	0.00275374	HOMvWT_NSN	TRUE			Rars	1666.94	-1.4647	0.299225	-4.89499	9.83116e-07	0.00030919	HOMvWT_SN	TRUE
Smoc2	1294.82	0.88107	0.196895	4.47483	7.64736e-06	0.00316764	HOMvWT_NSN	TRUE			4930522L14Rik	157.262	-1.99624	0.4076	-4.89755	9.7039e-07	0.00030919	HOMvWT_SN	TRUE
Trio	384.167	-1.13979	0.254849	-4.47241	7.73416e-06	0.00316764	HOMvWT_NSN	TRUE			Pigc	539.277	-1.15376	0.236458	-4.87935	1.06438e-06	0.000326961	HOMvWT_SN	TRUE
Hid1	444.793	1.09141	0.243525	4.48171	7.40489e-06	0.00316764	HOMvWT_NSN	TRUE			AC115752.1	39.8615	-3.813	0.783085	-4.8692	1.12052e-06	0.000336385	HOMvWT_SN	TRUE
Mbnl2	24.5247	5.91943	1.32455	4.46902	7.85799e-06	0.00316764	HOMvWT_NSN	TRUE			Col6a6	1130.59	1.32517	0.27256	4.86192	1.16253e-06	0.000341241	HOMvWT_SN	TRUE
Vim	39.8751	3.82961	0.859294	4.4567	8.32318e-06	0.00328223	HOMvWT_NSN	TRUE			Nubp1	36.9332	-3.44096	0.716063	-4.80538	1.54458e-06	0.000443529	HOMvWT_SN	TRUE
Fads2	8.89534	6.11698	1.37457	4.45012	8.5821e-06	0.00331232	HOMvWT_NSN	TRUE			Zfp959	65.666	-3.72362	0.778505	-4.78304	1.72662e-06	0.000485254	HOMvWT_SN	TRUE
Camkv	13.1425	4.35713	0.980449	4.44401	8.82967e-06	0.00333688	HOMvWT_NSN	TRUE			Fbxo22	256.164	-1.67713	0.35097	-4.77855	1.76568e-06	0.000485892	HOMvWT_SN	TRUE
Plac8	4277.58	-1.01114	0.228537	-4.42441	9.67061e-06	0.00342491	HOMvWT_NSN	TRUE			Cdh3	804.932	1.29978	0.273059	4.76007	1.9353e-06	0.000521703	HOMvWT_SN	TRUE
Nup37	1014.22	-1.09859	0.248486	-4.42115	9.81781e-06	0.00342491	HOMvWT_NSN	TRUE			Gm49587	51.4378	-3.19458	0.67177	-4.75547	1.97987e-06	0.000523041	HOMvWT_SN	TRUE
Srp72	386.888	-1.02361	0.230932	-4.43251	9.31409e-06	0.00342491	HOMvWT_NSN	TRUE			Cep70	778.208	-1.40843	0.296489	-4.75036	2.03053e-06	0.000525907	HOMvWT_SN	TRUE
Slfn9	8.19149	6.72511	1.5197	4.42528	9.63169e-06	0.00342491	HOMvWT_NSN	TRUE			Minpp1	164.131	-1.65307	0.349699	-4.72713	2.27714e-06	0.000578437	HOMvWT_SN	TRUE
Ccn2	7.25633	6.54252	1.49339	4.38099	1.18143e-05	0.00404362	HOMvWT_NSN	TRUE			mt-Nd4	1222.89	-1.52353	0.32426	-4.69849	2.62086e-06	0.000653187	HOMvWT_SN	TRUE
Sh2d3c	577.952	1.23161	0.281565	4.37417	1.21895e-05	0.00409477	HOMvWT_NSN	TRUE			Lrrtm3	171.237	-1.86269	0.397487	-4.68617	2.78367e-06	0.000680918	HOMvWT_SN	TRUE
C4b	26.6604	3.28658	0.752721	4.36627	1.26386e-05	0.00416843	HOMvWT_NSN	TRUE			Gm45659	76.5436	-2.08104	0.446778	-4.65788	3.19484e-06	0.000767283	HOMvWT_SN	TRUE
Usp46os2	734.857	-1.00337	0.23001	-4.36228	1.28713e-05	0.00416938	HOMvWT_NSN	TRUE			Stat4	471.298	-1.168	0.251148	-4.65064	3.30908e-06	0.00078053	HOMvWT_SN	TRUE
Pitpnb	77.3815	2.45182	0.563793	4.3488	1.36885e-05	0.00435631	HOMvWT_NSN	TRUE			Gm14216	104.549	1.90907	0.413759	4.61396	3.95068e-06	0.000915517	HOMvWT_SN	TRUE
Dap	49.1083	2.72288	0.626925	4.34324	1.40398e-05	0.00439107	HOMvWT_NSN	TRUE			Cyfip1	651.405	-1.03554	0.225105	-4.60026	4.21964e-06	0.000960987	HOMvWT_SN	TRUE
Dync1i1	55.861	-3.15198	0.732951	-4.3004	1.70492e-05	0.00513223	HOMvWT_NSN	TRUE			Calm2	3427.86	-0.913755	0.19938	-4.58298	4.58387e-06	0.00102624	HOMvWT_SN	TRUE
4930550L24Rik	31.6789	-2.59716	0.604315	-4.2977	1.72583e-05	0.00513223	HOMvWT_NSN	TRUE			Zfp410	166.678	-2.45948	0.537524	-4.57557	4.74914e-06	0.00104552	HOMvWT_SN	TRUE
Kcna1	20.9349	4.4515	1.03487	4.30151	1.69642e-05	0.00513223	HOMvWT_NSN	TRUE			Coro2b	718.571	1.26614	0.277021	4.57056	4.86431e-06	0.00105142	HOMvWT_SN	TRUE
Tango2	202.201	1.14135	0.266057	4.28986	1.78785e-05	0.00523089	HOMvWT_NSN	TRUE			Zkscan1	303.709	-1.47497	0.322925	-4.56753	4.93512e-06	0.00105142	HOMvWT_SN	TRUE
Tceal9	130.736	4.01305	0.942493	4.25792	2.06342e-05	0.00564785	HOMvWT_NSN	TRUE			Slc30a2	131.718	1.74239	0.382524	4.55498	5.23916e-06	0.00106468	HOMvWT_SN	TRUE
Fxyd6	168.779	2.08071	0.489124	4.25396	2.10027e-05	0.00564785	HOMvWT_NSN	TRUE			Timd4	376.14	-1.44567	0.317216	-4.55738	5.17944e-06	0.00106468	HOMvWT_SN	TRUE
Nap1l5	23.8607	5.57763	1.31172	4.25216	2.11716e-05	0.00564785	HOMvWT_NSN	TRUE			Vgll4	323.2	1.11617	0.244819	4.55917	5.13559e-06	0.00106468	HOMvWT_SN	TRUE
Zfp330	271.122	-1.16509	0.273175	-4.26501	1.99893e-05	0.00564785	HOMvWT_NSN	TRUE			Cops3	2788.79	-1.05289	0.233731	-4.50472	6.64614e-06	0.00133013	HOMvWT_SN	TRUE
Faap20	70.848	-2.39816	0.56329	-4.25741	2.06812e-05	0.00564785	HOMvWT_NSN	TRUE			Gm7073	141.964	-1.79095	0.398359	-4.4958	6.93078e-06	0.0013664	HOMvWT_SN	TRUE
Adamts10	12.846	6.64946	1.56359	4.2527	2.11212e-05	0.00564785	HOMvWT_NSN	TRUE			Tmem126a	252.144	-1.63733	0.365273	-4.48249	7.37777e-06	0.00143313	HOMvWT_SN	TRUE
Pgs1	3118.75	0.94847	0.22386	4.2369	2.26631e-05	0.00585144	HOMvWT_NSN	TRUE			Gm3604	99.698	-2.79457	0.624161	-4.47732	7.55845e-06	0.00144695	HOMvWT_SN	TRUE
Tmem50a	1218.27	-0.918646	0.216983	-4.23373	2.29851e-05	0.00585144	HOMvWT_NSN	TRUE			Ces1d	45.5141	-6.72234	1.50615	-4.46326	8.07228e-06	0.00152051	HOMvWT_SN	TRUE
Myh11	453.106	-0.862464	0.203554	-4.23703	2.26497e-05	0.00585144	HOMvWT_NSN	TRUE			Slc35a2	41.0925	-3.77337	0.845932	-4.4606	8.17294e-06	0.00152051	HOMvWT_SN	TRUE
Zfp512	108.726	-1.54122	0.364235	-4.23139	2.32251e-05	0.00585144	HOMvWT_NSN	TRUE			Spint2	309.561	1.19068	0.268293	4.43798	9.08072e-06	0.00166593	HOMvWT_SN	TRUE
Usp46os1	263.512	-1.07512	0.254781	-4.21976	2.44559e-05	0.00607712	HOMvWT_NSN	TRUE			Ccnh	348.227	-1.51272	0.34231	-4.41914	9.90925e-06	0.00179303	HOMvWT_SN	TRUE
Hspg2	12.3592	5.30487	1.26003	4.21013	2.55228e-05	0.00625654	HOMvWT_NSN	TRUE			Sema3e	23.2612	-7.15323	1.61978	-4.41618	1.00459e-05	0.00179319	HOMvWT_SN	TRUE
Dnph1	16.9474	4.67931	1.11359	4.20199	2.64582e-05	0.00639937	HOMvWT_NSN	TRUE			Zfp322a	297.597	-1.50327	0.341351	-4.40389	1.06325e-05	0.00187259	HOMvWT_SN	TRUE
Lsm11	322.346	-0.922761	0.220499	-4.18487	2.85331e-05	0.00672195	HOMvWT_NSN	TRUE			Nedd4l	2472.42	-0.963949	0.219083	-4.39992	1.08288e-05	0.00188208	HOMvWT_SN	TRUE
Eml1	7.8803	6.67481	1.59471	4.1856	2.84412e-05	0.00672195	HOMvWT_NSN	TRUE			Rad1	175.857	-1.46471	0.333765	-4.38844	1.14168e-05	0.0019585	HOMvWT_SN	TRUE
Idh2	21.8137	3.82202	0.915296	4.17572	2.97045e-05	0.00687236	HOMvWT_NSN	TRUE			Stx16	77.3511	-2.42761	0.554388	-4.3789	1.19278e-05	0.00201993	HOMvWT_SN	TRUE
Pias3	53.6628	1.68995	0.404875	4.174	2.99292e-05	0.00687236	HOMvWT_NSN	TRUE			Bloc1s2	184.382	-1.49691	0.342758	-4.36725	1.25822e-05	0.00210378	HOMvWT_SN	TRUE
Bicd1	8.80415	6.08247	1.45855	4.17022	3.0431e-05	0.00690023	HOMvWT_NSN	TRUE			Pigf	1798.64	-1.01451	0.233023	-4.35367	1.33876e-05	0.00221046	HOMvWT_SN	TRUE
Tmtc2	114.892	-1.32131	0.317224	-4.16521	3.11065e-05	0.00696632	HOMvWT_NSN	TRUE			Gm5141	147.846	-1.6976	0.390324	-4.34921	1.3663e-05	0.00222808	HOMvWT_SN	TRUE
Zfp229	266.4	-1.44253	0.346671	-4.16108	3.16742e-05	0.00700695	HOMvWT_NSN	TRUE			Klhdc2	5017.74	-0.916237	0.211062	-4.34109	1.41778e-05	0.00228383	HOMvWT_SN	TRUE
Rsrp1	280.151	1.32674	0.319177	4.15677	3.22782e-05	0.00705455	HOMvWT_NSN	TRUE			Gm48584	111.523	-1.87691	0.435016	-4.31457	1.59912e-05	0.00252327	HOMvWT_SN	TRUE
Aox4	66.0669	2.15257	0.519622	4.14256	3.43448e-05	0.00741683	HOMvWT_NSN	TRUE			Timm8a1	91.0109	-1.83631	0.425681	-4.31381	1.60462e-05	0.00252327	HOMvWT_SN	TRUE
Ints3	544.143	1.22109	0.296063	4.12444	3.71639e-05	0.0079296	HOMvWT_NSN	TRUE			Stx7	114.717	-1.78593	0.41496	-4.30387	1.67839e-05	0.00260821	HOMvWT_SN	TRUE
Csrnp1	175.572	1.21465	0.29488	4.11913	3.80306e-05	0.0079296	HOMvWT_NSN	TRUE			Panx1	377.693	-1.09441	0.256885	-4.26032	2.04135e-05	0.00313537	HOMvWT_SN	TRUE
AC115752.1	25.7033	-2.6438	0.641743	-4.11972	3.7934e-05	0.0079296	HOMvWT_NSN	TRUE			Resf1	2051.14	-1.05863	0.248815	-4.2547	2.09331e-05	0.00317821	HOMvWT_SN	TRUE
Ak3	15.7456	4.30736	1.04668	4.11527	3.8672e-05	0.0079717	HOMvWT_NSN	TRUE			Gm49359	47.2913	-2.83796	0.667543	-4.25135	2.12486e-05	0.00318947	HOMvWT_SN	TRUE
Ergic1	208.977	-1.50203	0.365348	-4.11122	3.93571e-05	0.00802177	HOMvWT_NSN	TRUE			Gm29999	404.623	-1.62379	0.382505	-4.24515	2.18449e-05	0.00324213	HOMvWT_SN	TRUE
Pfkm	182.498	1.22069	0.297186	4.10749	3.99983e-05	0.00806189	HOMvWT_NSN	TRUE			1700029P11Rik	37.0855	-3.26798	0.77324	-4.22635	2.37514e-05	0.00348592	HOMvWT_SN	TRUE
Nos2	17.9644	4.39466	1.0786	4.07441	4.61303e-05	0.00919565	HOMvWT_NSN	TRUE			Nxt2	51.9745	-3.19497	0.760334	-4.20206	2.64498e-05	0.00383929	HOMvWT_SN	TRUE
Il23r	128.504	-1.33579	0.32841	-4.06743	4.7535e-05	0.00937266	HOMvWT_NSN	TRUE			Qrfprl	842.778	-1.35603	0.32327	-4.19472	2.73206e-05	0.00392259	HOMvWT_SN	TRUE
8030451A03Rik	16.1277	4.95211	1.22305	4.04899	5.14384e-05	0.0100332	HOMvWT_NSN	TRUE			Mettl6	499.126	-1.17086	0.279743	-4.1855	2.84537e-05	0.00404134	HOMvWT_SN	TRUE
Spry4	2985.66	1.20769	0.298743	4.04257	5.28684e-05	0.0101245	HOMvWT_NSN	TRUE			Zfp709	724.224	-1.68198	0.402564	-4.17816	2.93877e-05	0.0041296	HOMvWT_SN	TRUE
Plk2	5.49273	6.15424	1.52262	4.04189	5.30223e-05	0.0101245	HOMvWT_NSN	TRUE			Sft2d2	169.102	1.43412	0.343616	4.1736	2.99824e-05	0.00416881	HOMvWT_SN	TRUE
Kazn	109.437	1.60843	0.399155	4.02957	5.58783e-05	0.0105587	HOMvWT_NSN	TRUE			Slc9a3	399.886	1.15221	0.277153	4.15731	3.22018e-05	0.00443077	HOMvWT_SN	TRUE
Gas6	173.25	1.10382	0.274125	4.02672	5.65596e-05	0.0105772	HOMvWT_NSN	TRUE			Zfp978	172.025	-1.53248	0.369592	-4.14642	3.37714e-05	0.00455191	HOMvWT_SN	TRUE
Gm20498	356.55	-0.932787	0.232147	-4.01808	5.86741e-05	0.0106223	HOMvWT_NSN	TRUE			Acvr1	30.6916	-6.07745	1.46566	-4.14655	3.37521e-05	0.00455191	HOMvWT_SN	TRUE
Ampd2	159.62	1.17161	0.291722	4.0162	5.91431e-05	0.0106223	HOMvWT_NSN	TRUE			Psma6	2193.49	-1.10655	0.26903	-4.11309	3.90401e-05	0.00520889	HOMvWT_SN	TRUE
Acvr1	32.3839	-2.80648	0.697929	-4.02115	5.79138e-05	0.0106223	HOMvWT_NSN	TRUE			Bivm	145.605	-1.51399	0.368399	-4.10966	3.9625e-05	0.00523407	HOMvWT_SN	TRUE
Rnf113a1	28.092	-2.2635	0.56334	-4.018	5.86953e-05	0.0106223	HOMvWT_NSN	TRUE			Nol7	137.321	-1.50686	0.367219	-4.10343	4.07067e-05	0.00527152	HOMvWT_SN	TRUE
Cpt1a	18.1014	4.11738	1.02614	4.0125	6.00785e-05	0.0106845	HOMvWT_NSN	TRUE			Itgb4	39.7094	-3.61742	0.881186	-4.10517	4.04016e-05	0.00527152	HOMvWT_SN	TRUE
Cavin2	7.41333	5.82091	1.45188	4.00923	6.09165e-05	0.0107284	HOMvWT_NSN	TRUE			Tomm22	895.138	-1.05206	0.257623	-4.08373	4.43191e-05	0.00562457	HOMvWT_SN	TRUE
Lars2	3057.98	-3.36192	0.843074	-3.9877	6.67176e-05	0.0116371	HOMvWT_NSN	TRUE			Trmt11	743.385	-1.13983	0.27911	-4.08381	4.43034e-05	0.00562457	HOMvWT_SN	TRUE
Galnt6	724.062	1.27042	0.31909	3.98138	6.85175e-05	0.01166	HOMvWT_NSN	TRUE			Lrit3	37.7652	-2.58959	0.634441	-4.08168	4.47104e-05	0.00562457	HOMvWT_SN	TRUE
Mrps31	310.897	-0.991445	0.249077	-3.98048	6.87774e-05	0.01166	HOMvWT_NSN	TRUE			Ddias	1362.73	-1.16142	0.285059	-4.07431	4.61502e-05	0.00569717	HOMvWT_SN	TRUE
Rad1	215.864	-1.05496	0.26479	-3.98415	6.77227e-05	0.01166	HOMvWT_NSN	TRUE			Bop1	196.291	1.31827	0.323382	4.07649	4.57201e-05	0.00569717	HOMvWT_SN	TRUE
Trim6	91.8331	4.79434	1.20926	3.96468	7.34943e-05	0.0119709	HOMvWT_NSN	TRUE			Dnajb1	1655.11	0.838127	0.206196	4.06471	4.8092e-05	0.00588192	HOMvWT_SN	TRUE
Spata6	106.099	-1.23657	0.311987	-3.96352	7.38518e-05	0.0119709	HOMvWT_NSN	TRUE			Sclt1	369.304	-1.03387	0.254769	-4.05808	4.94782e-05	0.00599594	HOMvWT_SN	TRUE
Epas1	19.3262	3.84883	0.971169	3.9631	7.39841e-05	0.0119709	HOMvWT_NSN	TRUE			Dydc2	42.6876	-2.49544	0.615348	-4.05532	5.00652e-05	0.00601193	HOMvWT_SN	TRUE
Cd200r3	60.9259	-2.26046	0.569807	-3.96706	7.27645e-05	0.0119709	HOMvWT_NSN	TRUE			Gm26965	1033.67	-0.931379	0.230326	-4.04374	5.26054e-05	0.00623899	HOMvWT_SN	TRUE
Rcn1	8.77754	6.10313	1.54072	3.96121	7.45707e-05	0.0119709	HOMvWT_NSN	TRUE			Gm32857	34.7456	-3.1048	0.768054	-4.04243	5.29008e-05	0.00623899	HOMvWT_SN	TRUE
Capn2	10.4975	6.33718	1.59764	3.96658	7.29106e-05	0.0119709	HOMvWT_NSN	TRUE			Eaf1	86.0836	-1.78512	0.443102	-4.02868	5.60914e-05	0.00655673	HOMvWT_SN	TRUE
Nrn1	11.602	6.50244	1.64489	3.95311	7.71415e-05	0.012275	HOMvWT_NSN	TRUE			Ltv1	833.71	-1.01161	0.2524	-4.00797	6.12418e-05	0.00706236	HOMvWT_SN	TRUE
Spata21	705.927	1.01201	0.256303	3.94851	7.86401e-05	0.0124046	HOMvWT_NSN	TRUE			A4gnt	23.9504	-4.77692	1.19213	-4.00703	6.14862e-05	0.00706236	HOMvWT_SN	TRUE
Gnmt	85.9398	-1.72401	0.437189	-3.94339	8.03382e-05	0.0125632	HOMvWT_NSN	TRUE			Rspry1	133.053	-2.14423	0.535601	-4.00341	6.24362e-05	0.00710966	HOMvWT_SN	TRUE
Dlx6os1	28.407	-2.61868	0.664923	-3.93832	8.20547e-05	0.012722	HOMvWT_NSN	TRUE			Zfp935	39.8362	-2.91848	0.729456	-4.0009	6.31026e-05	0.00712412	HOMvWT_SN	TRUE
Mtmr14	10293.1	0.650869	0.16636	3.91242	9.13768e-05	0.013509	HOMvWT_NSN	TRUE			Slc25a14	244.031	-1.23266	0.308552	-3.99498	6.46998e-05	0.00724254	HOMvWT_SN	TRUE
Psmf1	2683	1.00855	0.257675	3.91405	9.07599e-05	0.013509	HOMvWT_NSN	TRUE			Zfp51	452.054	-1.52511	0.382371	-3.98857	6.6474e-05	0.00737862	HOMvWT_SN	TRUE
Dnajc21	1006.84	-0.747445	0.19079	-3.91762	8.94263e-05	0.013509	HOMvWT_NSN	TRUE			Gm49783	83.169	-1.59172	0.399572	-3.98356	6.78917e-05	0.00747317	HOMvWT_SN	TRUE
Mesp2	703.938	0.970357	0.248273	3.90843	9.28972e-05	0.013509	HOMvWT_NSN	TRUE			mt-Nd5	2195.03	-1.20971	0.303835	-3.98147	6.8491e-05	0.00747684	HOMvWT_SN	TRUE
Pigc	368.211	-0.982588	0.251483	-3.90717	9.33829e-05	0.013509	HOMvWT_NSN	TRUE			Smim7	490.933	-1.054	0.26501	-3.97723	6.97226e-05	0.0075489	HOMvWT_SN	TRUE
Fam91a1	263.272	-1.30815	0.334415	-3.91177	9.16239e-05	0.013509	HOMvWT_NSN	TRUE			Zup1	990.228	-0.824512	0.207959	-3.96477	7.34664e-05	0.00776334	HOMvWT_SN	TRUE
Mdfic	25.1071	4.18339	1.06926	3.91241	9.13788e-05	0.013509	HOMvWT_NSN	TRUE			Gria4	195.739	-1.26169	0.318149	-3.9657	7.318e-05	0.00776334	HOMvWT_SN	TRUE
Ubr1	80.3156	-1.74437	0.446586	-3.90601	9.38335e-05	0.013509	HOMvWT_NSN	TRUE			Spata17	36.9305	-2.54255	0.640867	-3.96737	7.26709e-05	0.00776334	HOMvWT_SN	TRUE
Gen1	101.508	-1.55657	0.397234	-3.91851	8.9097e-05	0.013509	HOMvWT_NSN	TRUE			Faap20	84.3867	-1.95471	0.493337	-3.96222	7.42576e-05	0.00778467	HOMvWT_SN	TRUE
Hectd3	926.084	0.842679	0.21586	3.90382	9.46845e-05	0.0135242	HOMvWT_NSN	TRUE			Zfp558	70.2979	-1.78135	0.450822	-3.95133	7.77183e-05	0.00808331	HOMvWT_SN	TRUE
Spsb1	44.709	3.62639	0.93048	3.89733	9.72597e-05	0.0136767	HOMvWT_NSN	TRUE			Tspan3	596.583	1.197	0.304031	3.93712	8.2467e-05	0.00837928	HOMvWT_SN	TRUE
Urb1	146.413	-1.49791	0.384182	-3.89897	9.66036e-05	0.0136767	HOMvWT_NSN	TRUE			Sar1b	1491.71	-0.9821	0.249389	-3.93803	8.21537e-05	0.00837928	HOMvWT_SN	TRUE
Acot11	2822.27	0.789354	0.20316	3.88538	0.000102172	0.0140711	HOMvWT_NSN	TRUE			Gm31793	33.6328	-3.01988	0.766463	-3.94002	8.1474e-05	0.00837928	HOMvWT_SN	TRUE
Bok	50.1222	5.68803	1.46622	3.87939	0.000104718	0.0140711	HOMvWT_NSN	TRUE			Pafah1b2	196.005	-1.52219	0.38858	-3.91732	8.95371e-05	0.00902821	HOMvWT_SN	TRUE
Mfng	506.171	1.47247	0.378743	3.88777	0.00010117	0.0140711	HOMvWT_NSN	TRUE			Rnaseh2b	102.02	-2.04202	0.522043	-3.9116	9.16873e-05	0.00917498	HOMvWT_SN	TRUE
Cox16	435.073	-0.999171	0.257516	-3.88003	0.000104443	0.0140711	HOMvWT_NSN	TRUE			Gm28177	227.58	-1.23011	0.315406	-3.90009	9.61584e-05	0.00955005	HOMvWT_SN	TRUE
Akr1c14	65.8163	2.86223	0.737246	3.88232	0.000103465	0.0140711	HOMvWT_NSN	TRUE			Mad2l1	3881.33	-0.824931	0.211885	-3.89329	9.8893e-05	0.00974834	HOMvWT_SN	TRUE
0610040B10Rik	31.2132	-1.88402	0.485263	-3.88247	0.0001034	0.0140711	HOMvWT_NSN	TRUE			Eri2	335.078	-1.20072	0.309328	-3.8817	0.000103729	0.0101493	HOMvWT_SN	TRUE
Atad3a	148.869	1.34078	0.346392	3.8707	0.000108523	0.0144751	HOMvWT_NSN	TRUE			Eif4h	911.683	1.06151	0.273599	3.87981	0.000104538	0.0101532	HOMvWT_SN	TRUE
Usp25	7.32633	6.57004	1.69963	3.86557	0.000110831	0.014675	HOMvWT_NSN	TRUE			Zscan12	219.438	-1.40219	0.361889	-3.87465	0.000106779	0.0102952	HOMvWT_SN	TRUE
Abtb2	252.372	1.11718	0.290017	3.85212	0.000117101	0.0149609	HOMvWT_NSN	TRUE			Gpat2	64.9778	1.94463	0.502352	3.87105	0.000108369	0.0103367	HOMvWT_SN	TRUE
Aldh1a1	25.2113	4.09395	1.06186	3.85546	0.000115512	0.0149609	HOMvWT_NSN	TRUE			Lrriq1	32.7879	-2.80812	0.725587	-3.87014	0.000108774	0.0103367	HOMvWT_SN	TRUE
Myl9	18.0895	4.65065	1.20614	3.85582	0.00011534	0.0149609	HOMvWT_NSN	TRUE			Slco1a5	442.46	-1.06392	0.275144	-3.86678	0.000110281	0.010405	HOMvWT_SN	TRUE
Arl14epl	94.2728	-1.70481	0.442173	-3.85554	0.000115475	0.0149609	HOMvWT_NSN	TRUE			Vamp3	344.795	-1.22272	0.316565	-3.86247	0.000112248	0.0104239	HOMvWT_SN	TRUE
Dok6	5.40826	6.09452	1.58213	3.85209	0.000117114	0.0149609	HOMvWT_NSN	TRUE			Mrps31	594.977	-1.08791	0.281757	-3.86116	0.000112849	0.0104239	HOMvWT_SN	TRUE
Bag2	5.89351	6.24709	1.62539	3.84344	0.000121323	0.0153902	HOMvWT_NSN	TRUE			Ift81	290.512	-1.07498	0.278261	-3.86319	0.000111914	0.0104239	HOMvWT_SN	TRUE
Bmyc	8.13428	6.72432	1.75067	3.84099	0.00012254	0.0154367	HOMvWT_NSN	TRUE			Taf9	3078.94	-1.10957	0.287641	-3.85748	0.000114561	0.0105086	HOMvWT_SN	TRUE
Rsu1	126.515	-1.27983	0.334453	-3.82663	0.00012991	0.0162521	HOMvWT_NSN	TRUE			Gm31579	759.362	-0.992698	0.257568	-3.85412	0.000116146	0.0105805	HOMvWT_SN	TRUE
Obsl1	51.7138	5.982	1.56476	3.82294	0.000131871	0.0162869	HOMvWT_NSN	TRUE			Rhoq	553.633	-0.992827	0.257749	-3.85192	0.000117196	0.010603	HOMvWT_SN	TRUE
Hpse	332.188	-0.921258	0.240995	-3.82273	0.000131983	0.0162869	HOMvWT_NSN	TRUE			Gm6712	255.995	-1.59832	0.415148	-3.85	0.000118116	0.0106136	HOMvWT_SN	TRUE
Itgb3bp	79.9023	-1.45652	0.381426	-3.81863	0.000134197	0.0163378	HOMvWT_NSN	TRUE			Dohh	237.925	1.30851	0.340883	3.8386	0.00012374	0.0110438	HOMvWT_SN	TRUE
Nrxn3	69.9145	-1.47795	0.386883	-3.82015	0.000133368	0.0163378	HOMvWT_NSN	TRUE			Slc9b1	706.684	-1.26854	0.331888	-3.82219	0.000132272	0.0115846	HOMvWT_SN	TRUE
Psg16	283.244	1.34561	0.35314	3.81042	0.000138732	0.0167773	HOMvWT_NSN	TRUE			Ssh2	172.502	-1.39682	0.365187	-3.82495	0.000130801	0.0115846	HOMvWT_SN	TRUE
Klhl29	45.2798	1.68422	0.443317	3.79913	0.000145205	0.0174438	HOMvWT_NSN	TRUE			Comp	25.6537	-5.8175	1.52215	-3.82189	0.000132431	0.0115846	HOMvWT_SN	TRUE
Txndc11	681.996	0.847333	0.223132	3.79746	0.000146187	0.0174462	HOMvWT_NSN	TRUE			Gm13180	323.427	1.29853	0.340253	3.81636	0.000135436	0.0117696	HOMvWT_SN	TRUE
Grb14	42.1067	3.47401	0.916083	3.79225	0.00014929	0.0175465	HOMvWT_NSN	TRUE			Ak6	3127.9	-1.09184	0.286681	-3.80857	0.000139774	0.0119114	HOMvWT_SN	TRUE
Tdg	6.40982	5.63008	1.48504	3.79119	0.000149929	0.0175465	HOMvWT_NSN	TRUE			Efhc2	462.893	-1.07656	0.282632	-3.80907	0.000139493	0.0119114	HOMvWT_SN	TRUE
Vmn1r202	6.91761	-5.32626	1.40394	-3.7938	0.000148359	0.0175465	HOMvWT_NSN	TRUE			Serpinb3a	104.032	-1.70426	0.447267	-3.81038	0.000138751	0.0119114	HOMvWT_SN	TRUE
Clu	34.0379	3.42537	0.90463	3.78649	0.00015279	0.0177667	HOMvWT_NSN	TRUE			Zfp958	1496.57	-1.45278	0.382179	-3.8013	0.000143941	0.0120749	HOMvWT_SN	TRUE
Htr3a	7.66979	5.14842	1.36438	3.77344	0.000161011	0.0186035	HOMvWT_NSN	TRUE			B020011L13Rik	327.404	-1.51388	0.398342	-3.80045	0.000144434	0.0120749	HOMvWT_SN	TRUE
Armcx2	13.8847	5.497	1.46196	3.76002	0.000169899	0.0195061	HOMvWT_NSN	TRUE			Zfp229	305.987	-1.46042	0.383984	-3.80334	0.000142759	0.0120749	HOMvWT_SN	TRUE
Pycr2	297.955	1.3401	0.356669	3.75726	0.000171781	0.0195981	HOMvWT_NSN	TRUE			Nsun6	84.6771	-1.59528	0.420535	-3.79344	0.000148572	0.0123427	HOMvWT_SN	TRUE
Serinc5	90.2091	-1.64264	0.438005	-3.75029	0.000176631	0.0200256	HOMvWT_NSN	TRUE			Dnaaf2	18.0235	-6.75971	1.78503	-3.7869	0.000152539	0.012593	HOMvWT_SN	TRUE
Nkiras2	208.183	1.11126	0.296442	3.74867	0.000177771	0.0200296	HOMvWT_NSN	TRUE			Aldh1a2	530.278	-0.928998	0.245832	-3.779	0.000157461	0.0127602	HOMvWT_SN	TRUE
Gm9903	10.1708	-4.66381	1.24727	-3.7392	0.000184606	0.0206713	HOMvWT_NSN	TRUE			Naalad2	475.46	-1.2421	0.328681	-3.77904	0.000157435	0.0127602	HOMvWT_SN	TRUE
Usp20	240.544	1.03475	0.277061	3.73472	0.000187923	0.0209137	HOMvWT_NSN	TRUE			Gm10823	23.7478	-5.77614	1.52802	-3.78013	0.000156743	0.0127602	HOMvWT_SN	TRUE
Wdr89	101.921	-1.19374	0.319843	-3.73228	0.000189757	0.0209695	HOMvWT_NSN	TRUE			Zfp532	368.999	1.03515	0.274619	3.76942	0.00016363	0.0131792	HOMvWT_SN	TRUE
Evc2	17.9644	5.03736	1.35174	3.72658	0.000194096	0.0209695	HOMvWT_NSN	TRUE			Kank4os	15.5271	-6.55925	1.74292	-3.76338	0.000167634	0.0134199	HOMvWT_SN	TRUE
Zfp994	45.1099	-1.91523	0.513785	-3.7277	0.000193237	0.0209695	HOMvWT_NSN	TRUE			Wdr75	1161.21	-0.77373	0.205825	-3.75917	0.000170478	0.0135653	HOMvWT_SN	TRUE
Timp3	11.0411	4.72044	1.26673	3.72649	0.000194165	0.0209695	HOMvWT_NSN	TRUE			Ifi27	18.1003	4.34793	1.16059	3.74632	0.00017945	0.0141937	HOMvWT_SN	TRUE
Ltbp4	8.86153	4.42406	1.18721	3.72644	0.000194205	0.0209695	HOMvWT_NSN	TRUE			Stat5a	50.5697	-1.93075	0.516188	-3.74039	0.000183733	0.014446	HOMvWT_SN	TRUE
Mecr	622.207	0.882357	0.237114	3.72124	0.000198246	0.0212568	HOMvWT_NSN	TRUE			Zfp141	63.8419	-2.01759	0.54037	-3.73372	0.000188673	0.0147467	HOMvWT_SN	TRUE
2510009E07Rik	7.22788	6.53615	1.75702	3.72002	0.000199209	0.0212568	HOMvWT_NSN	TRUE			Plxna2	291.835	-1.37675	0.371457	-3.70634	0.000210273	0.0163382	HOMvWT_SN	TRUE
Stbd1	1373.48	0.785776	0.211577	3.7139	0.000204088	0.0212823	HOMvWT_NSN	TRUE			Galnt6	787.768	1.08748	0.293988	3.69905	0.000216412	0.0166371	HOMvWT_SN	TRUE
1810009A15Rik	174.186	-1.25549	0.337748	-3.71723	0.000201417	0.0212823	HOMvWT_NSN	TRUE			Txndc12	144.323	-1.41834	0.383462	-3.69878	0.000216639	0.0166371	HOMvWT_SN	TRUE
Sco1	56.2987	-1.93745	0.522091	-3.71094	0.000206487	0.0212823	HOMvWT_NSN	TRUE			Ago3	1484.26	-0.887416	0.240542	-3.68923	0.000224931	0.0171741	HOMvWT_SN	TRUE
Isg20	9.41235	-6.51103	1.75376	-3.71261	0.000205132	0.0212823	HOMvWT_NSN	TRUE			Efcab7	57.2079	-1.82052	0.494294	-3.68307	0.000230439	0.0174935	HOMvWT_SN	TRUE
4931414P19Rik	13.5684	3.63226	0.978539	3.71192	0.000205689	0.0212823	HOMvWT_NSN	TRUE			Lair1	81.6521	-1.70898	0.464321	-3.68059	0.000232692	0.0175636	HOMvWT_SN	TRUE
Hoxd1	11.48	4.26068	1.14805	3.71123	0.000206258	0.0212823	HOMvWT_NSN	TRUE			1700010D01Rik	136.504	1.43569	0.390262	3.67878	0.000234351	0.0175883	HOMvWT_SN	TRUE
Ptgr1	383.292	1.25024	0.337427	3.70521	0.000211219	0.021647	HOMvWT_NSN	TRUE			Stk3	869.257	-0.914354	0.248697	-3.67657	0.00023639	0.0176411	HOMvWT_SN	TRUE
Tmem51	51.512	2.18866	0.591317	3.70133	0.000214469	0.0218566	HOMvWT_NSN	TRUE			Ctbp1	151.481	1.19395	0.325227	3.67111	0.000241496	0.0178208	HOMvWT_SN	TRUE
Gramd1a	4.88573	5.97533	1.61632	3.69688	0.000218263	0.0221189	HOMvWT_NSN	TRUE			Brinp3	24.1248	-3.61499	0.984413	-3.67223	0.000240442	0.0178208	HOMvWT_SN	TRUE
Mfap4	14.4268	3.2094	0.869013	3.69316	0.000221485	0.0223208	HOMvWT_NSN	TRUE			Bbs10	97.2936	-1.76894	0.483387	-3.65947	0.000252742	0.0185471	HOMvWT_SN	TRUE
Rnaseh2b	84.1653	-1.39083	0.376744	-3.6917	0.000222756	0.0223249	HOMvWT_NSN	TRUE			Acvr2a	101.488	-1.7396	0.475629	-3.65747	0.000254722	0.018589	HOMvWT_SN	TRUE
Trip6	20.7927	2.41052	0.653616	3.68797	0.000226047	0.0225302	HOMvWT_NSN	TRUE			Cript	1953.08	-1.02481	0.281061	-3.64621	0.000266135	0.0193153	HOMvWT_SN	TRUE
Mtap	276.46	-0.949322	0.257691	-3.68396	0.000229641	0.0227633	HOMvWT_NSN	TRUE			Pdcd6	909.403	-1.17914	0.323539	-3.6445	0.00026791	0.0193372	HOMvWT_SN	TRUE
Ica1	594.938	-1.11368	0.302592	-3.68048	0.000232796	0.0229506	HOMvWT_NSN	TRUE			D3Ertd751e	73.0753	-1.68613	0.462828	-3.64311	0.000269365	0.0193372	HOMvWT_SN	TRUE
Gm44792	2135.66	1.25292	0.340949	3.6748	0.000238039	0.0233407	HOMvWT_NSN	TRUE			Psmf1	3368.96	0.976332	0.268171	3.64071	0.000271891	0.019413	HOMvWT_SN	TRUE
Xlr4b	219.714	-1.07012	0.291439	-3.67186	0.000240787	0.0234832	HOMvWT_NSN	TRUE			Srp72	470.654	-0.960242	0.263932	-3.63822	0.000274526	0.0194958	HOMvWT_SN	TRUE
Stambpl1	6.6131	5.64071	1.53831	3.66682	0.000245583	0.0238229	HOMvWT_NSN	TRUE			Oosp3	10451.9	-0.763798	0.210247	-3.63287	0.000280291	0.0197232	HOMvWT_SN	TRUE
Mn1	370.888	0.878461	0.239898	3.66181	0.000250443	0.0241651	HOMvWT_NSN	TRUE			Spata21	568.182	0.908948	0.250228	3.63248	0.000280715	0.0197232	HOMvWT_SN	TRUE
Gm26707	6.41151	5.65788	1.54597	3.65976	0.000252453	0.0242301	HOMvWT_NSN	TRUE			Idh3b	215.885	-1.2818	0.353365	-3.62742	0.000286272	0.0200072	HOMvWT_SN	TRUE
Pld2	465.997	0.776438	0.212481	3.65415	0.000258034	0.0246355	HOMvWT_NSN	TRUE			Nudt22	57.7734	-1.95493	0.539337	-3.6247	0.000289301	0.0201125	HOMvWT_SN	TRUE
Gm28417	419.212	0.900133	0.246655	3.64937	0.000262888	0.0249675	HOMvWT_NSN	TRUE			Oog2	4026.85	-0.744886	0.206006	-3.61585	0.00029936	0.0204353	HOMvWT_SN	TRUE
Gm33301	79.1552	-1.84489	0.506861	-3.63983	0.000272815	0.0257078	HOMvWT_NSN	TRUE			Mphosph8	1590.94	-0.763248	0.211256	-3.6129	0.00030279	0.0204353	HOMvWT_SN	TRUE
Rgs5	11.5653	5.80494	1.59513	3.63917	0.000273517	0.0257078	HOMvWT_NSN	TRUE			Zfp58	1345.68	-0.964578	0.267001	-3.61263	0.000303104	0.0204353	HOMvWT_SN	TRUE
Nsmce4a	971.045	-0.798795	0.219729	-3.63537	0.000277579	0.0259551	HOMvWT_NSN	TRUE			Gm15668	309.069	-1.01126	0.27985	-3.61358	0.000301997	0.0204353	HOMvWT_SN	TRUE
Tk2	845.869	0.802517	0.221324	3.62599	0.000287858	0.0267782	HOMvWT_NSN	TRUE			Xlr5c	81.263	-2.67621	0.740815	-3.61253	0.000303226	0.0204353	HOMvWT_SN	TRUE
Sult2b1	6.64062	-5.23231	1.44382	-3.62393	0.000290161	0.0268547	HOMvWT_NSN	TRUE			Dync1i1	95.0588	-2.49345	0.689848	-3.61449	0.000300936	0.0204353	HOMvWT_SN	TRUE
Rpf1	386.696	-0.796442	0.22085	-3.60626	0.000310637	0.0286039	HOMvWT_NSN	TRUE			Polr2l	705.276	1.07942	0.299073	3.60922	0.000307114	0.0205922	HOMvWT_SN	TRUE
1700001L05Rik	823.206	-0.728773	0.202512	-3.59868	0.000319842	0.0293027	HOMvWT_NSN	TRUE			Nsmce4a	1242.51	-0.866466	0.241875	-3.58229	0.000340598	0.0224417	HOMvWT_SN	TRUE
Pdcd6	685.148	-0.986255	0.274538	-3.59242	0.000327625	0.0297882	HOMvWT_NSN	TRUE			Hsd17b1	20.5745	3.99021	1.11323	3.58436	0.000337906	0.0224417	HOMvWT_SN	TRUE
Mapk1ip1l	227.238	-1.09709	0.305445	-3.59178	0.000328426	0.0297882	HOMvWT_NSN	TRUE			Map2k6	91.5789	2.30696	0.643722	3.58378	0.000338656	0.0224417	HOMvWT_SN	TRUE
Zscan12	203.662	-1.06401	0.296587	-3.58752	0.000333837	0.0301284	HOMvWT_NSN	TRUE			Gm47913	123.905	-1.22396	0.341736	-3.5816	0.000341493	0.0224417	HOMvWT_SN	TRUE
Lzts2	254.575	0.818583	0.228424	3.58361	0.000338879	0.0301871	HOMvWT_NSN	TRUE			Acacb	566.56	0.952393	0.266519	3.57346	0.000352296	0.023037	HOMvWT_SN	TRUE
A730043L09Rik	97.8885	1.40169	0.391191	3.58315	0.000339481	0.0301871	HOMvWT_NSN	TRUE			Trim68	177.109	-1.17681	0.329635	-3.57002	0.000356948	0.0232262	HOMvWT_SN	TRUE
Car14	10.0801	3.94936	1.10169	3.58483	0.000337304	0.0301871	HOMvWT_NSN	TRUE			Gm45871	748.994	-1.04804	0.293788	-3.56732	0.000360651	0.0233521	HOMvWT_SN	TRUE
Itih5	12.7828	4.65221	1.29911	3.58107	0.000342186	0.0302793	HOMvWT_NSN	TRUE			Med30	1494.93	-0.93035	0.260911	-3.56578	0.000362775	0.0233751	HOMvWT_SN	TRUE
Hypk	740.45	-0.755912	0.2116	-3.57237	0.000353771	0.0311524	HOMvWT_NSN	TRUE			5530400K19Rik	30.746	-3.26087	0.916088	-3.55956	0.000371481	0.0237227	HOMvWT_SN	TRUE
Smim19	123.341	-1.39544	0.391046	-3.56848	0.000359056	0.0314127	HOMvWT_NSN	TRUE			Zfp12	20.1439	-5.46346	1.53496	-3.55936	0.000371762	0.0237227	HOMvWT_SN	TRUE
Gm42900	17.5628	-3.50456	0.982315	-3.56766	0.000360189	0.0314127	HOMvWT_NSN	TRUE			9130409I23Rik	1237.56	-1.19211	0.335148	-3.55696	0.00037517	0.023725	HOMvWT_SN	TRUE
Hsdl1	381.998	0.969984	0.271987	3.56629	0.000362073	0.0314258	HOMvWT_NSN	TRUE			Bnip5	78.3196	-1.90963	0.536893	-3.55681	0.000375389	0.023725	HOMvWT_SN	TRUE
Carhsp1	2248.52	0.63588	0.178456	3.56324	0.000366307	0.0316419	HOMvWT_NSN	TRUE			Rpusd2	26.2822	2.27961	0.641716	3.55236	0.000381788	0.0240144	HOMvWT_SN	TRUE
Mvp	858.903	0.925702	0.260031	3.55996	0.000370907	0.0318874	HOMvWT_NSN	TRUE			0610040B10Rik	37.8954	-2.49381	0.702426	-3.55029	0.000384814	0.0240901	HOMvWT_SN	TRUE
Cd5	40.2914	-2.27145	0.638606	-3.55688	0.000375283	0.0321115	HOMvWT_NSN	TRUE			Krcc1	435.621	-1.00905	0.284392	-3.54808	0.000388046	0.0241778	HOMvWT_SN	TRUE
4833419F23Rik	16.3067	-2.77617	0.782007	-3.55006	0.000385139	0.0328001	HOMvWT_NSN	TRUE			Cops5	1664.25	-0.807837	0.228078	-3.54193	0.000397215	0.0246329	HOMvWT_SN	TRUE
Fam151a	4389.28	0.684549	0.193401	3.53953	0.000400841	0.033705	HOMvWT_NSN	TRUE			Slf1	363.469	-1.33356	0.376716	-3.53995	0.000400206	0.0247024	HOMvWT_SN	TRUE
Nadk	953.414	0.856864	0.242521	3.53316	0.000410629	0.033705	HOMvWT_NSN	TRUE			Araf	121.258	-1.40247	0.39633	-3.53864	0.000402187	0.0247093	HOMvWT_SN	TRUE
Extl1	295.112	1.37175	0.387771	3.53751	0.00040392	0.033705	HOMvWT_NSN	TRUE			Dipk1b	923.939	0.909618	0.257617	3.53089	0.000414164	0.0253273	HOMvWT_SN	TRUE
Mt1	16.2945	4.81844	1.36351	3.53383	0.000409578	0.033705	HOMvWT_NSN	TRUE			Zfp109	508.142	-0.960783	0.27251	-3.52568	0.000422391	0.0257114	HOMvWT_SN	TRUE
Fam184a	151.963	-1.52076	0.430019	-3.5365	0.000405474	0.033705	HOMvWT_NSN	TRUE			Patl2	478.755	0.977321	0.277623	3.52031	0.000431038	0.0260642	HOMvWT_SN	TRUE
Pkn1	17.3248	2.79856	0.791128	3.53744	0.00040403	0.033705	HOMvWT_NSN	TRUE			Zfp873	816.322	-1.06204	0.302056	-3.51603	0.000438054	0.0260642	HOMvWT_SN	TRUE
Cygb	4.61578	5.91325	1.67312	3.53427	0.000408909	0.033705	HOMvWT_NSN	TRUE			Simc1	70.6043	1.75386	0.49877	3.51637	0.000437488	0.0260642	HOMvWT_SN	TRUE
Anxa1	4.79694	5.96852	1.68906	3.53364	0.000409887	0.033705	HOMvWT_NSN	TRUE			Gm39321	208.672	-1.16285	0.330594	-3.51744	0.000435723	0.0260642	HOMvWT_SN	TRUE
Lamtor1	661.496	0.757613	0.214903	3.52537	0.000422898	0.0339441	HOMvWT_NSN	TRUE			Atg10	128.426	-1.88463	0.535787	-3.51751	0.000435623	0.0260642	HOMvWT_SN	TRUE
Rpusd1	112.483	1.35981	0.385423	3.52809	0.000418574	0.0339441	HOMvWT_NSN	TRUE			Dclk3	237.57	1.00202	0.285735	3.50683	0.000453482	0.0268612	HOMvWT_SN	TRUE
Cdc25c	128.194	1.05455	0.29894	3.52762	0.00041931	0.0339441	HOMvWT_NSN	TRUE			Mapk1ip1l	269.903	-1.28443	0.366772	-3.50198	0.000461818	0.0272328	HOMvWT_SN	TRUE
Slc16a6	32.6942	3.19566	0.906259	3.52621	0.000421559	0.0339441	HOMvWT_NSN	TRUE			Piwil1	364.241	-0.998894	0.285744	-3.49576	0.00047271	0.0277512	HOMvWT_SN	TRUE
Fos	6.81054	5.69917	1.61507	3.52874	0.000417543	0.0339441	HOMvWT_NSN	TRUE			Pgs1	3459.79	0.818962	0.234651	3.49013	0.000482783	0.0280929	HOMvWT_SN	TRUE
Cdc20	979.987	1.14782	0.326028	3.5206	0.000430568	0.0342829	HOMvWT_NSN	TRUE			Atp5d	298.341	1.22878	0.351955	3.4913	0.000480677	0.0280929	HOMvWT_SN	TRUE
Mrpl53	122.896	-1.13037	0.321218	-3.519	0.000433176	0.0342829	HOMvWT_NSN	TRUE			Uhmk1	1233.95	-0.964199	0.276388	-3.48857	0.00048561	0.0281335	HOMvWT_SN	TRUE
Lbhd1	181.664	-1.03727	0.294839	-3.51808	0.000434678	0.0342829	HOMvWT_NSN	TRUE			Myadm	239.302	-1.03653	0.297322	-3.48623	0.000489871	0.0281335	HOMvWT_SN	TRUE
Otx1	81.4016	2.17117	0.616963	3.51912	0.000432976	0.0342829	HOMvWT_NSN	TRUE			Mmp12	71.5216	-1.94338	0.557395	-3.48653	0.000489324	0.0281335	HOMvWT_SN	TRUE
Oosp1	9182.43	-0.738004	0.210656	-3.50336	0.000459436	0.0356161	HOMvWT_NSN	TRUE			Gm14164	109.74	-1.38526	0.397923	-3.48122	0.000499129	0.0284799	HOMvWT_SN	TRUE
Pimreg	5.14527	6.07032	1.73196	3.50489	0.000456804	0.0356161	HOMvWT_NSN	TRUE			4930470P17Rik	36.5044	-2.48977	0.71532	-3.48064	0.000500214	0.0284799	HOMvWT_SN	TRUE
Hdx	7.93688	-6.26301	1.7873	-3.50418	0.000458016	0.0356161	HOMvWT_NSN	TRUE			Gm29811	1152.68	-0.850816	0.245035	-3.47223	0.000516161	0.0287886	HOMvWT_SN	TRUE
Prss35	5.72767	5.46528	1.5594	3.50473	0.000457071	0.0356161	HOMvWT_NSN	TRUE			Srgn	456.993	-1.08899	0.313522	-3.47339	0.000513922	0.0287886	HOMvWT_SN	TRUE
Ccnk	586.891	-0.979274	0.279974	-3.49774	0.000469225	0.0356628	HOMvWT_NSN	TRUE			Impdh2	53.7701	1.77663	0.511259	3.47501	0.00051083	0.0287886	HOMvWT_SN	TRUE
Clk2	185.692	-0.921745	0.263554	-3.49737	0.000469869	0.0356628	HOMvWT_NSN	TRUE			B4galt3	104.846	1.45167	0.418103	3.47203	0.000516533	0.0287886	HOMvWT_SN	TRUE
Lrrk1	8.90064	6.12109	1.74989	3.49798	0.000468797	0.0356628	HOMvWT_NSN	TRUE			Zfp595	26.1378	-4.06444	1.16915	-3.47642	0.000508164	0.0287886	HOMvWT_SN	TRUE
Mmd2	4.99855	6.02965	1.72341	3.49868	0.000467565	0.0356628	HOMvWT_NSN	TRUE			Zfp53	52.3418	-2.30988	0.666957	-3.46331	0.000533582	0.0296138	HOMvWT_SN	TRUE
Chst8	8.26751	6.00033	1.71472	3.49931	0.000466466	0.0356628	HOMvWT_NSN	TRUE			Rps28	213.718	1.13066	0.326929	3.45843	0.000543334	0.0299038	HOMvWT_SN	TRUE
Gm42688	127.805	-1.09763	0.314068	-3.49487	0.000474285	0.0358481	HOMvWT_NSN	TRUE			Fscb	20.3395	-5.46019	1.57859	-3.45891	0.000542371	0.0299038	HOMvWT_SN	TRUE
Gm37110	254.382	1.65658	0.474675	3.48993	0.000483154	0.0363669	HOMvWT_NSN	TRUE			Ldha	38.8336	2.64784	0.765991	3.45675	0.000546736	0.0299661	HOMvWT_SN	TRUE
Dnajb13	6.99938	6.49288	1.86653	3.47859	0.000504055	0.0377833	HOMvWT_NSN	TRUE			Gm47469	34.9713	-2.80209	0.811399	-3.4534	0.000553559	0.0302147	HOMvWT_SN	TRUE
Eda	101.047	1.39224	0.400667	3.4748	0.000511244	0.0381645	HOMvWT_NSN	TRUE			Gm48551	188.479	1.25703	0.364314	3.45041	0.000559729	0.0304258	HOMvWT_SN	TRUE
Nsa2	201.305	-0.938829	0.27056	-3.46995	0.000520551	0.0387	HOMvWT_NSN	TRUE			Scamp5	793.315	0.89048	0.25823	3.44841	0.000563904	0.0305271	HOMvWT_SN	TRUE
Col6a2	6.21535	6.34941	1.83212	3.46561	0.000529035	0.0391702	HOMvWT_NSN	TRUE			Zfp735	899.903	-1.3803	0.400815	-3.44373	0.000573753	0.0307986	HOMvWT_SN	TRUE
Rars	1301.95	-0.802201	0.231616	-3.4635	0.000533205	0.0393184	HOMvWT_NSN	TRUE			Orc3	906.862	-0.865862	0.251745	-3.43944	0.000582909	0.0307986	HOMvWT_SN	TRUE
B3gntl1	577.145	1.01126	0.292442	3.45799	0.000544224	0.0399685	HOMvWT_NSN	TRUE			Zfp560	811.158	-0.849824	0.246904	-3.44192	0.000577602	0.0307986	HOMvWT_SN	TRUE
Cir1	160.393	-1.06204	0.308037	-3.44778	0.000565209	0.0413423	HOMvWT_NSN	TRUE			Il7	620.281	-0.855615	0.248626	-3.44138	0.000578761	0.0307986	HOMvWT_SN	TRUE
Slc25a19	693.46	0.736605	0.214032	3.44157	0.000578353	0.0413643	HOMvWT_NSN	TRUE			Asnsd1	578.621	-1.12839	0.32784	-3.44189	0.00057767	0.0307986	HOMvWT_SN	TRUE
Esyt1	476.579	0.837654	0.243147	3.44505	0.000570945	0.0413643	HOMvWT_NSN	TRUE			Atg2a	527.54	0.912706	0.265346	3.43968	0.000582405	0.0307986	HOMvWT_SN	TRUE
Rcor3	138.702	0.942484	0.273635	3.44431	0.000572509	0.0413643	HOMvWT_NSN	TRUE			Zfp936	374.52	-1.59918	0.465483	-3.43552	0.000591413	0.0309999	HOMvWT_SN	TRUE
Hspbp1	29.1325	2.15124	0.62495	3.44226	0.000576873	0.0413643	HOMvWT_NSN	TRUE			Tex16	51.8222	-2.63462	0.766853	-3.43563	0.000591183	0.0309999	HOMvWT_SN	TRUE
Zfp629	4.7303	5.93432	1.7237	3.44278	0.000575762	0.0413643	HOMvWT_NSN	TRUE			Mphosph6	8406.66	-0.660063	0.192396	-3.43076	0.0006019	0.0310755	HOMvWT_SN	TRUE
Axl	9.31038	4.56001	1.32513	3.44118	0.000579192	0.0413643	HOMvWT_NSN	TRUE			Dram2	638.769	-0.863261	0.251636	-3.43059	0.000602267	0.0310755	HOMvWT_SN	TRUE
Marcksl1	15.3172	3.75104	1.09101	3.43812	0.00058577	0.0416701	HOMvWT_NSN	TRUE			Hspb1	135.039	3.2936	0.960001	3.43083	0.000601743	0.0310755	HOMvWT_SN	TRUE
Psma6	1534.81	-0.808325	0.235494	-3.43247	0.000598112	0.0423818	HOMvWT_NSN	TRUE			Notch1	33.2031	-2.58535	0.753456	-3.43133	0.000600629	0.0310755	HOMvWT_SN	TRUE
Gm12523	10.642	-3.95412	1.15294	-3.4296	0.00060447	0.0426657	HOMvWT_NSN	TRUE			Gm10466	57.9893	-1.99641	0.582401	-3.4279	0.000608277	0.0312635	HOMvWT_SN	TRUE
Rab3d	1846.53	0.665967	0.194408	3.42562	0.000613392	0.0429612	HOMvWT_NSN	TRUE			Arhgef28	187.758	-1.47525	0.43172	-3.41715	0.000632805	0.0323981	HOMvWT_SN	TRUE
Rint1	44.054	-1.69919	0.496004	-3.42576	0.000613085	0.0429612	HOMvWT_NSN	TRUE			Mff	5717	-0.831028	0.243312	-3.41548	0.000636696	0.0324345	HOMvWT_SN	TRUE
2210417A02Rik	20.0696	-2.47845	0.724221	-3.42223	0.0006211	0.0433336	HOMvWT_NSN	TRUE			Bbip1	301.976	-0.975122	0.285571	-3.41465	0.00063865	0.0324345	HOMvWT_SN	TRUE
Gm48222	10.0063	-3.93666	1.15255	-3.4156	0.000636408	0.0442315	HOMvWT_NSN	TRUE			Sac3d1	63.6329	1.64649	0.482319	3.4137	0.000640881	0.0324345	HOMvWT_SN	TRUE
Hsd17b1	60.9793	7.05955	2.06884	3.41232	0.000644116	0.0444269	HOMvWT_NSN	TRUE			Nmd3	1900.98	-0.980898	0.287808	-3.40817	0.000654002	0.0328468	HOMvWT_SN	TRUE
Coro1c	506.224	0.798461	0.233976	3.41257	0.000643539	0.0444269	HOMvWT_NSN	TRUE			Adamts2	13.4973	4.1038	1.20408	3.40824	0.000653829	0.0328468	HOMvWT_SN	TRUE
Zfp553	565.321	0.750529	0.220258	3.4075	0.00065561	0.0450484	HOMvWT_NSN	TRUE			Gm21762	33.4626	1.92349	0.564686	3.4063	0.000658486	0.0329468	HOMvWT_SN	TRUE
Dusp3	4.60067	5.88261	1.72821	3.40388	0.000664366	0.0454777	HOMvWT_NSN	TRUE			Pwp2	1267.86	0.715637	0.210344	3.40222	0.000668418	0.0333175	HOMvWT_SN	TRUE
Foxp2	60.1132	2.10107	0.617952	3.40006	0.000673711	0.045944	HOMvWT_NSN	TRUE			Pmvk	18.6871	3.30951	0.974148	3.39734	0.000680454	0.0337899	HOMvWT_SN	TRUE
Cmas	450.911	-0.785268	0.231331	-3.39456	0.000687383	0.0460376	HOMvWT_NSN	TRUE			Kcnh3	469.573	0.953006	0.280836	3.39346	0.000690168	0.0338808	HOMvWT_SN	TRUE
C1qtnf12	397.031	0.904576	0.266303	3.39679	0.000681801	0.0460376	HOMvWT_NSN	TRUE			Gm50115	186.008	1.15344	0.339919	3.39327	0.000690623	0.0338808	HOMvWT_SN	TRUE
Lage3	75.7611	-1.4765	0.434924	-3.39484	0.000686686	0.0460376	HOMvWT_NSN	TRUE			Zc3hav1	33.2087	-2.78019	0.819753	-3.3915	0.00069511	0.0338808	HOMvWT_SN	TRUE
Wdfy2	146.921	-1.00193	0.29517	-3.39441	0.000687773	0.0460376	HOMvWT_NSN	TRUE			Cdh18	51.9395	-1.93632	0.570837	-3.39206	0.000693681	0.0338808	HOMvWT_SN	TRUE
Gm45903	81.3064	-1.68195	0.494951	-3.39821	0.000678288	0.0460376	HOMvWT_NSN	TRUE			Cysltr2	67.9773	-1.71622	0.505878	-3.39255	0.000692441	0.0338808	HOMvWT_SN	TRUE
Septin4	6.15948	6.31562	1.86127	3.39317	0.000690887	0.0460761	HOMvWT_NSN	TRUE			AA545190	3422.14	-0.89107	0.262832	-3.39026	0.000698258	0.0339091	HOMvWT_SN	TRUE
Fam110b	105.919	1.39571	0.411928	3.38824	0.000703438	0.0462343	HOMvWT_NSN	TRUE			Hprt	774.099	-1.07018	0.315857	-3.38817	0.000703596	0.0340432	HOMvWT_SN	TRUE
Zfp428	62.76	1.3517	0.398737	3.38995	0.000699048	0.0462343	HOMvWT_NSN	TRUE			Orc5	7146.61	-0.700504	0.207268	-3.37971	0.000725623	0.0349809	HOMvWT_SN	TRUE
Ccl2	29.8739	2.10066	0.619636	3.39014	0.000698562	0.0462343	HOMvWT_NSN	TRUE			Gsdme	117.045	-1.32645	0.393064	-3.37465	0.0007391	0.035501	HOMvWT_SN	TRUE
Mex3b	10.811	3.88298	1.14602	3.38823	0.000703455	0.0462343	HOMvWT_NSN	TRUE			Kif20b	1335.56	-0.968579	0.287334	-3.37092	0.00074918	0.0357254	HOMvWT_SN	TRUE
Retreg1	5.70125	-4.99634	1.47512	-3.38708	0.000706409	0.0462608	HOMvWT_NSN	TRUE			Ror2	19.3662	-5.49907	1.63097	-3.37166	0.00074716	0.0357254	HOMvWT_SN	TRUE
Ptgis	650.186	1.22915	0.363207	3.38415	0.000713995	0.0464225	HOMvWT_NSN	TRUE			Tmem267	46.187	-1.97052	0.586131	-3.36192	0.000774029	0.0367775	HOMvWT_SN	TRUE
Kat2b	7.08774	5.7572	1.70086	3.38488	0.000712095	0.0464225	HOMvWT_NSN	TRUE			Cep57l1	1001.75	-0.834631	0.24875	-3.35531	0.00079277	0.0372695	HOMvWT_SN	TRUE
Snrpb	289.68	1.20933	0.357654	3.38129	0.000721463	0.0467405	HOMvWT_NSN	TRUE			Gm28551	551.666	-1.08451	0.32314	-3.35617	0.000790309	0.0372695	HOMvWT_SN	TRUE
Elp3	1060.82	0.746124	0.221209	3.37294	0.000743702	0.0480098	HOMvWT_NSN	TRUE			Kansl3	316.332	0.90842	0.270743	3.35528	0.000792849	0.0372695	HOMvWT_SN	TRUE
Foxred2	1109.83	0.657942	0.195436	3.36654	0.000761172	0.0489633	HOMvWT_NSN	TRUE			0610009B22Rik	1390.04	-0.840124	0.250933	-3.34799	0.000813985	0.0378447	HOMvWT_SN	TRUE
											Klhl21	76.3147	1.79556	0.536256	3.34832	0.000813034	0.0378447	HOMvWT_SN	TRUE
											Zfp120	513.998	-1.40666	0.420266	-3.34706	0.000816723	0.0378447	HOMvWT_SN	TRUE
											Pknox1	55.8316	1.65418	0.494125	3.3477	0.000814837	0.0378447	HOMvWT_SN	TRUE
											Sult1c1	63.805	-2.0314	0.607086	-3.34615	0.000819409	0.0378447	HOMvWT_SN	TRUE
											Riok3	478.834	-1.02218	0.306183	-3.33845	0.000842462	0.0387211	HOMvWT_SN	TRUE
											Hnrnph2	388.088	-1.00395	0.300777	-3.33786	0.000844248	0.0387211	HOMvWT_SN	TRUE
											Brix1	2477.42	-0.911461	0.273596	-3.33141	0.00086406	0.0394926	HOMvWT_SN	TRUE
											Gja1	28.3495	2.85236	0.857432	3.32663	0.00087904	0.0400388	HOMvWT_SN	TRUE
											Flna	42.9482	2.19229	0.659231	3.32553	0.000882513	0.0400588	HOMvWT_SN	TRUE
											Paip2	5227.03	-0.671243	0.202036	-3.32239	0.000892508	0.040236	HOMvWT_SN	TRUE
											Gadl1	30.4625	3.02904	0.911669	3.32253	0.000892059	0.040236	HOMvWT_SN	TRUE
											Slc38a10	87.9499	1.45749	0.438923	3.3206	0.000898226	0.040356	HOMvWT_SN	TRUE
											Cbx7	55.5616	1.70844	0.514674	3.31945	0.000901935	0.0403853	HOMvWT_SN	TRUE
											4833438C02Rik	25.9193	-3.25074	0.979587	-3.31848	0.000905101	0.0403901	HOMvWT_SN	TRUE
											Fmo5	116.907	-1.34861	0.407283	-3.31123	0.000928871	0.0413113	HOMvWT_SN	TRUE
											Ppid	281.744	-1.42093	0.429319	-3.30973	0.000933872	0.0413944	HOMvWT_SN	TRUE
											Upk3b	27.5238	2.25069	0.680332	3.30822	0.000938911	0.0414785	HOMvWT_SN	TRUE
											AI987944	4598.2	-0.900029	0.272596	-3.30169	0.000961036	0.0421239	HOMvWT_SN	TRUE
											Actb	1741.38	0.836803	0.253493	3.30109	0.000963087	0.0421239	HOMvWT_SN	TRUE
											Mtif2	67.5854	-1.88142	0.569764	-3.3021	0.000959644	0.0421239	HOMvWT_SN	TRUE
											Cnot7	5663.51	-1.12449	0.341172	-3.29598	0.000980798	0.042757	HOMvWT_SN	TRUE
											Cd36	531.472	-0.852784	0.259271	-3.28916	0.00100487	0.043519	HOMvWT_SN	TRUE
											Tm9sf3	358.673	-1.37951	0.419306	-3.28999	0.00100191	0.043519	HOMvWT_SN	TRUE
											1700001L19Rik	17.4277	-5.20687	1.58431	-3.28651	0.00101436	0.0437867	HOMvWT_SN	TRUE
											Dpf2	108.061	1.3829	0.420995	3.28484	0.00102039	0.0439034	HOMvWT_SN	TRUE
											Coq8b	97.2418	1.53476	0.467394	3.28366	0.00102468	0.0439446	HOMvWT_SN	TRUE
											Rnf168	1550.36	-0.878655	0.267697	-3.28228	0.00102972	0.0440182	HOMvWT_SN	TRUE
											mt-Co1	6302.97	-1.2978	0.395821	-3.27877	0.00104262	0.0442376	HOMvWT_SN	TRUE
											Gm49510	239.668	1.15439	0.352244	3.27725	0.00104825	0.0442376	HOMvWT_SN	TRUE
											Gm16211	173.218	-1.07335	0.327299	-3.27943	0.00104018	0.0442376	HOMvWT_SN	TRUE
											A130010J15Rik	33.8967	-2.5505	0.778057	-3.27804	0.00104529	0.0442376	HOMvWT_SN	TRUE
											Clcn2	32.9748	1.97796	0.604316	3.27305	0.00106392	0.0447559	HOMvWT_SN	TRUE
											Zfp960	219.104	-1.62428	0.496579	-3.27093	0.00107194	0.0449498	HOMvWT_SN	TRUE
											Zfp980	335.893	-1.26592	0.387635	-3.26574	0.00109178	0.0456369	HOMvWT_SN	TRUE
											Tnfrsf21	196.755	1.54137	0.472201	3.26422	0.00109765	0.0457376	HOMvWT_SN	TRUE
											Pnn	499.423	-0.806099	0.247224	-3.2606	0.00111176	0.0461801	HOMvWT_SN	TRUE
											Vbp1	1330.64	-1.30373	0.400222	-3.25751	0.00112393	0.0465392	HOMvWT_SN	TRUE
											Sema4d	585.34	0.967559	0.29737	3.25372	0.00113905	0.0467578	HOMvWT_SN	TRUE
											Ubtf	72.4366	1.37936	0.42396	3.25352	0.00113983	0.0467578	HOMvWT_SN	TRUE
											Zfp113	145.965	-1.18381	0.363838	-3.25368	0.00113919	0.0467578	HOMvWT_SN	TRUE
											Fnbp1l	2659.15	-0.797174	0.245486	-3.24734	0.00116491	0.0468869	HOMvWT_SN	TRUE
											Mif	623.513	0.848447	0.2613	3.24702	0.0011662	0.0468869	HOMvWT_SN	TRUE
											Slc25a31	1421.29	-0.85128	0.262205	-3.24662	0.00116783	0.0468869	HOMvWT_SN	TRUE
											Atp6v1d	1258.91	-0.694779	0.213959	-3.24725	0.00116525	0.0468869	HOMvWT_SN	TRUE
											Nup43	1124.95	-0.767866	0.236438	-3.24764	0.00116366	0.0468869	HOMvWT_SN	TRUE
											Hsd17b10	80.4137	1.32109	0.40636	3.25104	0.00114984	0.0468869	HOMvWT_SN	TRUE
											Gm10130	123.688	-1.53861	0.473822	-3.24723	0.00116533	0.0468869	HOMvWT_SN	TRUE
											Gnpnat1	630.943	-1.22836	0.378923	-3.24171	0.00118817	0.0472726	HOMvWT_SN	TRUE
											Wdr18	381.913	0.889974	0.274482	3.24237	0.00118539	0.0472726	HOMvWT_SN	TRUE
											Gli2	187.496	1.60965	0.496428	3.24247	0.00118499	0.0472726	HOMvWT_SN	TRUE
											Pdxp	405.274	1.04828	0.324021	3.23523	0.00121545	0.0480683	HOMvWT_SN	TRUE
											Zfp748	384.085	-1.05077	0.324735	-3.23578	0.00121311	0.0480683	HOMvWT_SN	TRUE
											Cenpk	489.896	-1.30077	0.402307	-3.23328	0.00122378	0.0482536	HOMvWT_SN	TRUE
											Tuba3b	1077.48	1.14632	0.354902	3.22997	0.00123805	0.0486173	HOMvWT_SN	TRUE
											Rpf2	284.929	-0.973047	0.301306	-3.22943	0.00124037	0.0486173	HOMvWT_SN	TRUE
											Ica1	747.099	-0.897445	0.278023	-3.22796	0.00124677	0.048639	HOMvWT_SN	TRUE
											Myzap	67.1197	1.77079	0.548637	3.22761	0.00124829	0.048639	HOMvWT_SN	TRUE
											Ndufaf4	2532.94	-0.858106	0.265952	-3.22655	0.00125292	0.0486758	HOMvWT_SN	TRUE
											Gnai3	1169.21	-0.876032	0.271725	-3.22396	0.00126431	0.0489744	HOMvWT_SN	TRUE
											Gm15446	1446.32	-1.22748	0.380844	-3.22306	0.00126828	0.0489845	HOMvWT_SN	TRUE
											Umps	240.928	-1.02588	0.318752	-3.21843	0.00128894	0.0496372	HOMvWT_SN	TRUE
											Zfp345	1237.77	-1.21951	0.379127	-3.21663	0.00129707	0.049661	HOMvWT_SN	TRUE
											Spsb3	121.96	1.33725	0.415678	3.21702	0.00129528	0.049661	HOMvWT_SN	TRUE
											Pole4	4397.46	-0.646071	0.200958	-3.21496	0.00130463	0.0496625	HOMvWT_SN	TRUE
											Gm44756	17.5345	-5.21312	1.62144	-3.21512	0.00130389	0.0496625	HOMvWT_SN	TRUE

## Sheet: S1(iii) HET vs WT DEGs
Het vs WT - NSN								Het vs WT - SN
gene	baseMean	comparison	log2FoldChange	padj	sig			gene	baseMean	log2FoldChange	lfcSE	stat	pvalue	padj	comparison	sig
Gstm1	23.4319	HETvWT_NSN_	5.39764	0.00352473	TRUE			Ccl21a	16.1252	6.66712	1.26254	5.28072	1.2868e-07	0.002013	HETvWT_SN	TRUE
								Aloxe3	4.7931	-5.72105	1.10371	-5.18348	2.17787e-07	0.002013	HETvWT_SN	TRUE
								Hsd3b1	124.37	4.58985	0.901734	5.09003	3.58005e-07	0.00220603	HETvWT_SN	TRUE
								Gstm1	20.3777	4.4078	0.894465	4.92786	8.31349e-07	0.00384208	HETvWT_SN	TRUE
								Mcrip1	15.5134	3.88809	0.811801	4.78946	1.67231e-06	0.00618287	HETvWT_SN	TRUE
								Ndn	7.77955	4.65367	1.00427	4.63387	3.58891e-06	0.0110574	HETvWT_SN	TRUE
								Nlrp5	9263.62	-0.745774	0.168876	-4.41611	1.00493e-05	0.0265387	HETvWT_SN	TRUE
								Plekho2	5.78089	4.6227	1.06648	4.33456	1.46054e-05	0.0337495	HETvWT_SN	TRUE
