# Supplementary material for: An Nlrp5-null mutation leads to attenuated de novo methylation in oocytes, accompanied by a significant reduction in DNMT3L
Source: Mol Hum Reprod. 2025 Nov 18;31(4):gaaf055. doi: 10.1093/molehr/gaaf055 (PMC12704423; doi:10.1093/molehr/gaaf055)
Supplement: gaaf055_Supplementary_Data [file gaaf055_supplementary_data.zip › Supplementary File S2_EO.xlsx]

## Sheet: S2(i) counts
Protein.Names	Protein.Group	Genes	Nlrp5_Het1	Nlrp5_Het2	Nlrp5_Het3	Nlrp5_Hom1	Nlrp5_Hom2	Nlrp5_Hom3	Nlrp5_Hom4	Nlrp5_WT1	Nlrp5_WT2	Nlrp5_WT3	Nlrp5_WT4	Pad16_HMZ_1	Pad16_HMZ_2	Pad16_HMZ_3	Pad16_HTZ_1	Pad16_HTZ_2	Pad16_HTZ_3	TLE6hmz_1	TLE6hmz_2	TLE6hmz_3	TLE6htz_1	TLE6htz_2	TLE6htz_3
1433B	Q9CQV8	Ywhab	760028	838170	792020	662134	686628	653818	656048	810389	800447	834270	1006060	5528666	5691589	5712140	5422775	5426912	5457467	3927827	3683383	4195758	5779046	5104365	5300878
1433E	P62259	Ywhae	3841112	3515072	4560818	3256239	3368720	3037969	3528771	4382811	4675511	4559949	4806490	13491992	13348738	13257450	13074025	14165714	14801089	9856883	9868504	8485099	11126527	11805862	12236605
1433F	P68510	Ywhah	376220	381047	377314	246777	280154	236648	329200	539084	573144	473090	663877	4210616	4363033	4188203	4533205	4213828	3914238	2789935	2628849	2663515	3693866	3490736	3274402
1433G	P61982	Ywhag	669145	646639	680152	529922	565781	514691	814043	762534	800027	759294	1000820	47302071	47269295	48608322	46037304	49936799	53424568	36295818	36925139	29499762	43451420	45887568	47551911
1433S	O70456	Sfn	14509	23358	90014	28632	14601	15021	18095	16091	17377	26463	131914	17971407	20622273	22273115	18338852	21792071	16534774	15522956	19555892	19691914	19404662	19439665	26070230
1433T	P68254	Ywhaq	599119	609291	526837	457030	499363	484449	611702	618927	634902	683515	822441	7601749	7197178	8402575	7369320	7096125	7290569	5480591	4965130	4052835	6195975	6120423	6619083
1433Z	P63101	Ywhaz	9086273	8099288	9289055	7239030	7482410	7087528	10490807	9620418	6950408	10213106	13197200	75365452	78800421	77029088	70347704	79238597	82896049	54728918	58470273	52448566	60949033	68400332	67861971
1A1L1	A2AIG8	Accs	8434	5038	0	0	6271	8340	6518	8021	10818	9726	5123	0	0	0	0	0	0	0	0	0	0	0	0
1A1L2	Q3UX83	Accsl	13818	15323	15892	12569	14738	13007	16544	14095	18806	15844	11626	0	0	0	0	0	0	0	0	0	0	0	0
2A5A	Q6PD03	Ppp2r5a	15373	16313	17238	16141	14766	16251	14454	13912	15815	12710	17786	0	0	0	0	0	0	0	0	0	0	0	0
2A5E	Q61151	Ppp2r5e	10800	10071	9261	11165	10496	10538	6992	11742	10286	9485	4959	26381	25361	26348	22476	14224	0	0	0	0	0	0	0
2A5G	Q60996	Ppp2r5c	41795	48121	52067	29756	32444	32589	32066	51049	48856	50089	42049	1367207	1333975	1318348	1325495	1153111	1373190	1011104	1119793	1168641	1081049	1083900	1097356
2AAA	Q76MZ3	Ppp2r1a	619097	620472	654268	536330	568209	536192	574287	690267	650513	655767	671548	3687982	3821215	3595846	3769652	3582164	3674458	3571998	3661999	2731572	3377677	3355276	3443394
2AAB	Q7TNP2	Ppp2r1b	18046	15638	17061	17938	17076	14753	19141	20839	23120	18329	13021	0	0	0	0	0	0	0	0	0	0	0	0
2ABA	Q6P1F6	Ppp2r2a	46783	50598	63483	43127	42640	42861	41146	56529	60653	59296	58250	152083	161974	148335	196096	189995	138824	186420	177714	81369	208748	151148	183053
2ABD	Q925E7	Ppp2r2d	120306	122275	128213	101299	99566	89591	120940	126951	116848	119928	134728	301375	303913	297494	360915	342893	344394	317479	289660	282992	342228	367937	358944
3BHS1	P24815	Hsd3b1	30886	37665	285698	33876	42848	60187	55501	153350	782641	301784	28393	653216	829453	704529	1735596	555412	503663	1609967	987212	1496437	1316796	502826	735466
3BHS2;3BHS3;3BHS6	O35469;P26149;P26150	Hsd3b2;Hsd3b3;Hsd3b6	7762	9937	130015	8439	10038	12188	16289	68728	400610	139061	8889	0	0	0	0	0	0	0	0	0	0	0	0
3BHS6	O35469	Hsd3b6	0	0	0	0	0	0	0	0	0	0	0	295705	325162	380490	848056	213459	371783	768667	441422	1255909	544737	154935	338665
3BP2	Q06649	Sh3bp2	39553	39351	37644	60445	57102	58807	50601	46495	34261	33971	28589	0	0	0	0	0	0	0	0	0	0	0	0
3HIDH	Q99L13	Hibadh	167548	156635	161303	136423	173237	147028	206601	144913	189466	195186	231498	1752035	1745005	1787981	1724803	1765567	1863909	1583955	1437669	1211783	1696112	1527668	1603730
4ET	Q9EST3	Eif4enif1	970122	951844	1125441	947935	969368	1016070	925238	1154389	906516	1084830	889926	5432181	4917522	5514505	4934936	4773116	5092349	4665176	4398560	4578996	4306248	4207990	4314016
4F2	P10852	Slc3a2	213165	221198	243611	197920	221305	221756	218841	212422	261135	244024	220116	2628303	2547410	2793612	2702382	2499139	2911437	2590322	3350628	2784718	3583157	3080643	2916891
5MP1;5MP1_MUSMM	Q2L4X1;Q91VK1	Bzw2	154143	135898	149944	141382	130161	122340	134158	153080	159645	166208	121006	176426	105231	115730	156847	162176	164303	125159	84116	0	107211	101548	136364
5MP2	Q9CQC6	Bzw1	308551	276037	308178	242453	344268	288750	345290	385069	309592	337564	252681	680059	657212	630877	700391	682751	705115	614094	566219	473433	643330	651272	581009
5NT3A	Q9D020	Nt5c3a	19159	18408	28323	15998	16359	16688	16689	23038	31572	25326	21077	0	0	0	0	0	0	0	0	0	0	0	0
5NTC	Q3V1L4	Nt5c2	258025	278744	273311	210540	218068	217259	201454	273607	266621	255524	293951	977136	911195	971733	1251650	1227422	1122668	911574	892628	803423	1216412	935903	898090
6PGD	Q9DCD0	Pgd	162071	161894	189190	154933	166636	133819	174995	181521	228499	188181	169808	3079362	3082565	3017872	3182656	2845005	2833591	2913658	3131885	3599587	3302896	2828489	2613587
6PGL	Q9CQ60	Pgls	845648	696483	675211	599866	593445	588485	1044290	729582	845268	787157	1264250	503628	935968	798426	1070460	727103	1068015	1123135	1139603	1220888	1272117	792527	1144828
8ODP	P53368	Nudt1	17533	17194	11980	9958	8830	10572	11346	12022	12563	14664	15951	0	0	0	0	0	0	0	0	0	0	0	0
A16A1	Q571I9	Aldh16a1	194776	172083	188800	169013	175889	184497	181084	214029	162040	166450	208670	913028	911005	866476	988855	1004816	1020681	631709	635882	587203	685501	830488	790771
A16L1	Q8C0J2	Atg16l1	565487	546104	592567	535932	592730	562650	604574	538021	487596	506823	612483	3106804	3166154	3232682	3194591	3185305	3151266	3331176	3399757	2955560	3111114	3433622	3423166
A1AT1;A1AT3	P07758;Q00896	Serpina1a;Serpina1c	6473	0	43650	0	10164	7888	10526	28288	96599	63797	9781	868340	944506	1025076	1379009	584158	611588	722181	468503	322804	829395	526729	701654
A1AT2	P22599	Serpina1b	0	5061	18213	0	0	0	0	14751	37902	39471	0	265435	262526	281388	345518	158684	203208	237143	161492	92598	188617	121762	161447
A1AT4	Q00897	Serpina1d	16863	25562	144385	12337	25687	23751	28263	95314	373877	205925	21252	0	0	0	0	0	0	75511	54001	0	22448	81629	101330
A1BG	Q19LI2	A1bg	0	0	0	0	0	0	0	0	0	0	0	1119948	1292023	1216159	1801791	926223	875107	340360	581009	575198	578277	381732	503663
A2AP	Q61247	Serpinf2	0	0	4163	0	0	0	0	5536	17822	7969	0	0	0	0	0	0	0	0	0	0	0	0	0
A7L3B	Q3UD01	Atxn7l3b	7695	0	0	8848	9283	7550	12792	9993	0	0	10393	0	0	0	0	0	0	0	0	0	0	0	0
AAAS	P58742	Aaas	262085	275772	264118	273976	281196	276380	303737	243955	205242	207230	317792	1057114	1107058	1035790	1057554	1039818	1020044	1086307	1225042	1218944	1084877	1126800	1058287
AAAT	P51912	Slc1a5	8024	11283	9054	3418	3622	5445	5824	8684	14538	10474	12856	96980	64005	84743	98416	62558	140879	100958	86589	103768	123043	87634	80903
AACS	Q9D2R0	Aacs	10393	8571	13763	13568	8576	9953	11210	9610	12760	12059	9950	0	0	0	0	0	0	0	0	0	0	0	0
AAGAB	Q8R2R3	Aagab	4427	4779	5506	0	3275	3055	4885	3759	4955	3995	10190	0	0	0	0	0	0	0	0	0	0	0	0
AAK1	Q3UHJ0	Aak1	34695	25867	34038	27539	30774	34037	27848	35763	30044	30879	22836	226649	219126	210098	253917	240337	292140	278883	235538	107211	271501	292586	303576
AAKB1	Q9R078	Prkab1	13690	17894	16692	12887	10734	14778	13809	12717	10663	14172	18665	156131	171470	184352	215287	233571	210491	199026	179410	142688	158728	305751	241489
AAKB2	Q6PAM0	Prkab2	11109	13981	12449	12819	10443	11402	10868	12009	13117	10166	11382	0	0	0	0	0	0	0	0	0	0	0	0
AAKG1	O54950	Prkag1	123914	134583	120394	102150	104840	107072	105246	115553	116567	123368	122161	365877	369906	386766	395331	399462	363274	397970	395468	252251	348814	454588	423118
AAKG2	Q91WG5	Prkag2	6796	8381	10143	9655	7490	8360	7947	8823	54031	18347	6160	0	0	0	0	0	0	0	0	0	0	0	0
AAMDC	Q8R0P4	Aamdc	15204	22631	26002	0	0	12663	11769	21713	35575	47455	16059	0	0	0	0	0	0	0	0	0	0	0	0
AAPK1	Q5EG47	Prkaa1	80523	104378	101662	67937	68772	68953	90124	103400	105680	113175	108803	561645	577075	564142	588874	556337	588589	671673	668052	591861	618108	689218	665833
AASD1	Q3THG9	Aarsd1	690244	593215	585805	689938	643891	598854	598234	660157	466028	562609	523122	1269651	1313241	1206921	1407399	1401849	1550175	1259657	990364	1155591	1184051	1293815	1261055
AASS	Q99K67	Aass	1260579	1711119	1335330	1095441	1230680	1239340	1529950	1469860	1384960	1396651	1653110	14723323	13807033	14829843	11752790	13045058	12630426	15061895	16657863	12810292	12647071	14692739	14129431
AATC	P05201	Got1	32450	40058	90273	50020	33673	32439	39478	67321	141387	92311	49665	483615	489144	474978	520089	400516	450479	413664	388458	371912	390185	329930	348524
AATF	Q9JKX4	Aatf	4025	3859	2405	4945	4805	4248	0	3315	4202	3426	0	0	0	0	0	0	0	0	0	0	0	0	0
AATM	P05202	Got2	31659	45656	160159	26392	44155	36069	36050	126652	487300	267220	42879	253777	228083	323207	433148	345590	363224	533526	452106	372892	463368	369881	402213
ABCA2	P41234	Abca2	8684	10520	9686	16457	14039	13805	12344	10940	11244	10195	10853	0	0	0	0	0	0	0	0	0	0	0	0
ABCA5	Q8K448	Abca5	11612	14414	14470	18148	14457	15025	12976	12373	13398	14620	12259	0	0	0	0	0	0	0	0	0	0	0	0
ABCA9	Q8K449	Abca9	9170	9964	10499	13041	12157	16922	8331	11779	17140	6967	8129	0	0	0	0	0	0	0	0	0	0	0	0
ABCB6	Q9DC29	Abcb6	89974	85279	102095	85776	94447	96376	98295	89372	90884	100066	96561	2335014	2371059	2353212	2285217	2267231	2199890	1769365	1631311	1757386	1745247	1626343	1686148
ABCB7	Q61102	Abcb7	87802	95324	95875	89960	97942	93497	97920	99644	93402	108809	98543	2559801	2685390	2539477	2625207	2517046	2595354	1863005	2035568	1884304	2204317	2165997	2088738
ABCB9	Q9JJ59	Abcb9	52608	53833	55287	60848	56409	57139	50603	51540	49083	56696	41702	822126	779398	747804	865755	836786	800532	892505	847351	624265	997322	1055869	955569
ABCBA	Q9JI39	Abcb10	8085	4301	10281	6553	6120	0	5695	5576	14723	7572	6091	0	0	0	0	0	0	0	0	0	0	0	0
ABCD1	P48410	Abcd1	40176	38479	40960	33531	37319	36901	35492	41146	33322	34608	41510	121164	93443	93191	119504	88384	204225	90160	84140	0	156500	132883	131728
ABCD3	P55096	Abcd3	159251	161544	160367	151978	150170	161217	188035	149431	123757	137684	172854	1961465	1877654	1936742	1841947	1974697	2090476	1672413	1802165	1255038	1816211	1719193	1638109
ABCE1	P61222	Abce1	99647	139100	110170	110231	97266	103559	129141	132715	129907	124321	108399	785526	779452	762882	787052	787380	812157	806603	787380	712534	839459	808282	813848
ABCF1	Q6P542	Abcf1	131718	143717	128726	74442	74182	88108	127917	144178	151788	141518	78447	663713	645877	646639	692714	669814	712534	719183	814187	735059	723935	808058	815316
ABCF2	Q99LE6	Abcf2	34997	45609	44658	42409	41667	41448	46079	40191	59892	50303	32275	84064	74694	54005	90104	80869	65482	68523	49123	0	69436	64294	43061
ABCF3	Q8K268	Abcf3	344411	333474	298097	414909	439170	453264	398655	319245	216780	310596	311544	1373190	1371573	1375190	1201579	1174569	1186105	1455920	1516906	1392842	1393228	1397774	1371858
ABCG2	Q7TMS5	Abcg2	0	0	9561	0	0	0	0	5948	11589	8443	0	0	0	0	0	0	0	0	0	0	0	0	0
ABD12	Q99LR1	Abhd12	624937	643368	608350	590880	606251	553054	592462	549875	592989	594161	691505	2659088	2691726	2687811	2857258	2823005	2770471	2627210	2410498	2597514	3459663	2812848	2878329
ABH15	Q5F2F2	Abhd15	0	0	0	4225	4014	3687	5368	0	0	0	0	0	0	0	0	0	0	0	0	0	0	0	0
ABHD4	Q8VD66	Abhd4	42192	40820	43927	36647	33892	34946	40262	42111	58666	39431	45679	1235274	1049812	1039026	1184708	1222328	1169532	1307337	1144670	688692	1130007	1324301	1260793
ABHD5	Q9DBL9	Abhd5	11241	15730	10601	10505	12112	12960	18964	11792	7623	7307	22104	30960	24949	33804	22254	24582	30733	60205	62341	0	18024	49444	45381
ABHD6	Q8R2Y0	Abhd6	65252	76697	63564	56548	52827	56333	52495	54545	62851	64311	68375	148716	130881	153758	142618	144139	160766	146709	160777	0	152178	204565	185737
ABHDA	Q6PE15	Abhd10	106046	128313	126158	92743	106963	99335	126203	131897	117340	130370	122897	367173	367708	362520	323566	348790	319576	362746	387410	347463	367173	392981	398964
ABHDB	Q8K4F5	Abhd11	39365	39786	52969	25298	44467	30656	46758	54126	50916	49993	59283	252636	257587	256856	302925	289138	268675	286128	273106	0	284053	290363	232344
ABHDD	Q80UX8	Abhd13	7454	9905	9180	9432	8462	6550	8564	6698	14324	9733	9141	0	0	0	0	0	0	0	0	0	0	0	0
ABHEB	Q8VCR7	Abhd14b	0	0	5532	0	906	0	0	4750	19715	9765	0	0	0	0	0	0	0	0	0	0	0	0	0
ABHGA	Q9Z1Q2	Abhd16a	101696	96315	92922	97279	110316	103649	111403	89077	85896	80730	115352	474616	491660	474385	539439	563517	531496	774443	672745	639640	720481	658215	704627
ABI1	Q8CBW3	Abi1	64077	50844	63556	66470	67438	61916	60470	62786	43781	55483	57014	266117	259937	263858	222123	246034	239589	264535	250109	272368	246000	235081	224569
ABI2	P62484	Abi2	37097	31498	33350	43776	42610	37330	35085	37081	29573	37294	26307	436584	332847	489042	453801	434983	418451	259919	233619	157534	317567	356588	416368
ABITM	Q80ZQ9	Abitram	12861	11331	13460	13634	14785	10312	16727	14412	15341	14619	16447	0	0	0	0	0	0	0	0	0	0	0	0
ABL2	Q4JIM5	Abl2	59784	58597	50570	60225	53198	57659	46293	47567	49351	49094	63363	404982	365497	416455	428252	340053	405938	477553	402603	379884	438130	565238	459275
ABLM1	Q8K4G5	Ablim1	50085	42720	44628	58884	55284	56669	50419	50660	33844	47960	47849	221723	192460	228558	171506	136071	183701	218519	184160	148572	193075	109070	146780
ABLM2	Q8BL65	Ablim2	32475	33811	33097	43237	40784	38906	31754	35722	31088	35674	25926	0	0	0	0	0	0	0	0	0	0	0	0
ABR	Q5SSL4	Abr	199279	196561	191698	218791	224869	224458	212576	201273	169330	174636	182443	1135503	1153671	1083149	1199499	1198501	1156152	1558903	1471953	1168317	1348010	1549746	1433986
ABRX2	Q3TCJ1	Abraxas2	83941	76221	82209	82971	77786	78835	81461	77679	67810	77776	87207	610021	624612	607027	566611	588507	638665	502164	508716	435617	443908	524433	518470
ABTB2	Q7TQI7	Abtb2	17675	14829	12989	28638	23144	28847	22672	19056	12715	11133	10092	0	0	0	0	0	0	0	0	0	0	0	0
ACACA	Q5SWU9	Acaca	41183	44095	59219	41395	40017	47583	39185	48693	60334	49195	39002	122821	80244	93728	143869	98990	159224	219187	176634	282521	224990	176108	101900
ACACB	E9Q4Z2	Acacb	165643	142529	163511	187895	196528	190406	188284	177127	128984	143979	132757	302002	212780	279483	319067	321621	329678	717242	653578	540037	506359	627824	593258
ACAD8	Q9D7B6	Acad8	16842	13481	20743	15253	18490	20115	13712	18366	29293	19300	17289	52670	40931	48172	66714	43960	33207	113868	79961	89215	101915	62186	51960
ACAD9	Q8JZN5	Acad9	89797	89521	90955	87778	93099	87332	85165	94009	104593	93901	81349	201274	212971	191582	219202	204154	223653	416888	364940	242984	381652	375434	423852
ACADL	P51174	Acadl	50353	48482	96715	55433	73031	54028	64613	101231	200174	124572	50450	854369	873713	894424	996631	880950	913155	916643	753788	608290	805821	795003	724035
ACADM	P45952	Acadm	28126	28532	51273	37967	33421	32278	29881	49370	131094	67514	20873	739556	756196	743565	928408	855080	879790	279987	332524	629741	691754	344179	310665
ACADS	Q07417	Acads	317113	284502	363640	279517	350727	291507	298405	359515	441451	378016	311137	1120258	1066313	1190553	1208931	1264294	1189398	1115532	1122279	1349787	1086834	1045673	1059535
ACADV	P50544	Acadvl	132807	142804	134727	140236	145981	147806	141950	137072	186531	157320	130692	994974	989541	924427	890836	900084	983046	1030348	945882	1235189	946603	809179	813566
ACAP2	Q6ZQK5	Acap2	9785	9333	15653	17029	13460	12963	12334	15269	18665	17938	5140	0	0	0	0	0	0	0	0	0	0	0	0
ACATN	Q99J27	Slc33a1	11183	10997	10252	8136	8342	7499	8794	9765	14656	11554	8359	0	0	0	0	0	0	0	0	0	0	0	0
ACBD5	Q5XG73	Acbd5	32540	29034	32789	37490	41808	38428	40508	33278	24836	27215	37852	303766	273636	273883	295418	313390	334304	243793	247677	212396	236307	303072	276075
ACBD6	Q9D061	Acbd6	7291	8510	4424	7249	5900	5390	9597	8476	8809	10900	16732	0	0	0	0	0	0	0	0	0	0	0	0
ACBG1	Q99PU5	Acsbg1	20416	18018	32628	24150	23702	24197	23250	32432	80793	38026	9216	0	55473	38055	67374	67998	45846	127718	45482	0	61881	54396	55090
ACBP	P31786	Dbi	30154	26141	37183	18779	17313	20369	53165	48811	41836	54139	97167	537610	445202	336139	376842	569683	639773	580244	448703	488466	540112	696228	630047
ACD	Q5EE38	Acd	46576	47989	35157	33000	31064	34229	35042	41768	41442	46609	55320	362168	323409	346645	306345	395550	349419	423852	387034	602249	325997	408960	461829
ACD10	Q8K370	Acad10	175334	174846	190537	137610	159088	145178	170605	186128	230134	213752	195184	1685915	1746700	1777231	1816714	1806793	1772311	1485482	1532653	1013841	1498824	1591990	1610860
ACD11	Q80XL6	Acad11	125527	146627	109954	106003	126904	125609	145058	122412	140940	118420	161477	440505	451698	453738	464526	507237	491285	546363	606900	349274	344131	493093	454746
ACDSB	Q9DBL1	Acadsb	339233	342853	329307	270419	299266	264344	316506	322750	362225	344578	362654	908924	1010123	978899	1039674	997322	949955	1066239	1078953	826583	1101853	1006977	988718
ACE	P09470	Ace	15917	14457	27540	12205	13915	16607	10564	23154	59074	41841	0	0	0	0	0	0	0	0	0	0	0	0	0
ACINU	Q9JIX8	Acin1	11711	15207	17920	16780	12422	13958	13039	16793	22848	20106	13236	278748	254252	275845	211911	202337	234008	258589	247746	242009	211735	169462	196954
ACK1	O54967	Tnk2	12727	12858	10096	11130	11220	14175	10724	12060	12392	11512	8670	0	0	0	0	0	0	0	0	0	0	0	0
ACKMT	Q9D1Z3	Atpsckmt	13059	7396	10277	10812	8682	10340	10091	10731	12821	12611	12392	0	0	0	0	0	0	0	0	0	0	0	0
ACL6A	Q9Z2N8	Actl6a	140244	125430	133401	123067	125819	114750	110999	142657	137680	145354	134313	350851	344872	376737	391540	401433	424440	455566	387463	318868	481208	512751	467077
ACLY	Q91V92	Acly	88938	91745	114164	97081	102087	100899	106875	108666	132178	99640	97595	840623	893247	861684	1066609	947194	973081	1023798	1007606	955039	1120491	913535	969983
ACO13	Q9CQR4	Acot13	109823	117351	123704	84372	106383	95340	163921	121068	136263	116182	154651	1454710	1296149	1470321	1315701	1436274	1201412	939153	936163	480841	986117	1228443	1269651
ACOHC	P28271	Aco1	292801	322744	359158	265368	246830	249869	266515	326593	352314	325496	340733	2163297	2209977	2177287	2160000	2138844	2080213	1945487	2108229	2073735	2094102	2064985	1972645
ACON	Q99KI0	Aco2	432896	443963	469284	478650	511501	472347	427433	489229	579752	537835	405486	2537542	2553775	2522810	2322424	2260327	2247516	2257665	2140031	2333073	2140179	2027120	2146716
ACOT2	Q9QYR9	Acot2	104301	98669	132262	106330	123877	107716	93991	127153	210728	172552	70498	287978	268581	263766	272954	249746	227294	325884	370317	302904	320064	303303	292484
ACOT3	Q9QYR7	Acot3	18686	15752	4212	16054	20630	20124	16824	10314	3899	9128	10817	66705	57665	51938	36012	37889	53624	70313	69354	0	36082	57761	37161
ACOT4	Q8BWN8	Acot4	9482	9933	13038	10366	10052	7077	11710	9885	12399	12924	11262	0	0	0	0	0	0	0	0	0	0	0	0
ACOT8	P58137	Acot8	180237	194194	209901	148816	161321	154609	176587	209115	181306	205738	216901	1378149	1378340	1353159	1532016	1640836	1686499	1417090	1523861	1258000	1620716	1902282	1911932
ACOT9	Q9R0X4	Acot9	185683	211623	180091	150373	179470	160741	201326	190419	211948	172377	216080	692666	695456	712831	642484	640483	651723	666340	616269	592477	657395	614392	635794
ACOX1	Q9R0H0	Acox1	14456	17414	17264	20428	18746	17468	23867	17714	21668	17949	15503	43373	38979	47525	26005	27839	52590	59943	67547	0	29126	41070	28824
ACOX3	Q9EPL9	Acox3	848120	910302	865561	691528	776195	778309	837526	841389	794573	779967	994376	5434064	5728794	5531349	6507626	6411809	6534294	7196680	7002798	5112154	6855830	7818715	6873436
ACPM	Q9CR21	Ndufab1	0	0	0	0	0	0	0	0	0	0	0	595441	444000	463465	502199	583107	590305	457052	491660	670139	457274	522728	606228
ACSA	Q9QXG4	Acss2	50297	51234	49029	55341	48488	51387	55814	50334	42537	52972	45615	253935	237374	248347	354813	307260	376790	345997	371628	230899	359293	335209	377810
ACSF2	Q8VCW8	Acsf2	205035	210271	265379	209072	239408	193530	231671	250335	316361	230049	236460	0	0	0	0	0	0	0	0	0	0	0	0
ACSF3	Q3URE1	Acsf3	22489	22784	23119	25437	25248	22301	28573	32314	26990	23947	20812	0	0	0	0	0	0	0	0	0	0	0	0
ACSL1	P41216	Acsl1	711759	740209	668076	679209	730236	728113	682796	664140	597177	634024	709199	1750699	1840798	1880911	1778340	1763365	1731511	2058126	2056272	1429124	1870250	2168401	2097734
ACSL3	Q9CZW4	Acsl3	13833	14279	14957	13119	14140	10595	8955	13763	12779	14334	15544	0	0	0	0	0	0	0	0	0	0	0	0
ACSL4	Q9QUJ7	Acsl4	132077	138813	140635	138232	131085	138743	136605	146780	122516	130758	135351	1503715	1382262	1534248	1357763	1268067	1411307	1188821	1221989	982978	1443660	1144352	1062845
ACSL6	Q91WC3	Acsl6	0	0	0	0	0	0	0	0	0	0	0	839110	895107	857870	872987	836612	776109	1037443	1031920	493161	831294	1003563	1054041
ACTA	P62737	Acta2	73937	80646	197819	49336	80224	57756	80206	197985	578154	347080	61095	0	0	0	0	0	0	0	0	0	0	0	0
ACTB;ACTG	P60710;P63260	Actb;Actg1	7739373	3973382	7144228	5910709	6924773	6872994	10214403	7250830	4066469	5713872	9438174	0	0	0	0	0	0	0	0	0	0	0	0
ACTBL	Q8BFZ3	Actbl2	3842280	2878372	4237091	3357409	3817021	3334729	4123699	4421157	3822409	4331251	3292128	46309344	45944856	60873037	52314227	52817036	43511699	30949226	36667536	63059046	36080100	33794848	45080494
ACTG	P63260	Actg1	0	0	0	0	0	0	0	0	0	0	0	350296176	311768515	348407394	294379099	289783458	331262579	285932625	299192755	290829828	299607812	272352525	302697181
ACTH	P63268	Actg2	0	0	0	0	0	0	0	0	0	0	0	4570118	4680074	3990118	3729886	3550031	4229923	3440055	3480106	3189945	0	3420083	3849928
ACTN1	Q7TPR4	Actn1	436237	453668	562049	498234	510781	518010	479970	604717	599170	572630	405978	937527	813961	872745	788308	723985	760559	975242	956828	887692	1033495	913281	950087
ACTN3	O88990	Actn3	49628	48690	46663	44558	47850	48135	48056	46343	41552	39883	56755	135685	127091	181625	162604	141643	136071	230339	198228	0	154366	212087	205717
ACTN4	P57780	Actn4	881722	806663	945174	846365	940754	937523	753218	942239	816631	884677	830527	3658447	3423166	3472396	3110683	3141887	3165276	3550277	3529421	3251784	3199023	3027090	3275310
ACTS	P68134	Acta1	0	0	0	0	0	0	0	0	0	0	0	24797649	27725305	26412179	25323966	22305559	22445144	24568390	22128464	19597958	24534355	21319939	21925403
ACTY	Q8R5C5	Actr1b	12884	12815	17327	14679	15202	11789	14543	17514	21432	20463	9061	297473	278246	333563	335883	318868	280570	411035	458385	332064	482410	391784	348476
ACTZ	P61164	Actr1a	154594	154316	164023	157133	152389	134657	137111	158716	157583	148739	146081	42457027	42274958	45337453	46444358	48848130	42823518	62216763	54061567	72868906	66904504	59711273	59175637
ACV1B	Q61271	Acvr1b	0	0	0	2315	5406	6119	0	1676	5555	5087	0	0	0	0	0	0	0	0	0	0	0	0	0
ACY1	Q99JW2	Acy1	49495	57766	58601	70497	55295	61567	55259	68035	62145	67583	50484	2906396	3021220	2894535	2840670	3028349	3039495	1254690	1681363	1695759	2035568	1733192	1869862
ACYP1	P56376	Acyp1	19899	20692	19195	14865	14012	13629	28824	21038	23667	17526	46631	757665	715801	708447	677894	758926	779020	909680	829108	688931	971261	965690	903522
ACYP2	P56375	Acyp2	0	0	4662	0	0	0	0	0	10162	5181	0	0	0	0	0	0	0	0	0	0	0	0	0
ADA	P03958	Ada	524721	527112	572092	516452	521574	499483	566288	554514	471109	590370	634025	2210437	2065415	1919235	1899384	1526716	1791579	9161167	7449437	3710546	4394294	9372484	8383377
ADA10	O35598	Adam10	122434	170134	148081	110788	107779	95476	99743	138487	150576	139690	127208	1277596	1206837	1261842	1416403	1468386	1605955	1321734	1456930	977610	1385140	1620941	1539788
ADA17	Q9Z0F8	Adam17	24402	25341	25560	20616	22861	24043	21470	26687	34149	31575	24643	122881	122728	118531	150917	149584	148047	180008	203124	341683	198269	226665	228273
ADAD2	Q9D5P4	Adad2	9491	6576	2678	9246	12382	8047	9923	9637	4435	6654	0	0	0	0	0	0	0	0	0	0	0	0	0
ADAL	Q80SY6	Adal	5084	6396	8145	3646	3247	3132	4849	6327	13410	10281	9166	85090	82717	68585	80640	84081	64804	72802	0	0	132828	83988	65668
ADAM9	Q61072	Adam9	0	0	0	0	0	0	0	0	2056	0	0	0	0	0	0	0	0	0	0	0	0	0	0
ADAS	Q8C0I1	Agps	91917	107695	110962	80469	89539	88803	117314	101886	114194	103616	101507	347391	349831	331856	375122	379148	410864	348042	374395	266486	386819	409471	381573
ADCK1	Q9D0L4	Adck1	24376	25145	19015	17690	20880	20488	18310	19036	15379	17361	19111	374057	341683	395111	383988	340501	402297	386016	366207	395303	460966	400516	440322
ADCK2	Q6NSR3	Adck2	40011	40431	34818	38832	44358	46933	42552	41015	43043	39646	39838	54087	58393	52718	46441	45839	58288	48598	37682	0	34745	44778	35942
ADCK5	Q80V03	Adck5	2039	3306	3474	3129	1440	0	0	2540	6715	0	4478	52477	32382	44642	42251	49048	43469	38731	30485	0	51007	32946	37971
ADCY9	P51830	Adcy9	0	8376	6258	7777	8944	7874	0	7697	9001	0	0	0	0	0	0	0	0	0	0	0	0	0	0
ADDA	Q9QYC0	Add1	41989	45584	48289	38606	38298	37225	32267	42225	54538	47572	49461	754782	700439	788800	833949	742175	847703	848585	947653	1167426	785581	804593	800754
ADDB	Q9QYB8	Add2	22727	25646	20337	17782	21952	20319	18399	21290	15070	16398	27287	0	0	0	0	0	0	0	0	0	0	0	0
ADDG	Q9QYB5	Add3	36740	40648	52990	43655	45000	43346	43254	45004	99887	66440	30169	0	0	0	0	0	0	0	0	0	0	0	0
ADH1	P00329	Adh1	0	0	3139	0	0	0	0	2076	13344	6608	0	124363	109555	0	322513	145373	90869	299044	138057	0	178307	132405	129905
ADH7	Q64437	Adh7	0	0	121349	0	0	0	0	989	0	0	4517	0	0	0	0	0	0	0	0	0	0	0	0
ADHX	P28474	Adh5	158388	129926	110967	136970	124729	117268	114675	129814	158113	132909	121253	2661485	2628303	2801950	2558914	2534377	2667210	2364330	2492911	2450084	2502433	2237413	2277627
ADIP	Q8VC66	Ssx2ip	6759	7778	7743	11318	7147	6379	7868	10266	5435	0	5907	0	0	0	0	0	0	0	0	0	0	0	0
ADK	P55264	Adk	638592	603251	591186	566874	515792	550009	534250	600106	621352	680040	638771	2987485	2965410	3165276	3567050	3652619	3080216	3949394	3725493	2521411	3191935	4494409	4437144
ADNP	Q9Z103	Adnp	0	0	0	1289	0	1433	428	0	3991	3367	0	0	0	0	0	0	0	0	0	0	0	0	0
ADPGK	Q8VDL4	Adpgk	189701	196301	184792	178058	200352	200516	210829	185116	185582	176073	178162	1490640	1545026	1507995	1639699	1682063	1779327	2113203	2255319	1782536	2048732	2227973	2253600
ADPPT	Q9CQF6	Aasdhppt	5385	2168	5227	3933	6776	4835	6217	5362	4599	5597	3488	20613	19741	22276	18802	14822	22975	0	0	0	0	0	0
ADPRH	P54923	Adprh	564251	467023	651735	373192	455674	360261	476351	815343	607357	626446	670397	2180912	2114229	2116721	2209824	2200958	2482221	1949402	2267074	1245851	2693032	3000767	2944518
ADPRS	Q8CG72	Adprs	53312	54259	50302	55721	55561	49399	42973	53713	69630	57140	63435	366207	388351	459976	459721	435647	416397	390023	348911	244216	382155	411633	424087
ADRM1	Q9JKV1	Adrm1	72674	71072	67803	67572	80058	71974	57708	67549	66459	63777	68119	1180282	1409742	1351847	1349880	1298937	1330466	1320543	1418859	1539574	1323017	1583736	1466250
ADRO	Q61578	Fdxr	42135	51796	88129	32859	36444	38558	50930	57095	137385	83855	56196	361215	438373	374265	708594	402576	357529	587203	471533	793296	532676	354616	405966
ADT1	P48962	Slc25a4	886187	874739	986910	913599	931054	864824	990587	926960	1082950	1037170	983695	26913002	27777242	27968509	26318976	25897329	25592185	22886603	22197594	15701510	21389509	22228388	20705346
ADT2	P51881	Slc25a5	1208980	1069340	1075809	1096820	1124420	1096859	1317710	1194910	1038030	1078300	1509641	7552904	8106794	8237071	8175072	7455119	7470638	7836076	7375452	4979605	8208004	7869279	7482039
ADT4	Q3V132	Slc25a31	767463	761598	648675	581474	650926	583370	671780	678326	589124	693262	1029360	7475300	7492418	7772784	8619065	8939731	8035743	6293800	6563346	2960481	6338456	6876772	6338017
ADX	P46656	Fdx1	0	0	0	0	0	0	0	0	0	0	0	257444	412662	334837	1318531	457845	250092	974025	502338	915881	677143	221815	395139
AEDO	Q6PDY2	Ado	109142	107755	112649	94983	86497	86576	110913	107819	93287	109219	101774	382473	418248	370702	388189	333309	446407	357479	379148	196368	452576	449481	471599
AF10	O54826	Mllt10	15998	17039	23337	16277	18651	18927	18958	16324	12666	12569	17974	59089	64192	59719	46014	57207	60084	29025	34538	0	33099	40973	45133
AF1L2	Q5DTU0	Afap1l2	16231	18456	18518	13199	15945	9948	14486	20610	0	16132	0	0	0	0	0	0	0	0	0	0	0	0	0
AFAD	Q9QZQ1	Afdn	832571	747368	799577	859181	853697	871759	741336	854536	690808	788910	685073	5022938	5013894	4998972	4481965	4352763	4586938	4322696	4263480	4356687	4061271	3888278	4194013
AFG2H	Q3UMC0	Spata5	1361121	1574140	1395750	1465291	1428020	1544161	1447020	1451430	1394120	1564620	1369369	443938	392110	405179	365674	382261	379489	363501	394673	259091	270750	314456	355601
AFG31	Q920A7	Afg3l1	74241	92034	77003	63205	69124	76254	79823	79721	92498	86702	72428	250213	215302	228368	270019	248571	288618	317765	259073	0	263164	263876	278188
AFG32	Q8JZQ2	Afg3l2	282996	316179	283202	199971	212594	243100	245946	250849	266068	258580	326016	2598054	2484286	2589783	2541943	2529464	2636331	2306382	2180912	2291721	2493084	2346859	2409162
AFTIN	Q80WT5	Aftph	9865	9003	9123	10458	10502	8850	5991	9503	5162	6441	9126	0	0	0	0	0	0	0	0	0	0	0	0
AG10B	Q3UGP8	Alg10b	471313	475973	604897	488545	553231	465112	720077	526016	415319	534796	489299	582299	627258	608712	561645	521172	597426	466850	488466	367912	388728	599168	519909
AGAP1	Q8BXK8	Agap1	13371	13343	11880	14989	12980	14144	9954	11968	15539	17694	11892	112932	88999	121332	108114	100742	111208	108490	101830	0	87914	100860	105122
AGAP3	Q8VHH5	Agap3	25838	23611	26259	36828	35721	36229	30683	25989	21752	27166	20363	270300	248313	260857	348210	255506	248847	324239	324554	169098	265822	330571	329153
AGFG1	Q8K2K6	Agfg1	103595	100576	121690	108074	111459	100179	113602	110609	89196	106039	107402	496523	480774	464945	473564	459594	516067	505097	499457	395934	499630	521642	516175
AGFG2	Q80WC7	Agfg2	17522	15528	18863	17477	15792	16183	16495	17086	14858	16637	11290	0	0	0	0	0	0	0	0	0	0	0	0
AGK	Q9ESW4	Agk	13891	19929	21849	15796	14156	13701	17272	18222	50324	29457	18589	0	0	0	0	0	0	0	0	0	0	0	0
AGM1	Q9CYR6	Pgm3	27068	26666	37817	27529	26275	24736	23183	32434	59738	42352	25976	0	0	0	0	0	0	0	0	0	0	0	0
AGO1	Q8CJG1	Ago1	0	0	5197	3445	0	0	0	0	2842	1803	6908	0	0	0	0	0	0	0	0	0	0	0	0
AGO2	Q8CJG0	Ago2	86132	86835	103750	103104	107251	105326	101421	108582	107686	107052	85948	789073	774336	727960	789128	773531	817920	889417	847057	1025076	862043	746302	791593
AGO3	Q8CJF9	Ago3	19683	23542	24761	12429	11976	11613	18848	19797	25833	19886	25092	0	0	0	0	0	0	0	0	0	0	0	0
AGR3	Q8R3W7	Agr3	42402	43866	49938	24484	36719	29344	54965	45788	41681	43661	68928	1246283	1290591	1343440	975174	1082173	1143084	1039530	1002659	634034	1228188	887754	971194
AGRF5	G5E8Q8	Adgrf5	0	0	12124	13349	13915	12404	18712	8580	14143	0	6410	0	0	0	0	0	0	0	0	0	0	0	0
AGRG1	Q8K209	Adgrg1	65697	75401	80841	50936	55995	61806	87233	69241	89317	79923	90190	582945	584239	561101	578878	586390	577515	477255	531828	316622	437372	553261	522329
AGRIN	A2ASQ1	Agrn	11906	20829	12820	12237	13797	15293	0	16476	18469	20676	13854	0	0	0	0	0	0	0	0	0	0	0	0
AHR;AHR_MUSMC;AHR_MUSMM	P30561;Q8R4S5;Q8R4S6	Ahr	4465	9265	7797	6677	6545	4864	0	6630	13287	0	0	0	0	0	0	0	0	0	0	0	0	0	0
AHSA1	Q8BK64	Ahsa1	625030	613090	597221	479462	557106	520686	572212	578060	480974	512161	841598	6189537	6371934	6897299	6143375	6587502	6165985	5253691	5567507	4951726	5700275	6555162	6396273
AHSA2	Q8N9S3	Ahsa2	151318	159472	142400	214327	234953	213409	228730	152842	111824	109999	130372	527021	504922	517321	497867	454966	490842	777617	735976	707907	723182	572018	625175
AIDA	Q8C4Q6	Aida	63499	67271	54276	47511	38667	39966	50199	47805	53121	45310	73366	356366	371010	362093	354174	361666	400100	316227	312566	450854	352851	320175	359268
AIF1L	Q9EQX4	Aif1l	0	0	0	0	0	0	0	0	0	0	0	271445	219536	201065	268749	186601	179373	222616	224025	0	191064	120803	112362
AIFM1	Q9Z0X1	Aifm1	867202	856363	873283	820994	872974	799876	903112	907501	922916	849901	949628	6403814	6352090	6392284	6442102	6585676	6555616	6176251	6350329	5527900	5897205	6174967	6191682
AIMP1	P31230	Aimp1	229909	233981	221740	211759	227869	190208	230771	231521	212685	245307	269695	1501424	1504237	1434782	1672877	1505488	1665819	1433688	1556312	1764833	1578803	1592763	1506010
AIMP2	Q8R010	Aimp2	173506	168849	193127	132983	156382	141073	161043	192683	186172	162567	178834	978492	763993	810358	1080599	1033567	1002729	1069719	998014	1019549	1118861	1106675	1079252
AIP	O08915	Aip	128941	128882	118956	115285	113014	112694	141380	116507	112839	109397	155885	2089172	2013118	2157008	2378466	2527536	2580108	2190608	2140772	2227509	2590322	2667395	2884120
AK17B	A2A3V1	Akap17b	28153	35334	31011	25943	0	22980	24538	30161	29961	28607	24573	0	0	0	0	0	0	0	0	0	0	0	0
AK1A1	Q9JII6	Akr1a1	1884899	1769450	1943401	1499169	1538089	1382670	2008070	1741701	1841549	1989851	2036360	13439722	12864571	12424634	13663275	14048376	15034776	15332610	16012553	17128554	15384775	16258603	16630175
AKA10	O88845	Akap10	9706	9571	11928	10160	11789	10860	11793	9206	5233	9029	9111	0	0	0	0	0	0	0	0	0	0	0	0
AKA12	Q9WTQ5	Akap12	616844	531205	692142	737845	781123	749904	486891	595322	412646	494400	490367	4310130	4056489	4273243	3726268	3798241	4319701	3070836	3197915	3748027	3414398	3937368	3988735
AKA7G	Q7TN79	Akap7	15763	19628	19918	15032	19349	14272	16684	20109	18860	17264	21421	127170	116019	112854	99403	110992	108610	81709	61624	0	75799	86427	89798
AKAP1	O08715	Akap1	358065	396585	328742	196201	191496	220210	186927	272487	298579	256553	416337	3380019	3579434	3705662	3947479	3864097	3965304	3702068	3900155	3079789	3474804	4356385	4027072
AKAP8	Q9DBR0	Akap8	27541	31774	34169	40068	36598	32671	31216	41039	38082	41804	28939	83727	63970	58766	66719	64899	93709	104049	90762	52645	58995	67979	73050
AKAP9	Q70FJ1	Akap9	4150	7476	7363	6645	6083	5252	3698	5481	3929	0	0	0	0	0	0	0	0	0	0	0	0	0	0
AKC1H	Q8K023	Akr1c18	0	0	0	0	0	0	0	0	0	0	0	2937179	3419846	2022068	21581623	2040088	1773417	2375336	1232623	2616669	1342788	793076	853363
AKCL2	Q9DCT1	Akr1e2	17011	27195	32883	33681	28099	30229	39817	32379	57522	40015	24154	15822783	14787758	12495454	13161312	13643401	17120245	14891647	16875185	18503566	15397577	11748718	16961965
AKIB1	Q6ZPS6	Ankib1	0	4884	5486	8856	5860	4625	6478	5069	3941	6981	3442	0	0	0	0	0	0	0	0	0	0	0	0
AKIP	Q9DCJ7	Aurkaip1	7444	8064	5710	0	0	0	7131	8752	13007	0	12039	0	0	0	0	0	0	0	0	0	0	0	0
AKIR2	B1AXD8	Akirin2	15173	18913	11640	14139	13122	15326	22978	0	0	0	29005	82345	75857	68866	76401	85314	80668	88740	75721	0	73793	75057	79381
AKP13	E9Q394	Akap13	47043	44955	50048	71287	67893	71602	56415	50558	39143	44520	34608	330685	332893	327129	254958	248726	347969	278844	281544	237143	302191	286406	295336
AKP8L	Q9R0L7	Akap8l	5509	5850	7605	6832	7266	4408	8133	7702	10818	6459	5527	0	0	0	0	0	0	0	0	0	0	0	0
AKT1	P31750	Akt1	13482	15986	12854	11511	11794	9844	9529	10978	16310	13618	10467	0	0	0	0	0	0	27387	11499	0	39663	40727	29926
AKT3	Q9WUA6	Akt3	91386	90799	94791	72779	79750	80475	85345	91421	80366	94010	104973	679305	641460	652944	711202	726196	695408	669953	670046	625565	619395	659540	673305
AKTIP	Q64362	Aktip	40513	39035	45956	32305	34738	34299	46455	39502	36997	35829	43729	1212119	1052289	1082623	1129694	1070164	1107289	881560	936293	919825	1008165	966158	945030
AKTS1	Q9D1F4	Akt1s1	2321	4603	9242	3634	8083	5787	8807	0	19449	18968	7339	138593	163044	135319	134533	115265	134235	123384	119363	202071	107995	115034	99513
AL1A1	P24549	Aldh1a1	10895	20900	136188	14675	38793	15439	19811	91432	355393	163033	5252	89364	121206	148294	385641	118334	120753	626911	142520	269364	237983	96591	165011
AL1A2	Q62148	Aldh1a2	0	0	6157	0	0	0	0	7088	7337	0	0	0	0	0	0	0	0	0	0	0	0	0	0
AL1A7	O35945	Aldh1a7	0	0	7036	0	4451	0	0	4885	17399	7161	0	0	0	0	0	0	0	0	0	0	0	0	0
AL1B1	Q9CZS1	Aldh1b1	4189	2556	14069	0	4448	3314	1795	9389	48707	17947	2889	0	0	0	0	0	0	0	0	0	0	0	0
AL1L1	Q8R0Y6	Aldh1l1	79008	101749	88519	79394	76477	81393	79361	81941	97547	67360	95892	374239	394892	386819	458862	353733	423734	383270	294070	497970	618108	345949	397584
AL3A2	P47740	Aldh3a2	69532	87447	95812	51991	46259	46611	77945	76791	99648	78921	89860	499907	541837	533859	534748	568342	558927	646325	676626	526364	613924	648794	661050
AL3B1	Q80VQ0	Aldh3b1	0	0	12588	12133	8242	9973	9293	9431	23989	12580	10030	0	0	0	0	0	0	0	0	0	0	0	0
AL4A1	Q8CHT0	Aldh4a1	213290	248956	222259	206836	204369	219670	244876	207525	222970	220664	241949	4135986	4417504	4217919	3911797	4207407	4170532	2159252	2365314	2326452	2204622	1927501	2291086
AL7A1	Q9DBF1	Aldh7a1	2082120	2025990	2141731	1552720	1636430	1689420	2179729	1941331	1796380	1952770	2459060	17778127	17420709	18735875	18976361	20094537	20382109	14108879	14781609	16191126	16749329	15512200	15515426
AL9A1	Q9JLJ2	Aldh9a1	5141672	5133297	4778017	4249809	4448338	4427480	5250531	4785142	4262447	4461679	5601180	23005891	22864404	22993137	23832055	24515655	23777604	24375019	23757834	17709253	19837130	25376680	25931458
ALAT2	Q8BGT5	Gpt2	13859	12916	8258	11375	11807	9724	11295	10990	9686	9645	9562	169192	167372	179323	206174	231443	171613	189903	160276	0	125046	113679	180320
ALBU	P07724	Alb	3256338	5506922	33590118	1722039	2298369	2300500	3134768	22586912	75764681	43394472	1925659	5592648	5381959	7891127	15409321	3052162	3584648	7338226	4563471	10885467	7854565	2609062	3525753
ALD1	P21300	Akr1b7	40528	31621	45883	10956	18351	12032	25420	40644	65455	58294	66924	0	0	0	0	0	0	0	0	0	0	0	0
ALD2	P45377	Akr1b8	79202	81417	70205	33174	27839	32120	39739	64717	75099	60051	110160	9822099	9637984	9586681	9101671	9762370	9497392	3966953	3384708	3334641	4128253	4998279	5169882
ALDH2	P47738	Aldh2	4795097	4972601	4214621	3488051	3878619	3753472	4088279	4387873	3905288	4027018	4820458	29967596	29785359	29176429	32654987	34540844	34651152	36833113	36248049	26395707	37148484	34740134	34636744
ALDOA	P05064	Aldoa	2996729	3143571	3155601	2688820	2558051	2364321	2586101	3069662	3063588	3234811	3229730	14074692	13996861	13292416	14340580	13632058	14376409	14774439	15019152	16133991	17614986	15892029	17232157
ALDOB	Q91Y97	Aldob	11585	14418	11968	14331	14154	12879	17747	14297	8891	15052	12754	0	0	0	0	0	0	0	0	0	0	0	0
ALDOC	P05063	Aldoc	18643	18252	21616	20110	20122	17022	17313	15080	16581	15212	25739	47959	51615	42767	48817	69533	78707	47565	69158	0	60801	67449	63881
ALDR	P45376	Akr1b1	2460071	2377888	2143249	2171529	2087440	2131531	2466262	2294301	2003260	2167691	2707930	44924528	39402942	47141685	43280085	47171103	45052380	43987797	47836218	43340126	46796588	47479454	49753683
ALG1	Q921Q3	Alg1	94796	98495	89697	75699	83901	72125	74091	101618	88579	92074	96582	104656	99831	126300	146455	140178	138930	281895	267022	211310	345590	327674	325636
ALG11	Q3TZM9	Alg11	14196	13597	15924	15762	12154	12199	8142	13533	13491	14303	12052	0	0	0	0	0	0	0	0	0	0	0	0
ALG12	Q8VDB2	Alg12	27022	22933	20499	18362	21610	21291	19051	27665	0	17446	27953	0	0	0	0	0	0	0	0	0	0	0	0
ALG13	Q9D8C3	Alg13	246724	226481	249595	276239	284953	269451	236993	270450	207019	245225	199212	1135818	1152552	1103534	1027281	982638	1013771	1516485	1392263	1310967	1089323	1032349	1054187
ALG2	Q9DBE8	Alg2	22451	29717	30772	22263	25991	17995	24425	30411	42542	36526	26845	154978	147392	142401	195039	168070	169579	113458	139596	193705	189955	173780	152611
ALG3	Q8K2A8	Alg3	5865	6022	8486	8183	7695	8334	7950	8929	10318	8360	6778	0	0	0	0	0	0	0	0	0	0	0	0
ALG5	Q9DB25	Alg5	81927	68405	69482	66109	85585	78917	70534	90903	70994	68891	87339	333378	312782	313347	345183	341991	343417	251814	276420	243963	230755	331144	302254
ALG6	Q3TAE8	Alg6	4010	5622	6786	4077	4920	4431	6553	7615	7027	7422	3628	0	0	0	0	0	0	0	0	0	0	0	0
ALG8	Q6P8H8	Alg8	52856	59694	51936	61647	54596	52654	61412	46479	44967	44176	56411	0	0	0	0	0	0	0	0	0	0	0	0
ALG9	Q8VDI9	Alg9	11922	17923	17668	14096	11933	13023	12893	13745	22440	16984	14910	236552	194283	213622	175353	127656	137198	226665	197802	0	186627	192074	200355
ALKB5	Q3TSG4	Alkbh5	45807	61085	48397	27641	23433	25611	36818	40476	37839	46390	48637	475538	441453	422444	434893	412547	450260	461797	515067	320108	486473	421420	376946
ALKB7	Q9D6Z0	Alkbh7	0	0	0	0	0	0	39289	51585	49514	46663	0	189692	211618	205432	203265	170617	218413	245728	202899	122447	238892	203956	240921
ALMS1	Q8K4E0	Alms1	13022	14979	13015	13635	10934	15089	12465	10402	15125	13376	10210	0	0	0	0	0	0	0	0	0	0	0	0
ALOX8	O35936	Alox8	45480	36362	134653	106685	18399	23877	26118	48280	23902	29240	79745	0	0	0	0	0	0	0	0	0	0	0	0
ALR	P56213	Gfer	57060	58751	62232	32717	42178	46214	100625	57379	53640	59519	120896	612776	601540	614179	483381	513285	590345	710217	639950	413463	487722	747337	791100
ALS2	Q920R0	Als2	17374	17236	17809	16738	17352	18980	15988	13006	12648	13429	12711	0	0	0	0	0	0	0	0	0	0	0	0
ALX4	O35137	Alx4	0	0	6312	0	1985	0	2873	0	11044	5807	4301	0	0	0	0	0	0	0	0	0	0	0	0
AMACR	O09174	Amacr	109859	120304	108426	107935	113989	120403	142395	107047	141482	109180	157035	939478	993321	874016	798537	826583	829625	578838	745062	486979	603377	829108	713424
AMFR	Q9R049	Amfr	51881	52677	48098	64622	49863	53797	47107	50646	46103	54227	68281	151525	158618	159434	200133	167767	194553	153098	154924	119521	186033	188486	192513
AMHR2	Q8K592	Amhr2	8939	6946	7130	11561	8393	8424	7220	9934	20693	9183	3244	0	0	0	0	0	0	0	0	0	0	0	0
AMMR1	Q9JHT5	Ammecr1	41709	38050	39151	59719	59072	55536	53864	59356	33237	55130	28620	0	0	0	0	0	0	0	0	0	0	0	0
AMN1	B8JKV0	Amn1	33846	43570	33110	32273	27160	29633	29079	28843	23091	30266	36775	462726	508680	446778	620426	578557	481308	523126	582703	380912	609810	641905	532381
AMOT	Q8VHG2	Amot	14990	15858	16916	12866	12336	15260	9796	15395	14294	14246	14821	0	0	0	0	0	0	0	0	0	0	0	0
AMPB	Q8VCT3	Rnpep	10599	16384	39324	13586	10745	12152	10107	24763	75482	45199	10398	0	0	0	0	0	0	0	0	0	0	0	0
AMPD2	Q9DBT5	Ampd2	40470	48664	51697	42857	46422	49630	46105	45790	38474	44021	36659	99341	0	117998	178963	156185	179087	0	0	0	0	0	0
AMPD3	O08739	Ampd3	43177	49749	52107	113515	93153	95516	75274	49389	41929	44482	37066	0	0	0	0	0	0	0	0	0	0	0	0
AMPE	P16406	Enpep	3704	10184	38423	20057	17730	4621	22500	31092	118220	58028	12659	0	0	0	0	0	0	0	0	0	0	0	0
AMPL	Q9CPY7	Lap3	72658	66809	105091	68396	72899	62571	79515	95947	166318	117760	75048	408393	439499	429203	451510	390023	332986	354985	287819	202871	256607	275406	298961
AMPN	P97449	Anpep	13605	12084	24187	35681	27219	23906	15706	26637	36243	34128	2096	39098	0	0	38592	46926	66520	70138	79585	0	77414	149605	130899
AMRA1	A2AH22	Ambra1	31089	35634	35662	39520	39159	41012	43579	34233	31851	36193	32022	253478	262489	236667	221892	244335	294233	347897	332616	432098	290605	263492	294172
AMRP	P55302	Lrpap1	77850	65230	97871	65770	74848	60924	78057	65736	69215	63167	98307	1880780	1821253	1705307	1666050	1641860	1711465	2297128	2421215	2536486	2124659	2305263	2236327
AMY1	P00687	Amy1	0	27660	45409	10111	5420	4969	0	6504	3825	10537	5571	0	0	0	0	0	0	0	0	0	0	0	0
AMZ2	Q400C8	Amz2	12943	26528	13500	11261	17183	8098	12561	11289	12413	14795	18602	0	0	0	0	0	0	0	0	0	0	0	0
AN13A	Q80UP5	Ankrd13a	26906	25707	31549	29465	33535	31633	29864	31273	25785	28465	24490	0	0	0	0	0	0	0	0	0	0	0	0
AN13C	Q3UX43	Ankrd13c	0	0	0	0	0	0	0	0	0	0	0	123675	127003	99520	135845	122057	129833	137990	133086	117028	135948	116850	122838
AN32A	O35381	Anp32a	86243	83101	129978	81559	80030	77935	135511	157120	172020	144839	172814	592847	547728	677894	1034212	577836	543078	731856	623141	748426	794782	600082	558462
AN32B	Q9EST5	Anp32b	286029	304189	273122	316399	279774	249322	344582	288327	293630	304552	484938	2738017	2492738	2783175	2850137	2597334	2471234	2983139	2754769	1845269	2340524	2680183	2752288
ANC2	Q8BZQ7	Anapc2	30130	30577	32161	31926	26591	32374	30462	30891	29656	29803	29203	95984	0	82861	106545	105092	103165	92272	85025	0	80038	109631	84666
ANCHR	Q9DAZ9	Zfyve19	40039	34444	41175	37163	35162	36311	35232	41786	29249	36610	48127	198971	168186	193866	246137	272935	282345	211310	195039	0	205318	270806	218610
ANFY1	Q810B6	Ankfy1	136991	148184	144170	148931	154023	153707	134783	159434	127576	137118	138022	830431	802365	848703	997253	928859	887262	1053311	1029563	590509	1062035	1069422	1023160
ANGE1	Q8VCU0	Angel1	79321	74946	81975	87789	89896	86334	71332	90719	60603	63920	57707	117435	109791	119239	101886	91292	117166	140567	126607	152094	187535	190668	135375
ANGL2	Q9R045	Angptl2	0	0	0	10471	9210	0	0	0	13170	0	18713	0	0	0	0	0	0	0	0	0	0	0	0
ANK1	Q02357	Ank1	15736	18416	17171	16305	15617	16957	20986	15007	11162	16116	18821	0	0	0	0	0	0	0	0	0	0	0	0
ANK3	G5E8K5	Ank3	14857	14360	18776	13578	10598	14372	11441	17979	26456	22620	11542	0	0	0	0	0	0	0	0	0	0	0	0
ANKH	Q9JHZ2	Ankh	0	3368	9437	4971	9152	3866	11657	0	4021	3351	2027	0	0	0	0	0	0	0	0	0	0	0	0
ANKL2	Q6P1H6	Ankle2	106347	89899	95759	115682	119589	116339	99655	100825	83544	87291	94161	843249	846764	871475	802811	757245	791868	752535	791758	655347	693915	669953	614861
ANKMT	Q501J2	Antkmt	12080	11382	12180	9674	7665	0	12634	10702	13969	15382	13838	0	0	0	0	0	0	0	0	0	0	0	0
ANKZ1	Q80UU1	Ankzf1	8048	7733	5115	7553	6131	7271	9469	7202	9813	7475	7001	0	0	0	0	0	0	0	0	0	0	0	0
ANM1	Q9JIF0	Prmt1	69803	73287	101289	80468	83065	74874	82121	90563	143486	102810	60874	694011	680436	711843	729122	676673	628564	846646	738839	541612	832448	662977	667959
ANM3	Q922H1	Prmt3	44263	47502	45198	47634	44351	52610	46911	45452	36743	43773	42479	201889	139181	176193	168794	208285	151578	213016	213726	126625	165469	164645	199800
ANM5	Q8CIG8	Prmt5	79441	74175	99171	85620	73895	74590	85954	91021	101010	84428	100123	308412	302484	321799	312392	311549	271558	360340	320308	517429	299148	304673	341541
ANM7	Q922X9	Prmt7	125336	121027	118240	110409	113146	111977	105169	136296	124577	148821	117407	431410	368345	399490	503245	512041	557534	484790	487452	396621	488399	506710	519333
ANM9	Q3U3W5	Prmt9	28785	28640	31637	29078	29233	26074	28414	36016	23326	28551	22525	0	0	0	0	0	0	0	0	0	0	0	0
ANO1	Q8BHY3	Ano1	4538	0	16286	5788	6691	4646	8626	11198	7461	9615	0	0	0	0	0	0	0	0	0	0	0	0	0
ANO10	Q8BH79	Ano10	150918	151027	147649	142712	153147	152115	176038	159112	128386	151180	159397	918169	938242	922507	1280610	1214895	1181100	1410622	1400878	1134795	1464930	1644480	1476244
ANO6	Q6P9J9	Ano6	32445	30851	37524	34842	31559	27559	36330	33792	42112	32837	33242	194809	198654	181839	201721	177050	219521	224289	298816	0	251552	249469	257194
ANPRB	Q6VVW5	Npr2	13717	19099	17690	12002	10024	9111	12795	14387	24961	16156	15066	168361	186964	201079	186149	197610	202702	276075	304314	122515	309290	269701	321086
ANR17	Q99NH0	Ankrd17	81004	78271	82085	79770	83638	84053	69577	80776	62605	72821	72420	411177	420691	407856	405348	392899	427777	307707	304166	230883	386900	367810	372479
ANR27	Q3UMR0	Ankrd27	186453	162568	175180	178818	180145	172911	152338	195218	151103	168056	170216	202800	230387	213770	245336	240570	249261	308113	336746	318956	290746	281993	259846
ANR28	Q505D1	Ankrd28	0	0	2935	1250	0	3070	0	3221	2318	3439	0	0	0	0	0	0	0	0	0	0	0	0	0
ANR40	Q5SUE8	Ankrd40	5477	6587	5665	4724	3564	5285	3487	8077	7143	4968	4999	0	0	0	0	0	0	0	0	0	0	0	0
ANR44	B2RXR6	Ankrd44	50241	53797	52371	44799	45812	42333	40444	55414	53648	50277	54063	348186	343179	332409	328037	315986	330961	262562	287400	172843	312782	318603	311290
ANR46	Q8BTZ5	Ankrd46	7986	8705	7877	10807	9856	8715	12678	7598	9195	0	7904	0	0	0	0	0	0	0	0	0	0	0	0
ANR52	Q8BTI7	Ankrd52	4285	3092	4631	2910	2293	3549	3984	4002	0	4614	2075	0	0	0	0	0	0	0	0	0	0	0	0
ANS1A	P59672	Anks1a	115519	120302	127000	149730	153611	146374	157434	118167	108161	113871	91799	47842	43611	33671	48793	28408	47063	41053	44432	0	23235	48015	36845
ANT3	P32261	Serpinc1	42059	59121	84488	45989	35646	41320	32236	71414	255630	144279	45466	128001	135422	176389	263547	158882	135394	153566	97661	228289	163576	131145	116276
ANX11	P97384	Anxa11	52559	62796	65256	70202	49976	58212	47229	68978	87036	75546	53295	133225	117110	113230	133863	114557	134766	184915	155257	235571	166181	162773	187029
ANXA1	P10107	Anxa1	9044	69187	44817	12676	3729	9096	9101	13347	23319	20265	574238	395906	719482	178245	385000	217386	209197	269570	169368	1423489	164440	358571	837135
ANXA2	P07356	Anxa2	115502	163475	777543	299097	81092	99030	97922	221054	286337	207551	480564	1405352	1219535	1145543	1479317	1447669	761297	2470206	1754952	4487561	994423	1291665	2106184
ANXA3	O35639	Anxa3	26892	42836	69759	35456	28834	26937	35812	52202	132497	83560	31421	174770	166678	166678	179087	114121	208141	250769	266375	230275	231155	123401	214067
ANXA4	P97429	Anxa4	20560	20815	53282	21640	22394	21779	21008	46944	85153	68195	12727	218141	252233	242630	249503	198132	288678	348235	367402	416859	395989	344585	392165
ANXA5	P48036	Anxa5	58210	85374	269941	55381	67937	54472	72676	181399	586716	319346	61996	545341	648524	522474	789292	478845	703358	1098878	1066166	1033065	858406	808731	908420
ANXA6	P14824	Anxa6	2657782	2562261	2537541	2259169	2344980	2458852	2400419	2655811	2536038	2782429	2892268	6371493	6553345	6471640	5846736	5775042	5997792	6969385	7477891	4216458	5869068	7645609	7584907
ANXA7	Q07076	Anxa7	2927430	2495059	3134172	2404739	2943380	2729410	3448312	3122079	2963990	2925758	3608922	21778481	20946415	23448625	20940608	21462280	21481628	21296308	23588821	19099083	21610064	21881374	20830585
ANXA8	O35640	Anxa8	0	3172	31746	4818	0	0	0	4551	0	0	14488	0	0	0	0	0	0	0	0	0	0	0	0
AOC3	O70423	Aoc3	0	0	12025	0	0	0	0	10103	48715	24789	0	0	0	0	0	0	0	0	0	0	0	0	0
AOFA	Q64133	Maoa	56701	54082	61346	48220	51397	57464	54579	62953	124874	81599	47816	195648	228780	209429	251065	195865	193262	197624	206274	234918	189193	185069	194108
AP180	Q61548	Snap91	34753	22954	28756	68522	73885	81203	66642	32402	18606	29971	24274	131773	157654	156283	119927	148160	155613	203476	194526	131063	117949	107942	104374
AP1B1	O35643	Ap1b1	879229	819402	899949	660754	735049	799042	615834	837376	816721	769287	868728	2842640	2772392	2857654	3003472	3104867	2988935	2901163	2589604	1512601	2618483	3035705	2908412
AP1G1	P22892	Ap1g1	203403	199111	242572	212953	212970	202483	184140	222162	210118	208506	203076	423294	418335	420866	445696	430454	424675	396099	398274	288338	376242	465945	410892
AP1M1	P35585	Ap1m1	384101	367895	405887	295414	298792	313800	382066	371493	331013	343872	420354	1132595	1133223	1101013	1172210	1132673	1138656	1193444	1067497	974363	1092726	1127659	1075518
AP1M2	Q9WVP1	Ap1m2	284341	320004	279321	193381	194214	220894	281222	234735	192296	225115	309724	2386393	2165097	2291880	2432149	2536486	2640537	2414010	2030213	1873364	2161798	2533851	2369580
AP1S1	P61967	Ap1s1	69165	69141	81844	48311	63811	48310	85904	79687	71193	76021	75226	468926	463368	431589	494976	461189	535119	416397	356144	205703	350317	440994	397942
AP2A1	P17426	Ap2a1	287850	273879	286885	229640	258087	267104	233884	306957	304316	280741	258373	897903	842490	898401	930212	922251	967968	882783	954509	475538	876929	918042	862222
AP2A2	P17427	Ap2a2	112223	95988	113625	86464	106105	97483	82233	110417	136182	112926	81953	275769	241623	285969	240837	246427	279793	272161	290988	64388	232456	290968	273940
AP2B1	Q9DBG3	Ap2b1	206915	186277	249898	164816	199612	197133	181053	240827	268238	234860	224343	1071500	1057407	1064836	1040611	1065058	1068533	1254864	1438965	957558	1076413	1234162	1173999
AP2M1	P84091	Ap2m1	224651	180672	242125	173671	222875	207337	221730	253372	312113	225031	289710	1789097	1732351	1701293	1738968	1799544	1900437	1903865	1988019	1660171	1906639	1879868	1766301
AP2S1	P62743	Ap2s1	106831	94239	111352	64863	80399	78757	95577	107855	101945	89200	101879	1175139	1296598	1055723	1371953	1437569	1389563	1059168	1374523	916325	1165971	1355506	1031277
AP3B1	Q9Z1T1	Ap3b1	182512	175664	173693	199200	198885	201538	171259	191497	139391	166841	156758	610021	554643	623357	594081	596681	590755	539476	516354	273560	507870	575996	553683
AP3D1	O54774	Ap3d1	113068	119689	122472	113812	108237	111833	84504	125283	138027	141613	101239	609725	585943	617680	575119	590223	577155	540862	521606	427244	534637	598462	527203
AP3M1	Q9JKC8	Ap3m1	57899	82418	93090	63643	64278	62472	80416	65498	105524	105308	68331	689027	760875	719183	693242	716794	645116	704529	756143	314565	711547	699760	737202
AP3M2	Q8R2R9	Ap3m2	26901	23017	33392	27943	28847	32101	36027	37019	39258	21922	39695	67589	51608	82442	64755	75182	84848	0	27305	0	30402	60456	53557
AP3S1	Q9DCR2	Ap3s1	99026	90920	73652	92005	88141	86007	89495	92886	75931	91361	98029	446531	427688	436947	424705	427007	414267	449512	414238	320908	377469	423764	412119
AP3S2	Q8BSZ2	Ap3s2	4618	4634	3976	0	3260	2339	0	3128	4692	0	4670	0	0	0	0	0	0	0	0	0	0	0	0
AP4A	P56380	Nudt2	17220	17959	18559	12573	14338	14570	16036	16237	24104	20809	24294	165423	177112	155677	195133	193061	162626	152929	123984	150333	176426	171732	120185
AP4AT	Q3U3N6	Tepsin	6462	10631	0	3847	4886	574	0	5800	2664	6189	6804	0	0	0	0	0	0	0	0	0	0	0	0
AP4S1	Q9WVL1	Ap4s1	3803	2464	4909	3986	1342	0	2759	0	6118	3992	1766	0	0	0	0	0	0	0	0	0	0	0	0
AP5Z1	Q3U829	Ap5z1	5403	5826	5460	5946	6537	5083	0	5468	0	4213	6810	0	0	0	0	0	0	0	0	0	0	0	0
APBA1	B2RUJ5	Apba1	41041	41661	34569	28143	29582	42642	29739	29113	27043	31505	40047	0	10594	33475	62449	66465	104323	156847	175195	205446	194674	268544	237390
APBA2	P98084	Apba2	18046	17231	19001	15613	17788	15015	16368	19275	23325	27377	18205	0	0	0	0	0	0	0	0	0	0	0	0
APBB1	Q9QXJ1	Apbb1	18675	25432	26181	20799	23115	26878	22546	16108	29924	24221	23390	130257	170144	143640	129716	106309	128099	481008	303135	160899	253865	257712	242765
APBB2	Q9DBR4	Apbb2	13900	11542	15200	14407	12807	15078	12357	13427	12017	14240	11340	0	0	0	0	0	0	0	0	0	0	0	0
APBP2	Q9DAX9	Appbp2	71600	83798	68808	102929	96958	90281	109336	110295	87942	77780	79792	0	0	0	0	0	0	0	0	0	0	0	0
APC1	P53995	Anapc1	29521	28844	28023	30727	29501	32502	28634	27927	25459	26040	28013	158278	139036	182028	177874	185287	191436	159136	149325	0	164144	158300	161223
APC10	Q8K2H6	Anapc10	2176	0	1358	2651	3479	3278	1302	0	0	0	0	0	0	0	0	0	0	0	0	0	0	0	0
APC4	Q91W96	Anapc4	28115	24516	23117	29835	26430	32011	24825	23428	23648	23127	26842	205233	156619	193503	208069	211032	235669	209066	188604	260369	194930	222000	209008
APC5	Q8BTZ4	Anapc5	143463	151141	156122	135785	146508	154395	121932	152707	154463	139427	137060	0	0	0	0	0	0	0	0	0	0	0	0
APC7	Q9WVM3	Anapc7	13083	11254	18371	11091	11978	8437	12459	12983	17299	10447	15679	108407	121931	99997	131920	113113	132424	191608	254305	200327	195214	218262	216109
APEH	Q8R146	Apeh	930687	870344	886307	905524	930847	934393	974392	984069	790343	886148	950795	5574458	5316333	5353682	5198269	5317807	5795895	5394658	5302348	5282539	5472619	5299409	5608175
APEX1	P28352	Apex1	32324	31323	66911	31640	32639	25548	27892	53165	161083	85203	23138	121063	134440	132939	120854	136562	121307	140616	122066	0	116810	82884	89606
APH1A	Q8BVF7	Aph1a	20485	16924	31813	13722	15548	17184	22245	25444	41484	33024	19988	0	0	0	0	0	0	0	0	0	0	0	0
APH1C	Q9DCZ9	Aph1c	12828	10838	13344	10775	8972	8650	11176	12966	13481	10880	14011	345542	458480	425707	446809	386873	390564	197255	217718	0	194526	217055	246649
API5	O35841	Api5	166500	151234	150948	184632	179659	180287	172576	176687	159574	162057	148551	807890	813284	834065	677236	646639	684267	812777	736487	637338	764894	569209	634473
APLF	Q9D842	Aplf	62565	58188	48690	62097	67952	66481	60098	57128	43833	59626	55061	536902	542702	536567	476858	422532	565866	544246	531312	496901	464494	446995	490264
APLP2	Q06335	Aplp2	80572	67563	78534	85171	105868	85757	107294	87099	62171	86721	82748	346261	337610	333540	339323	323835	323521	282228	327537	157141	219719	253636	256625
APMAP	Q9D7N9	Apmap	18093	26281	29627	19814	15115	15973	19880	23351	41906	31423	24639	0	0	0	0	0	0	0	0	0	0	0	0
APOA1	Q00623	Apoa1	5359	3063	0	0	2265	0	8047	4763	5879	0	12745	1624765	1798048	1592873	2402492	1704834	1574432	3418898	3245929	4241373	3137752	2497927	2593196
APOA4	P06728	Apoa4	0	0	0	0	0	0	0	0	6339	0	0	221708	275845	246341	260731	180033	225396	304715	179472	319133	319532	111757	138940
APOB	E9Q414	Apob	25751	70609	26854	69883	41812	66000	43075	28827	19890	21016	36929	74969	0	31294	53302	45227	72566	74658	122685	0	73911	59019	55766
APOC1	P34928	Apoc1	0	0	0	0	0	0	0	0	0	0	0	75067	63457	55735	75182	38868	59570	136156	193289	89767	91908	65668	40275
APOE	P08226	Apoe	16610	8831	14144	8357	13401	12610	17996	14787	17641	13189	12963	1148962	1175872	1225722	1259657	1319903	1450682	2077907	2401659	1556960	1852446	2000737	1659480
APOH	Q01339	Apoh	22585	15329	20049	14871	14315	14299	24100	24656	43187	37993	15611	0	0	0	0	0	0	0	0	0	0	0	0
APT	P08030	Aprt	82110	81908	81092	58281	52400	54675	80603	78910	110712	100389	96879	212382	188748	168723	285969	275349	240954	210754	206545	118178	259037	272992	228843
APTX	Q7TQC5	Aptx	8110	9186	10196	7848	6689	0	8837	9101	15343	9928	14545	0	0	0	0	0	0	0	0	0	0	0	0
AQP1	Q02013	Aqp1	0	0	0	0	0	0	0	0	6607	2829	0	0	0	0	0	0	0	0	0	0	0	0	0
AQR	Q8CFQ3	Aqr	22653	23469	27345	24800	25527	24445	21194	27829	27939	26134	21007	0	0	0	0	0	0	0	0	0	0	0	0
AR6P1	Q9JKW0	Arl6ip1	242947	238743	230119	211970	217624	189402	357473	262293	161404	224411	294253	250092	295050	226523	235016	230211	287500	192554	201246	0	222370	274758	186240
ARAF	P04627	Araf	42728	44766	40027	40203	38122	35590	35562	42164	41249	39303	25603	0	0	0	0	0	0	0	0	0	0	0	0
ARAP1	Q4LDD4	Arap1	0	17757	41907	0	6330	6382	0	31593	220799	67777	0	0	0	0	0	0	0	0	0	0	0	0	0
ARC1A	Q9R0Q6	Arpc1a	43490	33293	61047	33222	37359	36705	45328	47292	50405	48736	48976	362369	358348	374472	405994	436705	430335	763728	680578	380992	461189	1092726	845884
ARC1B	Q9WV32	Arpc1b	233284	205196	219201	192731	205727	188366	262285	239673	192755	211884	261431	594452	586715	556491	677706	652582	678035	1140077	1044007	901145	827615	1587692	1338142
ARCH	Q505B7	Zbtb8os	24927	26879	27928	19825	20685	15937	23270	28047	18518	24861	39002	316753	350001	292505	408592	349662	376894	215585	225349	352558	363854	322022	331673
AREL1	Q8CHG5	Arel1	28028	27846	26007	31395	29500	25782	23455	25850	28494	29934	24229	0	0	0	0	0	0	0	0	0	0	0	0
ARF1	P84078	Arf1	0	0	0	0	0	0	0	0	0	0	0	952725	986459	698887	809179	724939	937722	868340	716298	456957	927958	827099	843074
ARF2	Q8BSL7	Arf2	39153	38915	41405	35719	44380	35524	33939	38786	32083	34106	31191	7464944	7006196	7397467	6664661	7240209	6753482	5534417	5312649	3978795	5452173	5323339	5601959
ARF4	P61750	Arf4	36939	35122	52810	36789	38688	35254	47212	47728	53490	52224	36618	562464	750608	519873	546060	494017	592354	405882	291472	0	476329	332593	339558
ARF5	P84084	Arf5	2759850	2564230	3129418	2074981	2892918	2288760	2771840	3044869	2481191	2757479	2906570	9271042	8356110	9723202	8579725	9261407	9008154	5651099	5889852	3975211	5795493	6063419	5973728
ARF6	P62331	Arf6	259362	230457	289313	202484	252873	206152	272846	295310	222745	243536	284468	1456930	1172861	1352503	1187668	1196592	1241368	1196841	1118474	1082023	972744	1043356	1142688
ARFG1	Q9EPJ9	Arfgap1	19861	21688	20231	24655	23938	20731	21285	21879	19035	21930	15869	0	0	0	0	0	0	0	0	0	0	0	0
ARFG2	Q99K28	Arfgap2	46643	42770	44169	48072	45580	47200	45670	45175	34102	44808	39583	502931	497591	515817	473433	388781	582501	509457	423793	520198	561996	502095	472941
ARFG3	Q9D8S3	Arfgap3	82480	74466	70453	77220	70326	73590	69467	76079	51899	69098	84167	488094	455250	432578	492581	478679	498143	374343	370985	335278	335348	384147	364182
ARFP1	G5E8V9	Arfip1	110739	112730	103580	119723	122665	117029	123507	99602	93063	99253	109077	634825	639728	621976	663299	645743	650234	631621	617380	607953	605640	615799	609599
ARFP2	Q8K221	Arfip2	31594	35426	31922	26112	26871	24802	34049	34842	30693	37065	34416	125776	154185	149336	171304	141310	192313	169662	119587	186485	118170	143969	157490
ARFRP	Q8BXL7	Arfrp1	9187	12136	12391	10482	10391	9454	10153	11767	9266	9525	8602	0	0	0	0	0	0	0	0	0	0	0	0
ARGAL	A2AWP8	Arhgef10l	22660	35537	25203	29640	19885	26687	17467	20926	43214	7282	24000	0	0	0	0	0	0	0	0	0	0	0	0
ARGI1	Q61176	Arg1	89168	126413	612766	217276	50943	63576	70104	128724	33192	72376	439193	1026925	822012	950548	1261230	1209769	614179	2163596	1281409	2619754	460742	751285	1490020
ARGI2	O08691	Arg2	596729	601811	555767	418552	510311	427641	560171	548366	536884	515680	725002	8350899	8087150	8682024	8378729	8988818	8938492	5332941	6140395	4238728	4963753	7320445	7247239
ARGL1	Q3UL36	Arglu1	0	0	0	0	0	0	0	0	0	0	0	261745	288538	260063	224445	158421	234268	141830	169697	108648	163496	202379	163519
ARH	Q8C142	Ldlrap1	8699	10141	6987	7398	5524	7256	3561	6506	9722	8558	5415	70435	46965	59764	71686	79166	75375	60222	77532	0	80316	99769	85884
ARHG1	Q61210	Arhgef1	64926	63671	69402	89506	84158	80182	79764	69049	70495	68367	41052	168198	179995	138632	168735	143342	188905	172460	186072	249780	204126	147556	159545
ARHG5	E9Q7D5	Arhgef5	3961	3767	1400	5524	4030	1839	2945	851	4132	2914	4640	0	0	0	0	0	0	0	0	0	0	0	0
ARHG7	Q9ES28	Arhgef7	110536	106058	103770	109106	110458	109922	103333	107292	93628	97516	107846	368218	375512	364586	421917	404534	420224	465945	448796	237407	429173	476759	502199
ARHGC	Q8R4H2	Arhgef12	13018	13062	11367	14027	11809	13173	8804	12995	11464	12998	8583	0	0	0	0	0	0	0	0	0	0	0	0
ARHGG	Q3U5C8	Arhgef16	182023	193627	180526	188291	179811	195612	195992	200599	151150	173018	187217	848585	887508	833256	818317	818147	882783	891330	924427	820361	852299	856088	862342
ARHGH	Q80U35	Arhgef17	2659	1955	4637	4706	4408	3999	1933	5079	4984	6408	0	0	0	0	0	0	0	0	0	0	0	0	0
ARHGI	Q6P9R4	Arhgef18	52813	46719	53183	51525	52449	53581	49265	52876	40155	47748	46010	99596	102368	81257	110035	95057	124743	135647	114636	0	102816	115457	114295
ARI1	Q9Z1K5	Arih1	144215	144274	140588	142015	149007	149709	160071	157464	125788	146663	151079	1379869	1438068	1370908	1239735	1259134	1291844	936812	1051925	1186516	1068015	1061888	947785
ARI1A	A2BH40	Arid1a	4355	4532	5504	7624	8339	5737	5164	6069	7267	6826	0	0	0	0	0	0	0	0	0	0	0	0	0
ARI1B	E9Q4N7	Arid1b	30577	31214	30342	36036	33495	34579	25518	30479	25140	28691	28568	148757	148881	152083	142707	144129	180708	140772	122728	0	150855	127091	132323
ARI2	Q9Z1K6	Arih2	0	0	0	0	0	0	0	6801	11463	8597	0	0	0	0	0	0	0	0	0	0	0	0	0
ARID2	E9Q7E2	Arid2	16634	13875	16982	22410	19687	21508	18910	17705	12374	17368	13365	0	0	0	0	0	0	0	0	0	0	0	0
ARIP4	Q99NG0	Rad54l2	18814	22438	23518	13290	9586	11747	33962	12549	0	0	0	0	0	0	0	0	0	0	0	0	0	0	0
ARK72	Q8CG76	Akr7a2	654449	615390	734030	504391	577440	479610	758815	737754	682607	769753	765633	3655659	3693354	3830762	4111690	4356083	4192851	3504555	3546587	2892329	3576458	4238728	4407716
ARL1	P61211	Arl1	570002	600587	811354	487221	630518	461332	732247	706581	539617	603875	749782	1150157	1116460	1033997	1008235	1062624	1079177	1119482	1053895	765636	1032421	1047922	986870
ARL15	Q8BGR6	Arl15	0	0	3536	0	0	0	0	0	9632	6556	0	0	0	0	0	0	0	0	0	0	0	0	0
ARL2	Q9D0J4	Arl2	157455	155978	163430	135204	158168	117570	224228	179501	130378	146844	210876	1045600	1097660	1017643	940260	926416	994423	1147371	1115068	768987	1060196	1042922	990570
ARL3	Q9WUL7	Arl3	111547	124484	119920	88713	82884	84948	154124	126735	136779	129212	189082	1546205	1682179	1545562	1492707	1649617	1676011	1592873	1527774	789128	1707436	1621390	1661437
ARL5B	Q9D4P0	Arl5b	49565	48763	53861	46763	49601	45207	51165	51184	45230	46653	44557	0	0	0	0	0	0	0	0	0	0	0	0
ARL6	O88848	Arl6	36478	42020	33234	31508	36418	36273	36065	32634	38750	33695	33324	133483	128651	133659	118407	141604	109297	125176	106419	0	101710	95261	69629
ARL8A	Q8VEH3	Arl8a	66598	54586	75906	47998	57635	42859	113559	83457	55419	57886	69111	0	0	0	0	0	0	275960	135930	0	119338	195906	202772
ARL8B	Q9CQW2	Arl8b	1800610	1931171	1894190	1400850	1805730	1531280	1524259	1863890	1284699	1592001	1746949	7899336	7889487	8174505	6672519	7223667	7056396	6614038	6762850	5843495	5909481	6841589	6793389
ARLY	Q91YI0	Asl	25764	23954	30344	21928	19321	21690	15915	31328	35782	32354	20483	188735	182041	150771	207148	198778	161067	130239	167430	196150	166320	138853	147719
ARM10	Q9D0L7	Armc10	111528	131758	128116	67142	73526	70967	120578	129274	168282	123375	178772	997599	1101013	1122357	1087663	1145543	1145384	966292	982025	715653	1070980	1276445	1122590
ARMC1	Q9D7A8	Armc1	188600	186542	194821	159204	190587	191266	299801	192291	164727	172644	222561	1786990	1893600	1925765	1800168	1919102	1793070	1719550	1782907	1684863	1801916	1800168	1897278
ARMC6	Q8BNU0	Armc6	32209	29064	36015	29473	33669	27914	41475	34788	33998	35340	35987	128366	130320	143113	121122	138969	151957	127355	138267	114930	126721	109821	118769
ARMC8	Q9DBR3	Armc8	257902	219896	284838	250967	301059	266834	262897	297096	224583	234575	199347	486338	465816	457211	457147	422825	460423	447988	462117	389213	424705	440505	421479
ARMD3	Q6PD19	Armh3	24470	24311	22436	26909	27044	28168	23201	23121	22253	26488	15318	352802	282815	367631	263547	288258	331443	349419	331121	229510	472974	385641	319798
ARMT1	A6H630	Armt1	26282	27474	31390	21873	20147	18521	19422	26782	22673	29514	27334	88808	68276	85664	73111	73839	75166	0	0	0	0	0	0
ARNT	P53762	Arnt	0	0	2131	0	0	0	0	0	3056	0	0	0	0	0	0	0	0	0	0	0	0	0	0
ARP10	Q9QZB7	Actr10	88956	80141	94585	75743	87426	76287	83327	88472	89515	81291	97447	299293	248485	252076	262817	258750	252059	277475	282678	297349	313977	306643	313847
ARP19	P56212	Arpp19	0	0	0	0	0	0	0	0	0	0	0	1448170	1379104	1526716	1708383	1892025	1927234	1210859	1199249	1463205	1758971	1943196	2032325
ARP2	P61161	Actr2	313112	278760	346201	230653	291110	244817	265519	369093	344047	350982	354427	1242143	1139998	1235017	1206085	1327150	1384948	2555900	2260327	1756534	1675546	3254490	2853300
ARP3	Q99JY9	Actr3	383939	353359	444927	306362	346630	308222	363041	416678	353454	375940	416019	1249397	1263417	1256779	1431008	1360306	1336659	2369416	2274156	1596742	1764343	3175165	2826333
ARP3B	Q641P0	Actr3b	3191	4301	0	0	2941	2312	4368	0	0	0	3065	0	0	0	0	0	0	0	0	0	0	0	0
ARP5	Q80US4	Actr5	8110	7378	4733	9002	8866	10120	14146	14157	5634	0	6210	0	0	0	0	0	0	0	0	0	0	0	0
ARP5L	Q9D898	Arpc5l	147259	160328	171099	105419	117573	110810	234359	176887	169485	165298	300660	857038	758716	789675	883579	960616	929761	1656033	1525552	557379	1125941	2219187	2054278
ARP8	Q8R2S9	Actr8	4458	9173	8474	6060	6318	5259	6533	6932	9689	13778	5944	0	0	0	0	0	0	0	0	0	0	0	0
ARPC2	Q9CVB6	Arpc2	252088	250257	289363	205870	220519	210425	196154	232219	221924	250177	247969	1411796	1229466	1349506	1492190	1561932	1385812	2368759	2152080	1628486	1526927	3019127	2746951
ARPC3	Q9JM76	Arpc3	116015	91759	155019	63888	74348	71246	125086	148940	192022	148200	163315	687834	696614	677236	832621	863777	834643	1676824	1552433	940521	1079776	2401326	2035709
ARPC4	P59999	Arpc4	922967	940675	855304	756694	829353	810117	1065179	879888	831195	900801	999120	1404378	1366922	1266047	1434782	1405644	1369863	3111977	2779319	1899910	1947781	3919940	3350396
ARPC5	Q9CPW4	Arpc5	24726	42982	29919	18739	21781	24672	38111	36893	35765	32837	73366	289680	266504	260929	356761	230883	306877	347608	240938	280628	293032	406473	374446
ARRB1	Q8BWG8	Arrb1	0	4684	7350	4548	3719	3205	0	6149	14664	5845	0	0	0	0	0	0	0	0	0	0	0	0	0
ARRB2	Q91YI4	Arrb2	19159	21830	16878	17776	16039	14567	16373	20829	17980	18375	17290	0	0	0	0	0	0	0	0	0	0	0	0
ARRD1	Q99KN1	Arrdc1	44927	64594	55627	57275	59246	52697	49690	50421	56855	58463	52199	627606	656848	662931	646773	673118	664910	967566	1065796	738480	894052	825209	949034
ARSB	P50429	Arsb	0	7688	15652	5876	6338	6061	6680	11796	35055	21819	4492	0	0	0	0	0	0	0	0	0	0	0	0
ARV1	Q9D0U9	Arv1	2702	2480	2381	2249	2993	1316	2052	0	3280	3461	1739	0	0	0	0	0	0	0	0	0	0	0	0
ARVC	P98203	Arvcf	73609	80904	64944	78461	77757	76283	63124	67769	69351	74397	63328	148068	139229	167419	165022	171589	183396	151148	141899	0	137636	160121	180383
ARXS1;ARXS2	C0HK79;C0HK80	Arxes1;Arxes2	0	0	18348	0	13426	0	18549	18454	42776	23463	0	0	0	0	0	0	0	0	0	0	0	0	0
AS3MT	Q91WU5	As3mt	9977	12432	17887	15060	11590	10932	9916	16074	24201	19113	8934	64116	86098	99651	116051	157326	120352	70826	91959	0	87719	114875	105582
ASAH1	Q9WV54	Asah1	13403	23144	28165	26954	9817	12425	11131	19370	29319	19714	46479	178183	95764	175474	158530	168035	27581	245864	254270	629698	56611	144489	190483
ASAP1	Q9QWY8	Asap1	23310	26653	18642	20835	22004	20446	18654	24246	28010	22962	23144	0	0	0	0	0	0	0	0	0	0	0	0
ASAP2	Q7SIG6	Asap2	22771	23912	26649	31008	31946	27297	28358	26677	24274	23458	15810	0	0	0	0	0	0	0	0	0	0	0	0
ASB6	Q91ZU1	Asb6	31486	29171	26556	39667	31581	27436	29295	26018	28384	33878	22508	0	0	0	0	0	0	0	0	0	0	0	0
ASB8	Q91ZT9	Asb8	5250	5907	7708	3974	3836	3376	4598	4755	3934	4069	5206	0	0	0	0	0	0	0	0	0	0	0	0
ASCC1	Q9D8Z1	Ascc1	74657	82871	72286	66244	63753	60457	56687	71961	72253	75160	67293	94341	98082	103466	133040	124165	112831	122430	106169	0	120185	100032	107972
ASCC2	Q91WR3	Ascc2	34861	30219	26304	25209	26251	27674	24013	32735	26649	28770	27460	161704	221831	244809	206045	254746	234463	125263	125003	0	214156	171649	161536
ASCC3	E9PZJ8	Ascc3	45229	45063	43425	41520	38138	40371	32452	43458	47461	42554	39005	137808	143650	156934	134776	131509	124493	126598	121139	0	131054	139838	135394
ASF1A	Q9CQE6	Asf1a	9820	8277	6492	9905	10349	8779	8578	6910	9085	9786	12413	448298	465170	459626	532160	493435	427659	519801	475768	431619	495766	446190	434742
ASF1B	Q9DAP7	Asf1b	0	0	0	0	0	0	0	0	0	0	0	141781	126493	135619	155721	153800	102524	164155	146465	0	143521	145051	158102
ASGL1	Q8C0M9	Asrgl1	23144	0	0	0	24026	0	0	30046	30897	33658	0	0	0	0	0	0	0	0	0	0	0	0	0
ASH2L	Q91X20	Ash2l	22692	25198	22169	29864	28462	32144	30843	25733	29582	30198	19415	0	0	0	0	0	0	0	0	0	0	0	0
ASM	Q04519	Smpd1	31190	34065	41008	32568	33438	26493	34752	38423	35259	33427	51339	92823	77333	106434	101168	90041	99093	63115	75947	0	120102	119239	106826
ASM3B	P58242	Smpdl3b	61748	62592	77006	69976	69923	71537	75513	78281	88900	88469	57671	432878	377574	365700	465074	435104	444893	447429	492069	278825	407093	475340	477983
ASNS	Q61024	Asns	16175	12732	17316	18797	10827	12910	7775	13065	21963	14296	7906	0	0	0	0	0	0	0	0	0	0	0	0
ASPC1	Q8VBT9	Aspscr1	664298	630827	595746	508693	499379	539909	551022	589370	486744	540905	690694	1461583	1407789	1462191	1875573	1914319	1950618	1851162	1770101	1503924	2003651	2123923	2274945
ASPG	Q64191	Aga	0	0	0	0	0	0	0	0	13005	8223	0	0	0	0	0	0	0	0	0	0	0	0	0
ASPH	Q8BSY0	Asph	44746	52201	67187	46362	43162	48928	46901	54099	67927	57750	57646	543530	586837	677894	746871	700828	768401	647625	616953	744081	704090	709184	726498
ASPM	Q8CJ27	Aspm	117183	115183	103451	96419	96512	97340	88798	89956	96370	98277	151584	1676940	1625441	1835574	1339070	1331296	1357857	1671139	1740898	1535524	1493328	1552541	1228869
ASPP1	Q62415	Ppp1r13b	8155	9073	8368	14480	11900	12308	10058	8920	8122	10971	3901	501990	539364	572176	476362	444369	496764	503908	692186	359841	434110	521172	539925
ASPP2	Q8CG79	Tp53bp2	11289	4629	5457	10075	6682	9444	5821	5528	6607	6084	1632	0	0	0	0	0	0	0	0	0	0	0	0
ASSY	P16460	Ass1	12777	14117	30369	16300	16872	12325	16584	16038	24949	20211	19274	0	0	0	0	0	0	0	0	0	0	0	0
ASTL	Q6HA09	Astl	593293	526144	496140	309519	358256	321649	390786	609017	646103	577252	758053	32111796	30111265	36356248	38844311	40648534	45425530	13869380	22977205	28274536	36227954	20878287	25890150
ASZ1	Q8VD46	Asz1	414456	388389	345700	328829	385753	339628	351329	428811	325374	356210	390123	666110	656985	671813	835743	842023	713325	1263943	1253300	730234	1145463	1378626	1207591
AT11A	P98197	Atp11a	25390	26027	21521	22301	24848	26991	22505	28346	24178	26985	22745	0	0	0	0	0	0	0	0	0	0	0	0
AT11B	Q6DFW5	Atp11b	22596	19631	24392	20860	23359	24421	25099	22314	22648	21003	19831	163803	174166	167395	166124	167697	168560	192287	189101	0	152294	166377	173816
AT11C	Q9QZW0	Atp11c	94616	98338	100746	83865	82481	82495	90329	95085	79785	97812	97875	498005	509669	499284	459626	458067	516783	562269	627867	403330	516389	534155	556530
AT131	Q9EPE9	Atp13a1	64093	66945	63365	65293	68919	65728	64921	67569	63769	62611	64315	230100	211632	226665	251814	230371	240837	243236	255436	195946	298299	306579	280862
AT132	Q9CTG6	Atp13a2	20010	26082	19635	22054	23304	27084	24739	23230	7952	16631	21266	0	0	0	0	0	0	0	0	0	0	0	0
AT133	Q5XF89	Atp13a3	8420	32242	14407	11482	10442	10793	15341	12735	24264	22580	11912	0	0	0	0	0	0	0	0	0	0	0	0
AT1A1	Q8VDN2	Atp1a1	508155	520225	494456	533338	597527	560448	517180	561713	530227	480879	447126	3655659	3814863	3767824	3850995	3939825	4190817	3677770	4213828	3822275	4353366	3587133	3748807
AT1A3	Q6PIC6	Atp1a3	0	0	0	0	0	0	0	0	0	0	0	1853345	2036132	2124512	1834429	2294105	2531568	976933	835627	1084952	882294	1155111	1437370
AT1B1	P14094	Atp1b1	30231	40477	33899	41362	41659	33842	41937	37013	41861	44064	31285	796492	844185	937527	857811	908924	965690	1008724	976053	1003772	1375286	765690	1091893
AT1B3	P97370	Atp1b3	15796	22812	27129	20213	21700	18086	28934	26247	32214	25827	24965	1616005	1592211	1949267	1762388	1738004	1780684	1910740	2099770	1188080	1953866	1955085	1720266
AT2A2	O55143	Atp2a2	471689	434758	500454	435519	522451	512287	499014	575213	437864	491476	448856	2712892	2995157	2974880	3195256	3044977	3172525	2950034	3037388	2584941	2829861	3262847	3156294
AT2B1	G5E829	Atp2b1	123809	110952	131083	114072	137821	132263	131357	148711	147269	131349	110240	837715	888492	893123	817013	774765	887200	749932	770321	672745	753579	770267	779128
AT2B2	Q9R0K7	Atp2b2	7471	10279	11979	10685	9745	7143	4076	10253	10384	8386	6122	0	0	0	0	0	0	0	0	0	0	0	0
AT2B4	Q6Q477	Atp2b4	16924	12151	17235	13370	18517	18566	18540	18924	22675	20475	9310	75700	77979	85991	98320	71122	60889	78871	101049	239805	106700	77156	79689
AT2C1	Q80XR2	Atp2c1	258624	238074	273096	258031	305980	280465	281066	251214	215314	234055	267243	933118	936033	1009074	939153	926929	976527	1255212	1520485	1400975	1224193	1387638	1359458
AT2C2	A7L9Z8	Atp2c2	50126	55250	58189	63807	74742	63726	64531	60563	48931	54113	50320	133910	111031	127762	113529	128829	133882	114986	105596	0	108077	145938	149201
AT2L2	Q8R1K4	Phykpl	35055	33762	34263	30922	28544	26423	27206	37236	34099	40600	33751	299355	309204	266856	257587	286406	277456	249486	259181	0	221785	262690	264059
AT5F1	Q9CQQ7	Atp5pb	378735	363570	455842	294670	392037	343108	442713	463715	503722	436520	477329	2758782	2743526	2777008	2660747	2799039	2771816	2732519	2507816	1900174	2617395	2850532	2823983
AT5G2	P56383	Atp5mc2	21099	27208	16329	17189	16429	13882	30331	15096	0	35192	36518	0	0	0	0	0	0	0	0	0	0	0	0
AT8A1	P70704	Atp8a1	40815	40784	39213	35238	35091	38801	35809	34942	32456	34205	41581	263547	273257	302212	281076	285098	314609	251465	271238	193396	256021	334837	283915
AT8A2	P98200	Atp8a2	0	0	0	0	0	0	0	0	0	0	0	226194	231395	240854	220742	207780	223560	147515	143233	0	161974	209865	213163
ATAD1	Q9D5T0	Atad1	320589	328502	311416	293159	290109	265206	319548	308028	291554	309478	322485	653397	624655	700148	675361	600706	634297	652627	609556	665786	675595	679399	654530
ATAD2	Q8CDM1	Atad2	12149	17936	10519	14492	12971	12793	10695	11824	11367	14232	9618	0	0	0	0	0	0	0	0	0	0	0	0
ATAD3	Q925I1	Atad3	97690	99039	90274	96739	95283	97641	95289	93275	98521	104238	101575	411633	406107	389348	399186	413922	426238	540487	500392	576476	514710	450541	512148
ATE1	Q9Z2A5	Ate1	8936	9830	13743	12660	13513	10094	13018	13193	10969	12383	14011	0	0	0	0	0	0	0	0	0	0	0	0
ATF6B	O35451	Atf6b	11900	18059	18400	20854	18302	16338	18424	20966	20481	14632	14317	0	0	0	0	0	0	0	0	0	0	0	0
ATG12	Q9CQY1	Atg12	125669	106899	122029	74997	109322	116450	179320	95286	103517	113806	185056	1087663	1184215	1208512	1148883	1204665	1067793	1117776	1126644	711054	804761	1151274	1000160
ATG13	Q91YI1	Atg13	28756	32764	35856	30275	34210	33247	36884	28253	21869	27652	25476	0	0	0	0	0	0	0	0	0	0	0	0
ATG2A	Q6P4T0	Atg2a	305313	276658	281213	291953	301971	327271	304881	263972	223050	232209	296638	909491	1015811	1015177	901583	880522	926737	1205082	1089474	693963	1040467	1079102	1096215
ATG2B	Q80XK6	Atg2b	19363	17909	14042	18315	13850	17311	11402	17541	13560	14928	13698	245302	249901	222647	305921	265803	271163	222740	289580	0	226053	216950	202141
ATG3	Q9CPX6	Atg3	29246	28073	27151	31561	30302	27979	34896	25577	22906	25678	30949	202057	184313	211867	171079	173623	178504	228178	239290	239722	211237	241540	226759
ATG4A	Q8C9S8	Atg4a	34890	31120	25851	30181	28309	30610	20434	28511	21790	24679	27899	0	0	0	0	0	0	0	0	0	0	0	0
ATG4B	Q8BGE6	Atg4b	16807	18012	16949	15911	13973	14092	11782	12733	19343	28185	21336	137693	154014	144069	189837	191542	187977	200397	192914	0	196300	211442	216184
ATG5	Q99J83	Atg5	460453	453040	474387	421871	489775	455864	446725	454005	378808	422259	498642	2295218	2350278	2415683	2483942	2496196	2456546	2717597	2806810	1960921	2312625	2716279	2603101
ATG7	Q9D906	Atg7	71742	73945	69248	74265	63160	68350	60585	66734	64053	65743	61362	156760	184531	179671	204920	199385	195093	294641	355971	0	312089	287340	314958
ATG9A	Q68FE2	Atg9a	51125	48094	47603	62118	60143	65910	56544	42541	35920	47799	39024	455029	464204	456388	394400	376189	427422	542551	515710	640083	402352	432788	382500
ATGA1	Q9D8Z6	Atg101	5915	7176	7319	6644	6107	7817	7801	5362	3822	4594	4798	0	0	0	0	0	0	0	0	0	0	0	0
ATIF1	O35143	Atp5if1	5109	7004	6236	4059	0	0	14057	8106	7037	0	26240	1689424	1600843	1028707	2168401	2101954	2425247	1904789	1931647	1498305	2367774	2206916	2275260
ATLA1	Q8BH66	Atl1	356947	371875	364787	309303	355819	349316	346053	362903	303780	352886	362913	2414846	2374019	2537014	2569578	2740865	2705755	2505731	2980453	2234778	2816555	3556681	3443872
ATLA2	Q6PA06	Atl2	27171	24978	23293	28767	29570	32682	32577	24556	16604	20336	29133	170711	164280	166308	172771	172436	190906	240721	225677	0	262071	268451	219826
ATLA3	Q91YH5	Atl3	103399	115153	118651	100580	109126	99695	76188	117367	85087	108711	114146	1618583	1421320	1487956	1581432	1593867	1576070	1870769	1892025	1418564	1847701	1994091	1915381
ATM	Q62388	Atm	8448	8109	8001	9380	8438	7814	7096	10144	8890	9834	7041	0	0	0	0	0	0	0	0	0	0	0	0
ATOX1	O08997	Atox1	16692	23700	17570	12942	12132	12205	38606	23855	21511	21188	59411	495732	351825	415100	412719	625001	624395	506956	421654	594452	508786	627998	618537
ATP5E	P56382	Atp5f1e	0	0	0	0	0	0	0	0	0	0	0	1023373	1204748	1028421	1026498	1049667	1003076	1262630	1358139	1547384	1365123	1204080	1206001
ATP5H	Q9DCX2	Atp5pd	110174	102810	112344	74767	87014	85216	188693	125184	155032	144664	214861	1605287	1511448	1619032	1439065	1564858	1660976	1636407	1589234	1720743	1713245	1684163	1866753
ATP5I	Q06185	Atp5me	333805	341763	365574	218061	290955	289595	383218	336538	440936	360147	402477	3211465	3016199	3023734	3060000	3105728	3238737	3595348	3639730	3933276	3339267	3629904	3990118
ATP5J	P97450	Atp5pf	0	0	0	0	0	0	0	0	0	0	0	1960785	1367965	1599401	1353722	1943196	1980454	1255822	1214811	1428332	1402433	1637087	1750214
ATP5L	Q9CPQ8	Atp5mg	35664	46992	54720	24908	29192	30475	80987	52985	96058	65789	82637	5497712	5570981	5097294	5325184	5180644	5168807	6183533	6095022	4250202	6137416	6009027	6648973
ATP5S	Q9CRA7	Dmac2l	11074	12756	13560	11382	8885	8183	13975	12460	18389	16552	14356	0	0	0	0	0	0	0	0	0	0	0	0
ATP6	P00848	Mtatp6	5187	0	4024	3296	2895	3136	4797	4903	8458	8328	3227	0	0	0	0	0	0	0	0	0	0	0	0
ATP68	P56379	Atp5mj	39239	21899	36956	18396	23970	20639	54488	49459	71700	42551	81945	310192	327946	363980	460806	379305	393063	388485	390916	32784	365396	407884	394263
ATP7A	Q64430	Atp7a	16039	17862	16686	15990	14759	13972	15556	16845	19246	15821	14081	67206	46524	58954	78261	69837	63168	40662	36886	0	69451	49578	65554
ATP8	P03930	Mtatp8	82564	72942	75770	49953	58050	62131	140442	90463	117866	95811	144961	0	0	0	0	0	0	0	0	0	0	0	0
ATP9A	O70228	Atp9a	66556	57157	69785	56082	65888	65810	66813	63015	66596	71071	75846	466915	468828	541800	520630	510022	525125	400017	408705	374654	455850	409045	391106
ATP9B	P98195	Atp9b	0	0	3314	4425	4824	4452	2748	3070	3858	0	0	0	0	0	0	0	0	0	0	0	0	0	0
ATPA	Q03265	Atp5f1a	3765938	4034398	4370371	3202640	3439588	3364430	3947041	4149392	4420479	4164951	4259709	24034442	24228471	23391807	22823236	22206828	21891994	25549647	26218831	28382533	24859604	24982249	26126309
ATPB	P56480	Atp5f1b	2720180	2533331	3166500	2202641	2741539	2406879	2979092	3233340	3779240	2999738	3066968	9647341	9340705	9276827	8585079	8911890	9105457	9780657	9913754	8634014	9265260	9729269	10264784
ATPD	Q9D3D9	Atp5f1d	106724	131164	130747	102886	100746	90420	178786	125783	181703	137167	180896	372815	274700	429024	390943	474550	370573	385828	398494	161436	395331	607279	597426
ATPF1	Q811I0	Atpaf1	31667	35316	33894	32254	33837	32511	30258	29149	28645	30339	35509	101766	75506	100178	71990	82072	88703	61449	74255	0	83582	72561	70586
ATPF2	Q91YY4	Atpaf2	3563	5860	5911	4787	5642	5488	4528	4936	10716	9992	4454	0	0	0	0	0	0	0	0	0	0	0	0
ATPG	Q91VR2	Atp5f1c	502268	592105	607221	498731	478393	456830	619024	521944	725620	566229	630265	1989949	2034722	1895570	1894125	1841564	1994644	2347347	2175326	1970459	2178343	2205234	2274314
ATPK	P56135	Atp5mf	194969	152307	228991	134922	139979	156357	267187	276363	235105	212736	258658	2748285	2847176	2412671	2669429	2528938	2877331	3268959	3171645	3070623	3230666	3229770	3198136
ATPMK	Q78IK2	Atp5mk	87556	79936	83010	54643	62982	76367	225358	76791	121093	85478	166037	900271	882294	928408	1005722	1002173	1272117	1034355	934931	640438	1020256	936812	1047849
ATPO	Q9DB20	Atp5po	683783	733226	860814	374680	430405	411432	1001250	828145	1011949	871609	887229	3611834	3263978	3492673	3727560	3489769	3423404	4334397	4373934	4151209	4072265	4356687	4352160
ATR	Q9JKK8	Atr	38385	35538	35666	39053	36535	34272	34881	38978	30762	32821	30594	0	0	0	0	0	0	0	0	0	0	0	0
ATRAP	Q9WVK0	Agtrap	12456	11454	13771	9536	13864	8925	9230	18858	17525	14987	11444	0	0	0	0	0	0	0	0	0	0	0	0
ATRN	Q9WU60	Atrn	21469	26956	28392	25884	23591	23606	24831	27764	24041	24961	27242	133622	121424	115995	144379	145777	164041	170889	156489	90718	129133	177542	171732
ATRX	Q61687	Atrx	6839	10780	10902	8209	10189	10364	8409	10194	7741	7690	7083	0	0	0	0	0	0	0	0	0	0	0	0
ATX10	P28658	Atxn10	8810	8177	12871	7860	7880	7599	7917	11317	17629	12443	6161	0	0	0	0	0	0	0	0	0	0	0	0
ATX2	O70305	Atxn2	23086	19164	18986	33848	33616	33804	23135	24793	16675	20577	12579	124864	101837	98956	85717	76438	119446	115114	90035	0	103137	75433	105589
ATX2L	Q7TQH0	Atxn2l	96510	83741	92090	133124	127774	120594	104781	96372	76063	91319	78620	801254	809292	821044	823495	788417	834470	782863	743359	947850	803256	719084	776217
ATX3	Q9CVD2	Atxn3	6983	4685	4248	4825	6579	5575	4124	5756	3248	5172	3659	0	0	0	0	0	0	0	0	0	0	0	0
AUHM	Q9JLZ3	Auh	3951	6753	4115	3953	0	5723	0	3484	6845	8555	6679	0	0	0	0	0	0	0	0	0	0	0	0
AUP1	P70295	Aup1	27718	26226	22875	21666	24769	26958	26772	25574	23381	22910	30462	0	0	0	0	0	0	0	0	0	0	0	0
AURKA	P97477	Aurka	7085	10780	7679	4106	3163	3379	5957	5283	6435	7069	8626	324937	324397	334814	346333	303597	339747	398660	368703	189167	378622	336559	361291
AURKC	O88445	Aurkc	0	27354	23571	28085	0	0	52573	33783	28039	22961	0	421771	397612	472548	480042	455977	428608	235244	328766	141761	176560	81533	148871
AVEN	Q9D9K3	Aven	16454	18453	16865	15313	13403	13958	15329	14033	14325	18095	23403	616354	601665	553299	606816	606564	706828	417437	419090	450323	518470	446500	446531
AVL9	Q80U56	Avl9	31327	31084	24720	30689	24617	29880	22544	26645	25308	27818	25398	101463	109078	99789	107226	110210	120669	68532	57921	0	71750	105662	103316
B2CL1	Q64373	Bcl2l1	18492	11873	9315	9615	12675	15239	25802	11776	6476	11796	21527	253724	235587	208184	210915	243220	228796	203829	213149	277398	163281	258786	200744
B2L10	Q9Z0F3	Bcl2l10	123207	117104	96998	113030	112815	112460	151998	100113	75451	97303	113945	460072	510553	416975	560556	476131	543040	643776	681286	767922	809740	743153	671022
B2L13	P59017	Bcl2l13	19891	22488	23641	19992	22421	23213	26224	23083	21900	23906	23705	964218	818147	784329	809460	775303	759558	585172	580043	1004886	781832	509068	668237
B2MG	P01887	B2m	3261	2229	6948	0	0	0	6910	7033	17965	7099	8853	378675	329245	330525	359766	277533	206674	106132	150656	289861	156175	82878	114946
B3A2	P13808	Slc4a2	21463	21481	22137	25696	25763	25160	19684	22958	16720	20373	18895	220115	227420	242849	259720	234512	280200	314391	378911	374421	376111	333656	325613
B3AT	P04919	Slc4a1	0	3656	17100	0	1734	0	0	11814	40770	23271	0	0	0	0	0	0	0	0	0	0	0	0	0
B3GA3	P58158	B3gat3	5206	7284	7215	4769	5300	6518	8548	5987	10052	6046	7529	0	0	0	0	0	0	0	0	0	0	0	0
B3GL1	Q920V1	B3galnt1	34281	39255	36977	54175	59259	55223	52803	37327	26881	30998	43114	342537	295910	316380	314456	268507	266412	355700	410124	249850	267801	339417	331282
B3GLT	Q8BHT6	B3glct	15856	21312	21072	19257	18235	18466	16992	20936	19639	20763	19555	206159	155085	174407	237637	220834	231139	233943	232956	0	204792	245404	244284
B3GN2	Q9Z222	B3GNT2	3209	6274	7419	13491	6746	6825	9888	6310	4805	8148	4815	0	0	0	0	0	0	0	0	0	0	0	0
B3GT6	Q91Z92	B3galt6	0	2093	0	0	0	0	2741	0	4888	1575	1550	0	0	0	0	0	0	0	0	0	0	0	0
B4GN2	Q09199	B4galnt2	19422	21934	19553	13482	11300	15775	16828	14155	15937	18141	24799	0	0	0	0	0	0	0	0	0	0	0	0
B4GN3	Q6L8S8	B4galnt3	8071	10163	8417	9358	9008	8090	11509	8252	6266	8204	6597	0	0	0	0	0	0	0	0	0	0	0	0
B4GT2	Q9Z2Y2	B4galt2	25037	28882	33366	31727	26087	30148	28993	25150	24152	28728	32936	134738	108272	116688	135028	160521	173900	157512	146577	827902	169756	205332	176352
BABA1	Q3UI43	Babam1	57294	70017	63409	65521	69643	57241	61603	70344	54241	66333	69459	106257	85795	85705	85249	73461	109555	66557	78794	55824	69716	80886	87774
BABA2	Q8K3W0	Babam2	36005	31988	33332	30278	28688	30082	31427	35815	30864	36992	34198	41330	20378	50971	46718	44413	43926	46829	54324	0	22476	41084	32711
BACD3	Q922M3	Kctd10	38231	52224	54812	39547	39665	29522	39459	40291	35332	47584	42915	0	0	0	0	0	0	0	0	0	0	0	0
BACE2	Q9JL18	Bace2	58370	52897	58433	49638	58223	51895	64374	57573	53115	54282	59626	0	0	0	0	0	0	0	0	0	0	0	0
BACH	Q91V12	Acot7	182593	166701	232010	182273	213360	181273	193696	212396	189662	198085	186183	1873494	1762754	1827576	2156559	2328711	2490148	2297447	2676470	1648017	2183181	2480673	2589604
BACH1	P97302	Bach1	5340	5348	6784	4637	4238	4221	4920	5313	3357	4083	4115	0	0	0	0	0	0	0	0	0	0	0	0
BAF	O54962	Banf1	8896	12707	7599	8199	7058	11043	6694	11315	5649	3403	35358	401879	322089	342110	373720	492239	378517	306664	257641	114843	354420	326834	323925
BAG1	Q60739	Bag1	9587	11968	12708	6774	8135	5822	7960	8665	15675	13224	13966	0	0	0	0	0	0	0	0	0	0	0	0
BAG4	Q8CI61	Bag4	0	7012	4501	9026	8165	8867	9244	4776	4092	6826	16452	292971	296835	297102	313325	292140	335185	247969	257783	170996	317457	357256	298692
BAG5	Q8CI32	Bag5	16491	13947	16285	17784	15835	18513	14769	14869	15248	14798	12546	58389	55512	49007	46002	55166	53114	63594	35475	0	46101	58599	44986
BAG6	Q9Z1R2	Bag6	356490	346170	354212	302839	323921	347623	264903	331685	293604	308633	337672	4914455	4800988	4571385	5100828	5146642	5274489	5095174	5242415	4223478	4913433	5835400	5411136
BAIP2	Q8BKX1	Baiap2	5269	4444	4779	9122	7093	4040	3158	4722	8749	7077	3800	0	0	0	0	0	0	0	0	0	0	0	0
BAK	O08734	Bak1	0	0	11509	0	0	0	0	10440	15322	10845	0	0	0	0	0	0	0	0	0	0	0	0	0
BAKOR	Q8CDJ3	Atg14	11762	12197	10807	10931	12621	13692	16041	10696	10301	9867	10918	310557	298465	283502	248571	237719	243827	127957	142401	145565	144069	145756	149408
BAP1	Q99PU7	Bap1	6173	4763	3503	2626	0	0	1739	0	0	2527	0	0	0	0	0	0	0	0	0	0	0	0	0
BAP29	Q61334	Bcap29	126688	126711	129804	91381	95614	96966	119916	120458	120677	123358	149772	734753	719383	702968	719582	697194	700828	524542	669489	443262	585780	643553	660043
BAP31	Q61335	Bcap31	121459	93821	117017	94949	128198	105129	148034	144974	124396	110156	174688	783243	723233	864137	713424	738532	863358	569841	634649	713869	590223	702725	816957
BASI	P18572	Bsg	119856	127981	109720	107895	114764	113779	142858	102763	127669	107040	162713	2625207	2741435	2862611	2896140	2834966	2924989	2440423	2776623	2988520	3317810	2421215	2765866
BASP1	Q91XV3	Basp1	0	0	0	0	0	0	0	0	0	0	0	385775	423411	396896	324802	396483	365421	0	0	0	0	0	0
BAX	Q07813	Bax	33728	26572	33194	30837	30765	38489	48768	33519	42438	31451	29256	360715	384654	314304	352094	302086	384680	371912	343131	506745	341825	314151	265877
BCAM	Q9R069	Bcam	0	0	9093	0	0	0	0	2741	18279	11391	0	0	0	0	0	0	0	0	0	0	0	0	0
BCAR1	Q61140	Bcar1	52615	54386	58624	65308	59740	67428	52256	56114	48789	53334	54528	194755	165377	179385	146628	162716	159921	182774	144009	83310	145979	153662	160888
BCAR3	Q9QZK2	Bcar3	37892	37558	37816	31955	31602	35618	42526	35915	41103	34721	38391	489619	509810	578798	523235	483213	543718	470195	431380	337470	505552	519909	571265
BCAS1	Q80YN3	Bcas1	58809	64716	50786	37272	40710	45531	40929	53528	54931	64524	64162	0	0	0	0	0	0	44700	41116	0	32680	43058	62134
BCAS3	Q8CCN5	Bcas3	247757	294201	243624	291262	278666	308555	386380	199915	300600	325123	127107	0	0	0	0	0	0	0	0	0	0	0	0
BCAT1	P24288	Bcat1	11566	12973	29674	9502	13235	9702	8741	25264	59973	44810	0	0	0	0	0	0	0	0	0	0	0	0	0
BCAT2	O35855	Bcat2	13993	19280	61733	11560	17756	13238	16790	51312	179935	92157	11430	0	0	0	0	0	0	0	0	0	0	0	0
BCCIP	Q9CWI3	Bccip	4953	7093	8413	6848	4982	4558	4290	9263	8630	7781	5616	0	0	0	0	0	0	0	0	0	0	0	0
BCKD	O55028	Bckdk	5233	10264	59547	0	0	16428	42605	7341	9834	5342	7020	0	0	0	0	0	0	0	0	0	0	0	0
BCL7C	O08664	Bcl7c	7035	5793	7608	6404	7556	7876	10495	6056	9260	8855	8338	0	0	0	0	0	0	0	0	0	0	0	0
BCLA3	A2AG58	Bclaf3	32600	37688	33630	39531	25914	31495	28909	36191	23473	42786	24572	0	0	0	0	0	0	0	0	0	0	0	0
BCLF1	Q8K019	Bclaf1	36690	39927	40265	44432	40245	43648	39366	45359	50613	52041	33210	461189	450948	472711	419962	393335	446655	379884	328287	366715	372221	262763	320153
BCR	Q6PAJ1	Bcr	8691	9624	8832	12194	9239	9973	10002	10020	8296	8530	8567	0	0	0	0	0	0	0	0	0	0	0	0
BCS1	Q9CZP5	Bcs1l	17954	15803	15596	15722	15161	13270	16674	14428	24753	15501	16933	0	0	0	0	0	0	0	0	0	0	0	0
BD1L1;BOD1	E9Q6J5;Q5SQY2	Bod1;Bod1l	0	0	0	0	0	0	0	2812	0	0	0	0	0	0	0	0	0	0	0	0	0	0	0
BDH	Q80XN0	Bdh1	42128	50084	56815	41651	49513	36886	39017	48577	53499	41664	53117	276535	282032	255932	262453	280026	300166	244877	198448	0	268824	180408	241741
BECN1	O88597	Becn1	105805	121919	106007	98115	97850	95567	102194	97074	88001	92559	120504	1141500	1133458	1065574	1060049	1068459	1084501	898712	978559	640261	1025503	1177912	1060784
BEGIN	Q68EF6	Begain	5402	4393	2847	6135	5469	5976	0	2963	6071	4689	2761	0	0	0	0	0	0	0	0	0	0	0	0
BET1	O35623	Bet1	6245	0	6715	3440	0	0	6996	8171	8877	6263	10420	4452857	4354272	4382127	4123677	4736533	4306248	4646136	4231096	0	4751989	5045620	4910029
BET1L	O35153	Bet1l	14189	15920	10243	0	9590	9877	16666	17526	30285	11888	21834	0	0	0	0	0	0	0	0	0	0	0	0
BFAR	Q8R079	Bfar	2465	4886	5695	4473	10038	6185	2373	3524	3261	2942	2328	0	0	0	0	0	0	0	0	0	0	0	0
BGAL	P23780	Glb1	22471	21074	30390	17322	13936	18300	16715	26002	71613	45591	12289	0	0	0	0	0	0	0	0	0	0	0	0
BGH3	P82198	Tgfbi	0	0	30376	0	0	0	0	8805	23172	12582	0	0	0	0	0	0	0	0	0	0	0	0	0
BGLR	P12265	Gusb	8276	7905	16854	9547	4983	5507	4048	12199	41967	20799	7518	0	0	0	0	0	0	0	0	0	0	0	0
BI1	Q9D2C7	Tmbim6	2341	5259	4191	0	4077	2260	4250	3772	3178	2024	3931	0	0	0	0	0	0	85385	78109	0	55623	86511	52393
BI2L1	Q9DBJ3	Baiap2l1	98129	80485	103427	119328	141056	124993	105122	107000	73475	88921	81945	459658	436251	427570	443631	407912	448951	512965	558423	515996	497901	495182	484454
BICD2	Q921C5	Bicd2	58577	59289	55535	65053	59670	57906	51175	51459	50048	48883	63178	529144	465880	501052	534266	474780	536270	380701	385882	223234	343440	484958	431440
BIEA	Q9CY64	Blvra	64303	57927	76839	80261	76303	56445	64471	80682	92008	92761	53336	620684	630702	592724	544095	513676	512787	1201912	1234675	1924964	2038674	656347	982093
BIG1	G3X9K3	Arfgef1	146498	132028	144401	140093	149703	141202	127196	148000	124295	129511	133070	1219704	1274235	1263593	1145384	1166860	1162984	1018702	1009563	1030848	1175465	1257651	1120336
BIG2	A2A5R2	Arfgef2	18849	15162	19251	19833	21148	19939	20782	22420	15852	16699	14439	0	0	0	0	0	0	0	0	0	0	0	0
BIG3	Q3UGY8	Arfgef3	25714	23485	24590	31317	26978	26753	21598	27960	19618	27523	17091	201302	239091	324239	200411	230867	275406	0	0	0	255152	191874	228115
BIN1	O08539	Bin1	8537	29816	10112	12089	5963	7324	13383	23680	34262	21633	0	0	0	0	0	0	0	0	0	0	0	0	0
BIN2	D3Z6Q9	Bin2	196060	195637	186732	191860	187365	194102	174720	207369	173751	199881	250992	1174650	1120647	1071128	1145305	1100479	1150317	829395	753841	773531	1007117	1197173	977814
BIP	P20029	Hspa5	7219781	7111895	7269173	6588880	6792561	6707977	7644869	6743509	6037446	6463996	8484597	39206785	39867229	37913282	34882497	35622860	38696507	39419332	43157262	44100754	37112452	43829534	44899623
BIRC2	Q62210	Birc2	14799	14035	16019	11976	11920	16407	14005	16968	8407	15228	14476	0	0	0	0	0	0	0	0	0	0	0	0
BIRC5	O70201	Birc5	0	0	0	0	0	0	0	0	0	0	0	129950	116317	133178	146648	147525	169838	116260	100282	0	87926	115297	133474
BIRC6	O88738	Birc6	290030	278036	306900	338599	336336	330993	284545	302228	253098	266044	235521	1864297	1840288	1812689	2006848	1957390	2042210	2048590	1950213	1735837	1779943	1883259	1844758
BL1S1	O55102	Bloc1s1	20769	12785	15012	7821	14011	11962	14812	15640	10414	14823	12301	0	0	0	0	0	0	0	0	0	0	0	0
BL1S2	Q9CWG9	Bloc1s2	0	0	0	0	0	0	0	0	0	0	0	145172	134598	134151	159611	193356	183269	0	0	0	0	0	0
BL1S3	Q5U5M8	Bloc1s3	14770	9475	13999	8448	7849	8914	8612	14340	16800	12597	18857	106338	109669	94276	116826	124648	115273	74658	76332	0	102695	90630	108437
BL1S4	Q8VED2	Bloc1s4	0	0	0	0	0	0	0	0	0	0	0	172651	163236	157512	202169	176830	191078	166689	158893	193155	176695	172627	172173
BL1S5	Q8R015	Bloc1s5	10685	11509	12237	8891	6997	7753	12822	9783	9579	11582	19338	61705	79855	62139	52245	67528	81477	42993	72280	0	75224	74683	73839
BL1S6	Q9R0C0	Bloc1s6	0	0	0	0	0	0	0	0	0	0	0	80903	60034	56201	60389	47449	66432	57501	42228	0	55673	48332	50367
BLMH	Q8R016	Blmh	363443	392081	413705	476308	345919	319450	266533	425751	427318	400521	370450	1067423	933959	1095228	1254603	1249397	991532	1182575	1117544	1276799	1482705	971800	1188656
BLVRB	Q923D2	Blvrb	11395	16403	27749	15628	11026	13169	14851	18125	52668	30183	9915	81144	81195	82540	115122	78239	57453	89599	68471	0	131564	50472	84919
BMAL2	Q2VPD4	Arntl2	0	0	0	0	0	0	0	0	0	0	0	813284	455882	833602	828533	878450	368039	801143	834296	1460165	230595	403134	762512
BMP15	Q9Z0L4	Bmp15	39934	81821	56389	11946	10623	12272	20268	32280	61691	30954	129516	1237674	1294981	1389659	1605732	1413754	1334622	1485585	1744038	1306613	1662819	1630971	1551896
BMP2K	Q91Z96	Bmp2k	14858	13419	9734	12174	13882	17447	12199	13927	10501	10715	11019	122413	129339	108084	127047	114026	146121	150865	165652	175365	167604	155031	146872
BMPR2	O35607	Bmpr2	6293	15340	8948	9598	8712	5249	6406	9521	9796	9408	5893	182179	180745	170617	181788	194701	176903	165171	190998	0	211442	142767	174359
BMR1B	P36898	Bmpr1b	11099	17394	24876	13523	18138	15228	19753	21331	23792	30247	17514	111139	100025	112277	118596	116543	94597	150876	117410	81947	83959	148438	162829
BNC1	O35914	Bnc1	42844	44656	36854	42861	40177	38611	33776	44954	39983	44978	33890	334860	274415	292282	285019	269514	265233	274796	213104	0	308861	210622	217990
BNC2	Q8BMQ3	Bnc2	10016	0	12271	6300	0	6478	35410	15420	14219	10764	0	0	0	0	0	0	0	0	0	0	0	0	0
BNI3L	Q9Z2F7	Bnip3l	149398	129294	178741	125092	123218	177132	205469	127126	109036	121665	206990	925838	829913	997046	926994	925453	1113369	1272558	1232537	1079027	930792	801309	889417
BOLA1	Q9D8S9	Bola1	32698	22324	40810	16718	30571	26631	59628	42170	39007	43904	73828	235701	186692	199275	246564	310299	301877	331259	236552	122796	277206	527971	484085
BOLA2	Q8BGS2	Bola2	58073	45644	52521	44762	37814	36519	102650	61377	68963	50320	141148	870690	713424	708103	936877	1242401	1345676	923402	782863	701751	1005931	1469812	1429422
BOP1	P97452	Bop1	19730	25178	21131	28276	29940	25768	21170	24482	25121	26104	20534	0	0	0	0	0	0	0	0	0	0	0	0
BORC5	Q9D920	Borcs5	23724	26067	28729	19607	20905	22837	19283	23121	36178	28801	29069	157261	119099	108189	141221	161929	180258	0	79353	0	80651	90592	95519
BORG4	Q9JM96	Cdc42ep4	8639	8222	20484	11481	14316	10039	11777	11745	22842	21295	8650	0	0	0	0	0	0	0	0	0	0	0	0
BPHL	Q8R164	Bphl	15038	17853	35047	18280	21122	17989	22232	30386	74875	44503	9656	29824	43975	26177	60788	42084	40485	73972	61321	0	51451	32580	49829
BPL1	Q920N2	Hlcs	10686	14296	10562	7139	7403	7261	9699	10783	9755	10834	12877	0	0	0	0	0	0	0	0	0	0	0	0
BPNT1	Q9Z0S1	Bpnt1	149148	141694	158003	160617	158910	145896	161778	171013	152881	166234	145135	14596306	16110523	15899742	14102035	13451838	13375597	10440591	10118555	4986859	5936577	12888669	9721854
BRAF	P28028	Braf	36608	37181	34262	37687	36253	42133	31952	35504	28064	33936	26976	181725	167395	172591	202772	204820	207924	134916	135309	181927	158860	143004	148747
BRAP	Q99MP8	Brap	29875	31371	25762	27851	30493	30121	30596	26463	26240	29408	29185	1585163	1724564	1518905	1517642	1694702	1710397	1444962	1754952	1225127	1115996	1748153	1597517
BRAT1	Q8C3R1	Brat1	28116	22849	31548	23395	21435	24712	22196	30875	26652	27242	20161	0	0	0	0	0	0	0	0	0	0	0	0
BRC3L	Q7M757	C6.1al	146440	102139	117950	170717	178545	194108	121326	145299	79166	130779	111660	0	0	0	0	0	0	0	0	0	0	0	0
BRCA1	P48754	Brca1	8719	8975	6538	7335	6249	8091	7516	7133	7212	5409	9677	0	0	0	0	0	0	0	0	0	0	0	0
BRCA2	P97929	Brca2	4393	4527	13743	7779	9044	8842	3983	5259	4767	5756	4303	0	0	0	0	0	0	0	0	0	0	0	0
BRCC3	P46737	Brcc3	43900	43437	48090	44992	41360	38629	52091	47271	41908	42380	49870	180959	221631	177899	239439	189088	188656	170617	182939	162356	169368	175037	180821
BRD4	Q9ESU6	Brd4	13763	11890	17214	16412	16483	17514	14528	16357	17405	19748	58755	0	0	0	0	0	0	0	0	0	0	0	0
BRD8	Q8R3B7	Brd8	9434	6781	5244	7905	8988	7910	4312	7037	7582	2295	5292	0	0	0	0	0	0	0	0	0	0	0	0
BRE1A	Q5DTM8	Rnf20	29397	30364	37282	34685	35610	33471	31065	31184	35871	35484	26759	146394	145313	142836	101668	117557	147096	123624	100923	0	132387	83108	105677
BRE1B	Q3U319	Rnf40	16058	18251	20926	20733	18259	21787	18779	20782	24979	23380	18013	0	0	0	0	0	0	0	0	0	0	0	0
BRI3	P28662	Bri3	16578	15482	9423	11932	14601	13471	12566	13258	15418	15525	14723	244809	133835	115561	102901	124036	127188	124406	257962	282815	103574	167268	198022
BRI3B	Q8BXV2	Bri3bp	0	0	7982	0	0	0	0	8467	23385	11352	0	0	0	0	0	0	0	0	0	0	0	0	0
BRK1	Q91VR8	Brk1	4185	3993	5963	2479	0	0	11493	2481	4504	3041	13891	0	0	0	0	0	0	0	0	0	0	0	0
BRME1	Q6DIA7	Brme1	17691	20402	20268	19262	19431	20326	23426	18399	16068	18045	31834	135666	109692	131993	118629	118055	115593	115537	89748	0	100623	86379	67266
BROX	Q8K2Q7	Brox	54138	59452	62489	57950	59215	52325	54528	59870	48449	59397	40995	440689	427985	470423	513890	467757	445572	389321	415417	228162	368397	414928	409442
BRSK1	Q5RJI5	Brsk1	11065	10068	11620	9253	7463	9653	16891	10550	11864	12211	14684	0	0	0	0	0	0	0	0	0	0	0	0
BRSK2	Q69Z98	Brsk2	15636	16602	12504	13135	10350	14958	10635	11343	11398	13183	9257	201595	174431	227011	203956	210331	248433	145282	151862	66442	194162	161996	176634
BRWD1	Q921C3	Brwd1	9226	9285	6908	12079	8912	10355	7017	5809	8411	0	12023	0	0	0	0	0	0	0	0	0	0	0	0
BSCL2	Q9Z2E9	Bscl2	278999	243762	279816	181918	251204	250411	233847	253403	181387	259654	318253	3052162	2594095	3536522	2807394	3227532	2425583	3407778	2723254	1894387	2929656	3081497	2986036
BSDC1	Q80Y55	Bsdc1	28361	30025	31271	30684	29761	32769	43239	25889	26537	26554	48894	261002	255666	231091	252076	240871	248795	295030	263273	295910	271445	293785	245881
BSPRY	Q80YW5	Bspry	52065	66911	66235	40729	43390	45024	60561	58072	59829	59280	64829	480741	515460	463047	459212	490638	520847	383961	421712	296239	455092	418335	433208
BST2	Q8R2Q8	Bst2	38884	41133	38378	37863	38238	53272	70916	39177	34157	30832	67337	1013490	1089323	1061667	884866	771122	824294	993665	866176	794892	733024	631009	705360
BT3L4	Q9CQH7	Btf3l4	8542	16320	9208	7335	8304	7778	12587	5320	11664	15239	21603	2579929	2663146	2898751	2881123	2978800	3056820	2634687	2332750	2383252	2615218	2957199	3123214
BTBD1	P58544	Btbd1	11115	12752	12898	12919	10083	11855	12253	15290	13872	22188	8897	0	0	0	0	0	0	0	0	0	0	0	0
BTBD9	Q8C726	Btbd9	16846	18222	17657	18058	16100	18491	18985	19354	18446	21518	22684	51730	52605	45855	37599	37324	36764	0	0	0	0	0	0
BTBDA	Q80X66	Btbd10	13611	15304	15064	12015	13138	11823	9866	9980	13914	13126	14467	0	0	0	0	0	0	0	0	0	0	0	0
BTF3	Q64152	Btf3	2428	5215	8187	5927	3963	2448	5583	4693	9722	10445	5086	0	0	0	0	0	0	0	0	0	0	0	0
BTLA	Q7TSA3	Btla	0	0	0	0	0	0	0	0	0	0	0	207493	219399	188643	256198	248055	302400	0	0	0	0	0	0
BTNL1	Q7TST0	Btnl1	81949	93547	95408	83948	88790	94107	90252	88608	103585	97748	87385	0	0	0	0	0	0	0	0	0	0	0	0
BUB1	O08901	Bub1	51814	58833	49854	43355	41488	47149	46514	47006	38229	41916	58386	381997	409726	374862	376685	363526	374083	360165	406107	266893	403190	424116	367020
BUB1B	Q9Z1S0	Bub1b	143462	129165	149109	277441	280823	342338	273612	139459	100898	121722	112929	1194603	1200497	1102770	1400684	1404573	1417778	1720623	1819360	2319367	1924831	1602508	1642543
BUB3	Q9WVA3	Bub3	179687	167183	215359	202311	221134	206500	226731	200242	227911	205205	215381	1255125	1319994	1286393	1248271	1253213	1325036	1390238	1422404	1425464	1387734	1303537	1330097
BUD31	Q6PGH1	Bud31	12807	14987	13116	10597	10066	9357	14515	14027	14645	13571	12540	90335	116599	86709	88869	91634	93236	110203	100456	0	93204	59640	92695
BYST	O54825	Bysl	15317	17715	12377	17571	12889	15004	11706	10083	18001	17924	7778	0	0	0	0	0	0	0	0	0	0	0	0
C16L2	Q9D6W7	Cd164l2	19896	16371	21641	17415	21970	21104	50253	24276	14905	21452	54409	0	0	0	0	0	0	122320	147392	0	113254	194323	177456
C170B	Q80U49	Cep170b	14792	13016	12715	19437	17130	16124	10876	11686	8843	11768	10764	0	0	0	0	0	0	0	0	0	0	0	0
C19L1	Q8CI33	Cwf19l1	12516	14167	12709	12862	15302	15311	12527	14279	17745	12771	11321	51120	72355	62428	41985	0	53487	0	0	0	0	0	0
C1GLC	Q9JMG2	C1galt1c1	13852	22275	18514	18456	14458	15229	0	20886	24898	21076	23925	0	0	0	0	0	0	0	0	0	0	0	0
C1GLT	Q9JJ06	C1galt1	8973	12510	9875	6735	6182	6982	8563	8480	11029	8290	10507	0	0	0	0	0	0	0	0	0	0	0	0
C1QA	P98086	C1qa	26353	24994	19174	20209	16293	19272	4007	0	0	0	0	0	0	0	0	0	0	0	0	0	0	0	0
C1QB	P14106	C1qb	75459	75006	62129	54587	45484	55429	19328	19657	0	0	22765	0	0	0	0	0	0	0	0	0	0	0	0
C1QBP	O35658	C1qbp	120438	130717	180263	174972	158483	118371	142730	153286	140847	176002	152624	2636696	2804282	2976530	2887321	2896140	2971171	2423062	2291086	2528587	2782403	2507468	2987899
C1QC	Q02105	C1qc	43195	40981	40578	24172	26070	28822	7266	38345	0	66638	0	0	0	0	0	0	0	0	0	0	0	0	0
C1TC	Q922D8	Mthfd1	387563	430975	407747	381241	386212	420690	402808	389111	406956	399809	382237	4048904	4107132	4046659	3725235	3842996	3668859	3021639	3006597	2659456	3010142	2910832	2776046
C1TM	Q3V3R1	Mthfd1l	174534	177152	163786	160130	177994	172168	158807	193837	165507	173506	171031	1082323	1144590	1139682	1123369	1141026	1161615	935709	952395	948113	1237674	1092953	1120569
C2CD2	E9Q3C1	C2cd2	59930	62432	76766	64645	69579	82869	78176	59991	44587	55117	73482	256074	281739	268191	261382	315286	336979	455156	499907	391974	408932	436554	471631
C2CD5	Q7TPS5	C2cd5	87998	80277	86741	78310	85418	87533	80847	76334	70700	72194	80667	254411	225224	242378	254217	269420	276228	170865	146964	0	161234	166170	168899
C2D1A	Q8K1A6	Cc2d1a	58881	50627	53472	64402	63279	63011	56185	56058	40900	57244	44230	249400	275692	263236	260442	294070	319156	261872	253953	261853	275520	250943	264169
C2D1B	Q8BRN9	Cc2d1b	167513	153663	148611	182213	190140	187380	170253	176068	130970	153900	145973	361892	381811	378386	409612	423235	398688	577235	575119	714959	597591	573288	541612
C42S2	Q8BGH7	Cdc42se2	0	0	0	0	0	0	0	0	0	0	0	364662	417524	389537	500080	473039	546439	361967	350074	149885	362771	438191	344633
C560	Q9CZB0	Sdhc	33930	37907	28190	22606	26661	26826	43067	29968	43275	39070	44776	63965	138767	103890	72546	76247	63744	0	0	0	0	0	0
C56D2	Q9WUE3	Cyb561d2	4039	6218	7002	6770	5801	5196	5146	8087	6232	10666	6537	244521	242345	217145	256571	270712	239124	192127	196368	107838	200286	236503	230020
C99L2	Q8BIF0	Cd99l2	0	0	0	0	0	0	0	0	0	0	0	289820	295992	277091	307644	260261	404085	185043	153875	174843	228732	153098	149057
CA112	Q3TQQ9		17290	17269	13645	11777	11271	13136	13049	13527	13407	12839	15938	0	0	0	0	0	0	0	0	0	0	0	0
CA122	B1ARW8		0	0	0	0	0	0	0	0	0	0	0	133225	115034	107935	122745	157555	131911	148541	132057	177235	162423	132690	128758
CA2D1	O08532	Cacna2d1	17605	21158	35572	15247	20766	20698	26563	29344	53035	40320	18224	249123	240821	221846	247385	236061	302568	183892	215257	119919	213444	189850	171518
CA2D2	Q6PHS9	Cacna2d2	7766	8348	15149	21745	15376	16027	13216	11871	14955	15275	0	0	0	0	0	0	0	0	0	0	0	0	0
CA3A1	Q9QX15	Clca3a1	0	0	2744	0	0	0	0	0	8621	3310	0	0	0	0	0	0	0	0	0	0	0	0	0
CAB39	Q06138	Cab39	481730	459686	505377	509971	476873	501117	545720	430813	371050	480132	328932	1236217	1143956	1147609	1197256	1240852	1191874	1405157	1482808	668191	1202245	1213885	1160568
CAB45	Q61112	Sdf4	25661	22567	25465	31560	34303	26712	37240	35125	26446	30570	27326	197145	186240	194876	134981	148191	158684	136146	171923	165595	206088	164303	156142
CABL1	Q9ESJ1	Cables1	19331	18622	21506	22795	21479	22118	18458	19006	21494	21452	16013	0	0	0	0	0	0	0	0	0	0	0	0
CAC1E	Q61290	Cacna1e	457997	423853	364552	394553	518226	490839	138922	348144	242651	342084	124890	0	0	0	0	0	0	0	0	0	0	0	0
CAC1H	O88427	Cacna1h	0	2670	0	4619	11327	9343	0	0	0	3269	0	0	0	0	0	0	0	0	0	0	0	0	0
CACB3	P54285	Cacnb3	6796	3749	4099	5769	4361	4245	4209	2506	4583	4143	2330	0	0	0	0	0	0	0	0	0	0	0	0
CACO1	Q8CGU1	Calcoco1	169403	162819	142433	231260	234881	219083	162072	183221	125608	149193	120930	1126644	1146099	1116383	988924	958222	967230	1268595	1283454	1451084	1350910	1077234	1011384
CACP	P47934	Crat	12643	15888	15633	13153	14139	11757	12026	15427	24943	19818	11386	0	0	0	0	0	0	0	0	0	0	0	0
CAD12	Q5RJH3	Cdh12	34314	37506	62932	18607	28594	28907	25352	36630	206787	42791	6178	0	0	0	0	0	0	0	0	0	0	0	0
CAD17	Q9R100	Cdh17	3891	6013	4443	0	0	0	2157	0	3300	3270	6193	40798	67650	136487	96631	44260	85878	212205	179112	142460	118646	172113	186369
CADH1	P09803	Cdh1	40312	36515	44310	41920	50541	54048	61501	42285	28116	37895	60514	439225	448143	434411	374888	377103	434049	412776	395989	384920	371808	403749	408110
CADH2	P15116	Cdh2	23998	27355	21694	25086	22195	24765	30062	25868	32797	31110	17996	193906	171839	165733	175669	122244	138296	219050	250335	341186	273219	139587	144339
CADH3	P10287	Cdh3	94841	89507	112733	135765	157209	138104	151703	120555	73191	100110	102228	269533	298630	293561	244725	259919	264462	292565	272425	279231	218171	251971	236815
CADM1	Q8R5M8	Cadm1	4316	5588	3273	4233	2355	4599	4164	0	0	2098	4372	444062	346141	424440	286743	316709	406248	745681	540899	340312	502373	676486	582783
CAF17	Q8CAK1	Iba57	7229	7143	10002	6906	8636	9068	6324	9420	18425	12322	7071	0	0	0	0	0	0	0	0	0	0	0	0
CAF1A	Q9QWF0	Chaf1a	17982	20041	15224	15607	13662	14612	14231	17081	17283	18734	18926	135019	147894	141918	135244	154292	177345	180771	143710	341092	161000	150865	158256
CAF1B	Q9D0N7	Chaf1b	29346	29368	26318	21904	19494	19487	18665	27919	35222	39636	24947	59864	47604	70089	50284	68092	63102	31625	31119	32205	53773	55293	48383
CAH1	P13634	Ca1	9192	7005	12832	10655	12502	9129	13561	12393	16089	15799	8174	0	0	0	0	0	0	0	0	0	0	0	0
CAH14	Q9WVT6	Ca14	15600	16886	22060	7282	9506	10052	23217	16729	18681	15491	38418	1185776	1106215	1117854	1248964	906470	863538	926801	936812	711745	989267	437099	596515
CAH2	P00920	Ca2	0	3436	40310	0	0	0	0	21313	85504	27348	0	0	0	0	0	0	0	0	0	0	0	0	0
CAH8	P28651	Ca8	18865	19352	19817	17421	15836	17876	18070	21267	32448	25104	21254	0	0	0	0	0	0	0	0	0	0	0	0
CALB1	P12658	Calb1	109698	95748	105894	77330	84854	76574	116042	108597	116639	96065	147711	2877930	2552182	2624116	2149098	2483770	2236948	870208	942609	962082	1080899	939869	824580
CALL3	Q9D6P8	Calml3	0	17673	11256	19079	0	3444	4021	0	0	0	74087	0	0	0	0	0	0	0	0	0	0	0	0
CALM1;CALM2;CALM3	P0DP26;P0DP27;P0DP28	Calm1;Calm2;Calm3	46454	84729	49505	47892	38059	38298	66383	59350	56289	69382	82123	19833006	12380790	11223350	11846027	17470287	18476652	12179065	10483376	12731508	12787226	15928422	14044481
CALR	P14211	Calr	3428519	3433141	3159700	3725839	3427241	3370672	3313910	3340681	2708929	3172199	4076368	39509603	37541943	38806635	33168260	35947796	38203461	34287990	33447615	31881143	31636792	36047603	39542479
CALU	O35887	Calu	105462	118118	122128	121520	123451	95137	99538	123486	130167	155240	129082	2407493	2495158	2456036	2292039	2094827	2349626	2597874	2283792	2980453	2762226	2637610	2618846
CALX	P35564	Canx	1828560	1668831	1766351	1754910	1938179	1789359	1687481	1989780	1416140	1773741	1998990	11949940	12008062	12731508	11232689	11724313	13491992	10977909	11882211	9519801	10526336	11826337	13074025
CAMLG	P49070	Camlg	16744	18267	18189	14447	17584	18310	15183	17386	12436	21025	17702	0	0	0	0	0	0	0	0	0	0	0	0
CAMP1	A2AHC3	Camsap1	29527	31964	26612	30117	27880	31300	26319	28967	31206	28491	30774	429828	380411	389564	447398	466010	462823	373410	408478	258034	400349	519369	455945
CAMP3	Q80VC9	Camsap3	184710	213902	184651	183958	176540	183646	183719	188646	161716	202321	194448	1571815	1499968	1463610	1258087	1198834	1253387	1496748	1660631	1629389	1266574	1199582	1129615
CAN1	O35350	Capn1	186190	182192	184578	155695	160524	171595	169840	166382	153909	169213	187311	4784710	4899829	5548629	5168807	5075083	4991009	8088272	7284003	5735548	5911939	8264522	7590692
CAN2	O08529	Capn2	3601	3073	13433	1656	5304	3719	0	7755	22176	12307	0	0	0	0	0	0	0	0	0	0	0	0	0
CAN5	O08688	Capn5	31618	29279	29556	23959	29741	30015	31802	27938	30832	28597	20162	0	110149	118547	82397	101105	93159	121829	152146	0	136005	111000	115209
CAN7	Q9R1S8	Capn7	209362	215648	206101	209575	210242	211020	206448	185912	177200	188114	194769	1222413	1183969	1188491	1393614	1351847	1448672	1889666	2002541	1077308	1777601	2030073	1706844
CAND1	Q6ZQ38	Cand1	1466209	1385010	1332319	1334470	1361790	1407539	1065860	1414060	1246509	676767	1230019	10180464	10179053	10426127	8981967	10557757	10188229	9080246	9767785	6358257	8292065	9784048	9416112
CAND2	Q6ZQ73	Cand2	5987	4747	7509	7904	7317	4831	3181	8012	16544	11345	0	0	0	0	0	0	0	0	0	0	0	0	0
CANT1	Q8VCF1	Cant1	5154	5869	4722	6455	7833	6948	4147	7633	6966	3922	0	0	0	0	0	0	0	0	0	0	0	0	0
CAP1	P40124	Cap1	290374	272912	316002	236403	260253	247018	260226	301737	312446	307332	285002	2441608	2308301	2363183	2191519	2139882	2277943	1961193	1815959	1561391	2046036	2045469	2009632
CAPAM	P59114	Pcif1	10404	9081	10566	10627	9579	8046	9410	8666	13143	8169	5333	0	0	0	0	0	0	0	0	0	0	0	0
CAPG	P24452	Capg	12832	16229	37150	10324	11600	11166	10937	18277	22873	16070	24794	111671	124467	92048	116446	104316	125081	95109	110593	0	86349	124708	147976
CAPR1	Q60865	Caprin1	48658	41492	55264	70233	65545	62343	55204	52041	68048	55286	46222	206345	230483	187327	207780	206031	216169	206961	208675	195526	209356	160043	172663
CAPR2	Q05A80	Caprin2	264691	232328	255660	244969	267846	264428	238837	285457	212588	237172	248607	1963505	1893075	2023049	1956441	2037121	2137510	2172463	2151185	2353212	2147758	2087869	2104579
CAPS2	Q8BYR5	Cadps2	38885	42519	33177	43078	39996	34651	30555	41923	33350	37087	30892	90260	80099	83628	72752	76661	90686	89413	89326	0	73860	82425	91052
CAPZB	P47757	Capzb	278202	268601	365786	213673	226250	212288	296186	316349	313218	298735	346002	1429322	1451386	1546312	1641291	1596964	1553079	1612201	1607180	1370908	1703417	1596521	1697759
CARF	Q8BI72	Cdkn2aip	16665	15783	16508	20603	17533	19061	19667	18117	13860	18256	11358	0	0	0	0	0	0	0	0	0	0	0	0
CARL1	Q6EDY6	Carmil1	20616	25451	27247	32085	26006	26329	25211	20584	25255	26110	18295	85807	84006	89892	97175	102120	107927	87616	113497	33973	99900	78044	109184
CARL2	Q3V3V9	Carmil2	14880	19207	17644	17971	16779	17208	12117	16926	15437	18715	16509	703797	700488	622451	693050	807107	650099	663805	620555	1171885	708349	556144	537088
CARM1	Q9WVG6	Carm1	170343	171630	192822	140191	147328	157318	163531	162957	163688	171962	178849	458798	425589	408762	469121	465267	468828	454116	486608	664818	413291	500392	480175
CARME	Q80UY1	Carnmt1	173280	148656	154710	155845	160764	149002	162117	157660	138341	155656	150901	875532	827099	811482	939804	822069	917215	860550	769147	904399	938047	791923	886524
CASC3	Q8K3W3	Casc3	13195	13345	0	16453	10592	16811	11808	21011	44541	41061	16540	0	0	0	0	0	0	0	0	0	0	0	0
CASL	O35177	Nedd9	5809	5768	3367	6193	5622	4579	5141	3752	0	0	4548	0	0	0	0	0	0	0	0	0	0	0	0
CASP	P70403	Cux1	26685	26248	25182	28376	26966	28863	24944	29933	21362	26852	25017	136335	117687	153651	111648	122583	138315	99093	141830	253636	93501	87312	112815
CASP2	P29594	Casp2	67358	66592	66222	53677	60819	57661	64341	57851	61337	62534	74097	0	0	0	0	0	0	0	0	0	0	0	0
CASP3	P70677	Casp3	22749	21974	44968	20465	21509	23644	19077	32379	66648	47859	17657	0	0	0	0	0	0	0	0	0	0	0	0
CASP6	O08738	Casp6	47060	45767	58266	59475	50128	40236	30952	65308	98790	78071	33727	0	0	0	0	0	0	0	0	0	0	0	0
CASP8	O89110	Casp8	13377	11691	13811	8847	13659	11994	15156	20739	15478	16215	22023	0	0	0	0	0	0	0	0	0	0	0	0
CASP9	Q8C3Q9	Casp9	14989	12878	10063	10931	10728	9207	8952	11527	9037	11703	11559	0	0	0	0	0	0	0	0	0	0	0	0
CASPE	O89094	Casp14	5543	9762	32688	26055	4189	4271	13943	18878	10297	2621	37827	0	0	0	0	0	0	0	0	0	0	0	0
CAST2	Q8CAB8	Castor2	21653	17870	22895	13756	17428	20391	27711	29412	26003	29850	20062	11592	0	10640	9868	15696	9762	0	0	0	0	0	0
CATA	P24270	Cat	65006	84663	181356	138831	37659	59816	49983	99044	137276	104800	239974	0	0	0	0	0	0	0	0	0	0	0	0
CATAC	Q4VA36	Cenatac	0	8344	11449	9031	10301	10631	7922	11229	0	13836	0	0	0	0	0	0	0	0	0	0	0	0	0
CATB	P10605	Ctsb	17625	20006	27277	22959	25084	19930	23926	25685	35721	30575	21901	410039	368422	428727	380886	399490	352289	419671	381335	362595	361065	419758	341399
CATD	P18242	Ctsd	283162	293114	296008	328558	323558	267188	269991	306105	319512	295574	345119	1398744	1351566	1402627	1667320	1465133	1483939	1379678	1276268	1072168	1376239	1160407	1262805
CATF	Q9R013	Ctsf	24086	32946	34758	17630	16147	16287	19493	26335	48485	37865	35003	0	0	0	0	0	0	0	0	0	0	0	0
CATH	P49935	Ctsh	12465	14482	9198	0	12017	0	14404	0	11395	0	19899	93722	89711	0	53557	32941	100080	111169	99741	0	106774	114430	121416
CATK	P55097	Ctsk	0	0	0	0	0	0	0	0	0	0	0	0	0	0	0	0	0	254534	423764	430723	0	0	0
CATL1	P06797	Ctsl	5165	4935	11590	7059	6919	4817	6360	7684	22660	18738	4000	0	0	0	0	0	0	0	0	0	0	0	0
CATZ	Q9WUU7	Ctsz	0	13441	29205	0	9161	0	11732	22449	64539	42654	16878	0	0	0	0	0	0	0	0	0	0	0	0
CAV1	P49817	Cav1	0	5769	10116	0	0	0	0	3881	28621	11433	0	0	0	0	0	0	0	0	0	0	0	0	0
CAVN1	O54724	Cavin1	0	1336	3197	0	0	1149	0	2714	10982	6534	3312	0	0	0	0	0	0	0	0	0	0	0	0
CAVN2	Q63918	Cavin2	0	0	0	0	0	0	0	0	8655	3722	0	0	0	0	0	0	0	0	0	0	0	0	0
CAZA1	P47753	Capza1	94840	121536	138018	86767	100947	81069	114223	124019	119424	123695	146051	2253131	2125543	2289498	2330325	2295218	2286802	1884695	1865848	2102975	1964458	1875183	1991743
CAZA2	P47754	Capza2	710693	831177	955583	783191	770398	680892	875383	862765	885507	905796	824069	990914	995940	945619	1021388	945423	946275	1172535	1136763	1231769	1091363	1128207	1054334
CB069	Q9D9H8		27759	25861	22727	32224	32416	29641	33149	29191	17893	21423	22946	0	0	0	0	0	0	63023	0	0	41742	45561	69876
CB39L	Q9DB16	Cab39l	279135	250388	238380	228119	213570	212198	267693	244109	224680	257022	274232	1162098	1114836	1113060	1123992	1142688	1002659	1059755	1000923	385321	1049303	1053895	1031134
CBAR1	Q8BP22	Cibar1	18315	18416	20677	17512	17442	16332	27235	18999	17417	18492	23119	199745	176389	172759	173695	156131	162920	186770	167965	73091	172292	154978	149792
CBL	P22682	Cbl	18755	17927	23002	19534	21642	24047	18283	19260	20122	19647	13725	0	0	0	0	0	0	0	0	0	0	0	0
CBP	P45481	Crebbp	3156	1607	3444	2217	1687	1872	2806	3563	3966	2115	2503	0	0	0	0	0	0	0	0	0	0	0	0
CBPA1	Q7TPZ8	Cpa1	318563	373227	290735	260649	302447	248499	292299	295108	297107	278705	415814	1800168	1646990	1804791	1615781	1805291	1704125	1270795	1545990	1378435	1782907	1365029	1500904
CBPA4	Q6P8K8	Cpa4	0	0	0	0	0	0	0	0	0	0	0	154377	93068	121214	132782	160665	221493	268917	208965	319598	194903	123633	201945
CBPC1	Q641K1	Agtpbp1	0	0	0	0	0	0	0	0	0	0	0	36973	20124	25116	27482	0	42134	0	0	0	0	0	0
CBPC3	Q8CDP0	Agbl3	0	4965	0	0	0	0	0	17338	0	0	0	0	0	0	0	0	0	0	0	0	0	0	0
CBPD	O89001	Cpd	21273	23393	25503	34729	30363	32369	28057	24211	30106	24856	18095	86962	115778	123376	101239	124544	143242	67805	165652	0	137417	124985	134151
CBPM	Q80V42	Cpm	5694	6194	6262	6069	6072	5329	8566	7468	5806	3257	10152	27598	58166	88445	51601	55216	64804	0	0	0	0	0	0
CBPQ	Q9WVJ3	Cpq	0	9653	25159	7629	12855	9494	10909	28032	70303	45829	7426	0	0	0	0	0	0	0	0	0	0	0	0
CBR1	P48758	Cbr1	84177	77904	80998	70560	71874	65273	91575	100663	95986	99967	109022	2076324	2154468	2081944	2141663	2187119	2260640	1588793	1734394	1467369	2257978	2019967	1910210
CBR4	Q91VT4	Cbr4	217845	262955	300245	208611	230362	195689	339737	225442	558543	292639	364275	308241	288958	301417	337891	334559	304736	323499	335488	370676	310622	339770	338219
CBS	Q91WT9	Cbs	0	0	0	0	0	0	0	0	7235	0	0	0	0	0	0	0	0	0	0	0	0	0	0
CBWD1	Q8VEH6	Cbwd1	28903	25006	25124	23989	25205	22465	27218	28763	22999	28576	25153	0	0	0	0	0	0	0	0	0	0	0	0
CBX1	P83917	Cbx1	51459	93125	97510	67036	73751	60849	88742	81157	97629	96951	93444	574561	625652	582945	644580	607869	578998	560790	488602	423030	593011	489925	530797
CBX3	P23198	Cbx3	7595	11187	19394	8885	10288	12445	14396	26519	51274	24505	14529	61799	114271	53676	85955	106967	0	74839	0	0	114875	58170	52473
CBX5	Q61686	Cbx5	7535	6930	10133	5338	0	6499	6986	10098	11344	9992	7600	0	0	0	0	0	0	0	0	0	0	0	0
CC115	Q8VE99	Ccdc115	22381	23645	20337	10669	12834	17006	36944	15906	17280	18000	66433	1440761	1457738	1419351	1698347	1707673	1728393	1479420	1736559	1330374	1759215	2013257	1879347
CC117	Q6PB51	Ccdc117	0	0	0	0	0	0	0	0	0	0	0	231443	210214	230116	237423	231781	266560	187132	236339	131655	245574	214691	222123
CC120	A2AEV7	Ccdc120	12400	11446	11348	12533	8732	8535	6259	11200	10148	12358	11472	0	0	0	0	0	0	0	0	0	0	0	0
CC124	Q9D8X2	Ccdc124	50077	64706	74877	50693	48344	40060	52934	63255	52465	76557	63076	397446	486035	413463	384680	361817	427510	382977	384920	562580	474090	498626	466462
CC126	Q8BIS8	Ccdc126	0	0	0	0	0	0	0	0	0	0	0	69784	71825	60708	55527	60995	59126	73855	71463	0	59282	70616	56647
CC127	Q3TC33	Ccdc127	38275	34579	39904	38663	44866	38157	46725	36896	26207	26040	36126	134514	143461	188212	168770	155171	150708	126827	141212	174286	146689	116140	116761
CC134	Q8C7V8	Ccdc134	13327	21887	20345	9963	14534	11102	25079	21125	15582	16500	22333	303955	271276	335767	277668	307878	315789	336652	323947	145969	244555	346501	317699
CC136	Q3TVA9	Ccdc136	2813	2006	4696	4152	2454	3063	0	4710	0	0	0	0	0	0	0	0	0	0	0	0	0	0	0
CC150	Q8CDI7	Ccdc150	0	0	0	0	0	0	0	0	0	0	0	124648	119595	121551	141310	122881	125063	158949	159832	935190	0	149875	129968
CC167	Q9D162	Ccdc167	6356	4218	4002	0	0	0	8076	4602	3777	3738	5853	0	0	0	0	0	0	0	0	0	0	0	0
CC186	Q8C9S4	Ccdc186	24011	25135	19709	24834	23414	23116	16331	19932	19049	18755	23588	147586	159777	153662	128206	158432	160855	145222	158640	128055	175791	167558	151294
CC50A	Q8VEK0	Tmem30a	21452	21870	26452	29481	24850	27117	21564	22028	15732	20432	28555	564612	630222	591861	664219	625608	604717	737662	723784	732008	646325	771924	727456
CC85C	E9Q6B2	Ccdc85c	7067	4941	6872	9086	12137	10460	14439	5533	5617	6880	7637	60377	64741	69929	59068	47640	67988	76565	85344	0	62044	93443	95612
CC90B	Q8C3X2	Ccdc90b	9378	7275	7286	5557	6356	7547	10767	6364	11411	9887	12237	181763	160632	152115	162457	185608	175085	112846	117337	0	94872	118720	127426
CCAR1	Q8CH18	Ccar1	28858	29588	31478	24474	26217	28681	29408	29953	28651	27691	25111	446376	359691	436040	330044	319864	355946	285771	307345	483180	314696	231203	293235
CCAR2	Q8VDP4	Ccar2	19018	19721	31958	14372	14531	12767	9738	29808	46074	34797	18688	0	0	0	0	0	0	0	0	0	0	0	0
CCD12	Q8R344	Ccdc12	0	0	0	0	0	0	0	0	0	0	0	131399	155688	114755	114303	141388	138497	100658	91134	95944	142737	146222	121585
CCD22	Q9JIG7	Ccdc22	40963	41106	35136	43260	42132	41570	33696	43669	31879	35924	37284	54770	41669	72119	47992	60792	63273	58938	56380	0	54603	60750	56470
CCD25	Q78PG9	Ccdc25	9072	8850	8799	6567	4731	5136	4962	7593	9143	13635	10779	238247	172615	186485	233215	241875	228732	138940	182698	0	167511	156424	148603
CCD47	Q9D024	Ccdc47	10118	15431	12455	14492	12874	8138	11317	12239	15900	19230	12961	0	0	0	0	0	0	0	0	0	0	0	0
CCD50	Q810U5	Ccdc50	18908	19894	23364	16965	16765	15518	25216	16956	16018	17333	27898	187704	177579	146313	199953	160365	179958	87349	154591	0	103638	227736	206145
CCD54	Q9DAL3	Ccdc54	19607	5719	9562	17794	25221	23048	5139	18435	41128	25693	4555	0	0	0	0	0	0	0	0	0	0	0	0
CCD61	Q3UJV1	Ccdc61	16040	20723	20763	16774	11825	10950	15131	20119	16512	21424	16500	0	0	0	0	0	0	36662	46709	0	56875	61778	49034
CCD69	Q3TCJ8	Ccdc69	823	3797	934	0	0	0	1560	0	1330	640	5848	119405	104461	143690	159048	131737	147055	154720	160966	0	185377	270056	236290
CCD86	Q9JJ89	Ccdc86	2912	3991	0	8784	8256	8200	8281	3694	5079	6644	0	0	0	0	0	0	0	0	0	0	0	0	0
CCD92	Q8VDN4	Ccdc92	13894	15703	14941	14476	15425	14742	17459	17062	19519	16514	16993	45782	59204	28916	77419	83316	79353	96130	95997	0	74291	92297	85759
CCD93	Q7TQK5	Ccdc93	58349	63484	60391	62356	63464	58577	54803	63280	64041	72135	55956	93573	75213	61321	0	62636	98000	82089	58437	33060	61279	72525	78131
CCD97	Q9DBT3	Ccdc97	10745	11482	18794	10601	14743	12243	12507	11419	13526	11968	19958	79745	88170	96337	107614	105589	107197	116931	96163	95288	109017	108062	92176
CCDC6	D3YZP9	Ccdc6	341199	326756	357982	354139	345453	317233	279258	349421	301812	357411	338160	1792200	1707673	1689775	1564424	1633574	1746336	1165647	1272117	1429223	1555773	1410035	1465234
CCDC9	Q8VC31	Ccdc9	36612	32324	37982	57390	52466	61405	51821	39618	23175	43108	36649	304103	281680	259937	296629	226006	278284	302023	272520	428103	256340	262744	247025
CCHL	P53702	Hccs	58682	62268	68982	63097	69700	57078	55332	64553	57371	59454	44730	276209	273466	286048	315789	335185	317281	409783	357355	226351	308690	371319	381441
CCM2	Q8K2Y9	Ccm2	15609	19624	15265	17107	12555	11847	14838	10972	11731	15968	16660	0	0	0	0	0	0	0	0	0	0	0	0
CCNB2	P30276	Ccnb2	11247	13392	8213	9000	10599	10706	12187	8455	13296	11960	16926	94951	99334	110539	108197	105509	96859	113160	126686	0	99258	98457	98238
CCNB3	Q810T2	Ccnb3	19189	33552	36972	18472	20404	20170	32605	24156	30836	26920	32453	0	0	0	0	0	0	0	0	0	0	0	0
CCND3	P30282	Ccnd3	11995	8924	13017	13158	13578	14717	13786	15035	9693	11345	7817	0	0	0	0	0	0	0	0	0	0	0	0
CCNK	O88874	Ccnk	25159	29149	24579	29361	29771	22940	24182	25354	24291	30188	20268	0	0	0	0	0	0	0	0	0	0	0	0
CCNO	P0C242	Ccno	27098	40072	21701	10702	12963	12193	20579	20896	35298	25350	37056	463465	510022	519225	478912	472417	574402	508434	677941	404253	421742	481308	536010
CCNT2	Q7TQK0	Ccnt2	14170	8852	10087	16652	9175	9616	9540	10849	6177	8718	13327	0	0	0	0	0	0	0	0	0	0	0	0
CCNY	Q8BGU5	Ccny	59200	63744	68571	73091	72838	78402	65872	69397	54659	68693	55387	0	0	0	0	0	0	0	0	0	0	0	0
CCPG1	Q640L3	Ccpg1	8590	12759	9819	8198	10785	8482	10016	7721	8515	10260	14136	59785	74570	76184	94171	79872	86667	55025	96390	0	43832	78985	92650
CCS	Q9WU84	Ccs	86954	89088	98927	66089	63048	61352	88305	93446	143601	123916	111232	526035	554451	547728	616440	596764	719433	613371	708447	482811	665279	684409	644893
CCZ1	Q8C1Y8	Ccz1	42015	46482	42041	42569	42059	44553	47967	39776	32382	34624	45139	310192	299231	294376	322067	326993	320930	302778	254146	386230	299335	304989	308968
CD019	Q99K99		0	1602	0	0	0	0	1757	0	0	1451	4541	0	0	0	0	0	0	0	0	0	0	0	0
CD033	Q8BGN2	D3Ertd751e	9132	9880	11325	6638	5572	7357	9374	7593	13904	9897	8291	0	0	0	0	0	0	0	0	0	0	0	0
CD11B	P24788	Cdk11b	31391	31238	31646	34373	32186	32059	37558	36161	31766	34957	36451	0	0	0	0	0	0	117012	113742	0	84280	66125	98150
CD123	Q8CII2	Cdc123	38530	48814	28955	32761	33528	32817	24298	36172	36647	37732	39715	105684	89630	96866	176108	115225	117158	0	127638	0	96779	100672	75642
CD151	O35566	Cd151	32004	45631	41793	26026	28648	29311	33729	32145	27625	36591	41915	518470	342157	608121	758295	589364	605010	803869	591369	238710	520017	695890	620727
CD177	Q8R2S8	Cd177	28990	26352	31261	13873	18734	16867	18321	29622	22039	28833	37143	95195	85498	96712	66631	94708	128099	83686	78375	0	80299	66437	108655
CD1D1	P11609	Cd1d1	0	0	0	0	0	0	0	0	0	0	0	68158	52086	100386	84146	0	0	0	0	0	0	0	0
CD20	P19437	Ms4a1	53672	80274	69184	26482	31414	32236	44335	47981	58676	44974	114418	175791	163089	198792	150708	121214	143104	277648	303282	92297	238892	440933	338360
CD276	Q8VE98	Cd276	0	0	0	0	0	0	0	0	0	0	0	18676	43790	28764	32429	33452	18908	0	0	0	0	0	0
CD2AP	Q9JLQ0	Cd2ap	132888	121575	124858	138729	134449	137732	124690	116647	95010	113262	119915	794121	841031	792197	707711	733684	811651	725743	792582	733735	712485	647401	677143
CD2B2	Q9CWK3	Cd2bp2	21256	19526	23113	22028	23240	19963	37457	22258	19368	21733	44095	424999	443631	437281	442219	434983	510270	399296	418016	309419	369317	436524	424675
CD36	Q08857	Cd36	28108	28192	30133	29573	26443	36204	35650	29050	26856	31012	42690	5004172	5424279	5080362	5187112	5094821	5405138	4775433	5113218	3980174	5781050	4936305	5285102
CD37L	Q9CZP7	Cdc37l1	128085	124323	133829	166314	139436	146519	179270	136269	127193	130041	109018	256180	284684	268172	297659	294294	329450	206947	228811	364788	240904	276822	263456
CD63	P41731	Cd63	8817	11225	12155	9012	7714	10930	0	10606	14517	11134	0	171470	174226	173010	164041	155139	150907	193544	249728	83785	216904	193168	163814
CD7	P50283	Cd7	0	0	0	0	0	0	0	0	0	0	0	600540	575438	607195	504047	486473	506499	193544	117166	0	98307	200091	223606
CD81	P35762	Cd81	0	0	0	0	0	0	0	0	0	0	0	458353	489212	555028	544284	493264	484655	537759	672419	254375	488636	556839	548412
CD82	P40237	Cd82	14417	17399	16498	17234	13057	16176	15096	14140	13928	15446	14101	254993	229510	256216	274301	286922	273523	288838	291877	299646	225771	247660	319089
CD9	P40240	Cd9	161295	107051	193597	61679	75918	79564	521023	220919	160578	112166	351271	3427202	2641636	3510877	2659088	2588707	2633409	2566196	2898550	2120246	2685948	2881723	3161768
CDAN1	Q8CC12	Cdan1	3298	0	1605	0	0	3618	0	2494	1652	0	0	0	0	0	0	0	0	0	0	0	0	0	0
CDC16	Q8R349	Cdc16	29533	30746	27201	27095	25978	27920	18703	26987	35256	29113	27072	55964	42492	56776	52162	52006	53376	41433	32542	0	32436	38793	59504
CDC23	Q8BGZ4	Cdc23	30136	28212	30342	25311	26281	25259	26806	35275	32040	28345	29764	241406	231797	192367	247488	276650	247128	187847	167814	0	245557	218595	236225
CDC27	A2A6Q5	Cdc27	5658	5984	0	6080	6732	6989	5604	6139	0	0	0	0	0	0	0	0	0	0	0	0	0	0	0
CDC37	Q61081	Cdc37	209297	175817	227552	192836	211238	211865	293098	220242	194720	194653	240499	1487234	1472055	1362665	1548887	1580446	1746942	1653280	1633121	1559768	1809927	1769610	1837611
CDC42	P60766	Cdc42	381786	447667	452816	312410	348652	276002	406259	414990	422846	399097	448532	3286225	3289644	3324947	3600336	3207460	3413215	3900696	4071136	5011462	4111975	3912339	4027631
CDC5L	Q6A068	Cdc5l	19182	25561	22260	23393	22790	20112	20701	22677	25643	24912	18969	215406	197460	226665	189929	199358	215690	328356	329907	240854	157883	160121	316293
CDC73	Q8JZM7	Cdc73	50765	49528	52291	51563	52104	53609	55986	55142	47895	48520	49041	190272	189850	174443	153003	139480	159235	156315	154089	189442	161469	123796	119372
CDIPT	Q8VDP6	Cdipt	34661	30037	46997	19924	32378	24229	38974	43961	41919	41249	44652	364814	399795	392273	400988	387678	356761	319089	326540	224569	341565	385508	378544
CDK1	P11440	Cdk1	179093	269224	186630	94216	86584	90510	102798	138442	244179	191712	248413	2591579	2665731	2636331	3125813	3155637	3186188	3989012	4177765	2746380	3710289	4262889	3788775
CDK12	Q14AX6	Cdk12	14204	19569	17437	16576	17821	20031	20047	17459	20402	22739	11834	0	0	0	0	0	0	0	0	0	0	0	0
CDK16	Q04735	Cdk16	6354	7325	5097	7248	5348	6926	4906	3536	0	0	3120	0	0	0	0	0	0	0	0	0	0	0	0
CDK2	P97377	Cdk2	90148	111704	112228	52374	64082	63935	96544	116168	181374	128426	69898	175438	168770	175438	212750	209255	250213	194526	201204	187925	241222	218277	221862
CDK4	P30285	Cdk4	0	11466	18328	0	0	14745	0	11236	9787	13580	0	0	0	0	0	0	0	0	0	0	0	0	0
CDK5	P49615	Cdk5	217244	238980	210321	167320	161511	160935	205956	196297	186749	216614	178857	1667436	1641064	1423983	1945892	1900569	1800917	1824538	1861327	1729951	1848726	2062839	1935534
CDK7	Q03147	Cdk7	5101	6977	6789	3532	0	3192	0	4988	9410	7932	2851	224787	200064	260135	225583	209661	223777	256874	227909	0	210929	213119	182217
CDK8	Q8R3L8	Cdk8	3707	0	3331	2119	0	0	0	3970	5692	3559	1989	0	0	0	0	0	0	0	0	0	0	0	0
CDK9	Q99J95	Cdk9	26075	28544	22684	27441	27309	27418	24923	24760	26880	28106	23867	51891	41422	43966	37254	40047	51823	72525	58324	0	46845	55197	45444
CDKL5	Q3UTQ8	Cdkl5	20206	32474	21580	17434	21618	18299	11208	21543	19044	26815	14263	0	0	0	0	0	0	0	0	0	0	0	0
CDN1B	P46414	Cdkn1b	9617	8999	6715	8298	10469	9932	21804	11435	7616	11191	19432	87822	75778	78055	70547	38560	44589	129232	84017	76158	85920	76948	92727
CDO1	P60334	Cdo1	170740	159551	170400	131764	131122	136906	248630	189439	171756	215400	250918	5470344	5245686	5360366	5289500	5469585	5623356	6377679	6306027	4740146	6191682	6234749	6233885
CDR2	P97817	Cdr2	34686	29958	32618	35201	39316	44791	37514	29774	31966	28756	42236	492171	443754	447150	400183	405123	413664	340407	393553	323947	324847	340124	350803
CDS1	P98191	Cds1	237681	240645	218117	202952	228547	222827	213525	228840	202558	199085	253128	2441777	2426760	2547057	2885520	2839489	2573678	2046178	2114522	2060553	1780684	2662961	2479813
CDS2	Q99L43	Cds2	34795	36495	32660	30468	35571	34039	32547	31136	23647	26457	32636	463368	515996	535045	543643	476197	570315	519729	440872	908924	493230	426475	491149
CDSN	Q7TPC1	Cdsn	287981	400519	423830	449322	134204	132260	235095	248313	100006	234473	823067	479576	418974	639418	791978	800976	265214	985298	844419	1984577	240337	321086	776593
CDV3	Q4VAA2	Cdv3	127817	114640	153631	126186	112958	119999	171762	165356	140030	192927	207510	7636605	7530426	7965315	7169296	7963107	8134375	6902560	6509431	7645609	6685945	6868197	7002312
CE022	Q8BGC1		25191	30375	24382	37643	29332	23606	26412	29605	24001	30041	21006	467271	483783	459435	460582	430424	390700	317435	316095	374576	401656	453172	350584
CE120	Q7TSG1	Cep120	5614	6217	6006	8544	8845	9958	8645	5550	5765	6704	3946	0	0	0	0	0	0	0	0	0	0	0	0
CE162	Q6ZQ06	Cep162	9461	11220	8363	8261	7306	8761	7306	8239	10159	8075	11472	0	0	0	0	0	0	0	0	0	0	0	0
CE164	Q5DU05	Cep164	6392	8005	6548	5829	7474	8612	8064	6452	17935	12852	8224	0	0	0	0	0	0	0	0	0	0	0	0
CE170	Q6A065	Cep170	21417	20869	24355	32528	27475	29969	23524	22703	16901	21871	12229	0	0	0	0	0	0	0	0	0	0	0	0
CE57L	Q8VDS7	Cep57l1	7371	6218	6048	3555	3592	3514	0	5908	7122	4784	10590	0	0	0	0	0	0	0	0	0	0	0	0
CEA20	Q9D2Z1	Ceacam20	3281	3097	1359	2685	0	0	4026	0	0	0	7378	47001	32816	55342	47024	13910	0	0	0	0	0	0	0
CEAM2	Q925P2	Ceacam2	25170	27574	33229	37438	45430	48467	63466	29268	31015	28944	42433	372892	371010	356959	321487	313586	298589	175499	132313	0	128579	207852	173900
CEBOS	Q8BTE5	Cebpzos	3183	0	0	0	0	1841	7919	4807	0	0	5274	0	0	0	0	0	0	0	0	0	0	0	0
CEBPZ	P53569	Cebpz	0	0	6832	6113	5504	7541	0	6409	9176	7728	3935	0	0	0	0	0	0	0	0	0	0	0	0
CECR2	E9Q2Z1	Cecr2	13933	18040	15811	22935	22286	19720	16119	15281	12731	9936	16354	105618	106103	101872	81082	69571	114875	86236	66331	0	85078	92259	104584
CEGT	O88693	Ugcg	14909	16801	19234	15144	15054	14962	17481	15600	16789	19706	13039	66617	55216	70352	75831	85610	67744	0	0	0	0	0	0
CELF1	P28659	Celf1	279131	185728	289092	231077	322435	262890	243088	362100	252636	303556	195915	569091	616824	657896	613116	635706	678176	623833	561801	404365	739044	708889	653941
CELF2	Q9Z0H4	Celf2	37854	37124	37283	48683	48116	44432	41699	39752	44903	35001	35347	259720	230739	235538	197173	242580	237357	191422	162255	0	135506	177690	174855
CELR1	O35161	Celsr1	0	0	0	0	0	0	0	0	0	0	0	258643	224414	308540	190166	231877	225708	281134	257712	448858	333332	209168	237555
CELR3	Q91ZI0	Celsr3	9503	8655	9288	19093	15702	11671	9800	13913	0	14721	9665	0	0	0	0	0	0	0	0	0	0	0	0
CENPE	Q6RT24	Cenpe	11855	14537	9932	11518	13382	12372	11756	12298	13147	10017	13685	442986	447708	466624	384974	408026	445418	591656	593710	0	517680	358646	426297
CENPH	Q9QYM8	Cenph	5716	8921	6841	5228	5219	5247	5985	6636	6594	8292	10475	172639	148995	156923	141398	168548	175620	135431	160243	108144	122796	150260	157829
CENPJ	Q569L8	Cenpj	101292	173306	131758	108149	83251	102045	118102	95835	164020	186983	124118	0	0	0	0	0	0	0	0	0	0	0	0
CENPM	Q9CQA0	Cenpm	26302	60888	73622	18665	25178	19824	30032	112466	85875	57554	15045	0	0	0	0	0	0	0	0	0	0	0	0
CENPO	Q8K015	Cenpo	11173	13090	12374	9839	11062	9261	12557	12345	10290	10548	11288	0	0	0	0	0	0	0	0	0	0	0	0
CENPP	Q9CZ92	Cenpp	18487	20150	14915	12416	13329	14422	14446	13173	22690	18398	19803	0	0	0	0	0	0	0	0	0	0	0	0
CENPQ	Q9CPQ5	Cenpq	13202	19432	17182	9366	8736	6515	14018	12669	20028	19206	14051	0	0	0	0	0	0	0	0	0	0	0	0
CENPS	Q9D084	Cenps	1990	4518	0	1925	0	3520	4966	3349	3503	0	7296	110647	121256	133077	147076	148819	193463	114350	103258	0	145413	162999	193973
CENPT	Q3TJM4	Cenpt	118667	69524	79599	99133	122717	143664	94346	77094	31707	90657	84985	0	0	0	0	0	0	0	0	0	0	0	0
CENPU	Q8C4M7	Cenpu	36997	41651	31395	26877	25647	28776	35549	28192	35072	34092	32635	0	0	0	0	0	0	0	0	0	0	0	0
CENPV	Q9CXS4	Cenpv	61916	60123	62876	74343	76549	70153	79192	68129	55982	64933	46665	479510	446964	385374	265380	217446	240570	387329	325207	298092	335744	289600	307111
CEP41	Q99NF3	Cep41	14559	15402	14068	23461	25474	20009	18824	18537	18616	16140	11653	107912	107397	112979	132222	93230	105589	145756	133965	0	125576	109078	115802
CEP55	Q8BT07	Cep55	29068	25408	23905	30369	29311	24833	26659	29297	18064	27027	25223	0	0	0	0	0	0	0	0	0	0	0	0
CEP68	Q8C0D9	Cep68	0	2430	0	3159	3371	2288	0	0	0	0	1954	0	0	0	0	0	0	0	0	0	0	0	0
CEP72	Q9D3R3	Cep72	52372	49255	50734	56574	60673	61514	55633	51634	41885	49064	38781	108010	89898	93800	103667	75161	94577	134598	142460	130909	131810	146730	148109
CEP85	Q8BMK0	Cep85	14775	11713	9447	22002	18426	21406	15507	12276	11565	9953	9017	44918	17735	27177	25642	33905	52484	53037	48641	0	47518	53210	28760
CEPT1	Q8BGS7	Cept1	76720	86108	73011	80327	80317	77634	79220	72529	66585	71201	66166	130284	0	135159	163553	127329	189101	232795	222832	0	273560	186990	230579
CERS2	Q924Z4	Cers2	48503	45008	56612	46356	49132	46626	49767	53732	61036	64157	51850	0	0	0	0	0	0	0	0	0	0	0	0
CERS5	Q9D6K9	Cers5	27234	41898	42862	27297	32264	30042	26346	0	27812	48333	28667	0	0	0	0	0	0	0	0	0	0	0	0
CERS6	Q8C172	Cers6	15075	15256	16813	12704	16987	15023	20708	19508	21770	18569	19195	291776	291614	333725	266634	304863	307771	225037	345087	159999	324959	349298	307281
CERT	Q9EQG9	Cert1	76161	75648	77972	87904	82091	83466	69930	83223	70734	84827	64800	74580	88851	68390	77440	68187	104352	94511	93482	0	82568	97357	103710
CERU	Q61147	Cp	0	10855	7608	0	3160	0	0	6519	22479	15407	0	0	0	0	0	0	0	0	0	0	0	0	0
CETN1;CETN2	P41209;Q9R1K9	Cetn1;Cetn2	0	4783	3354	4212	3009	0	0	6283	8658	4895	7562	0	0	0	0	0	0	0	0	0	0	0	0
CETN2	Q9R1K9	Cetn2	0	0	0	0	0	0	0	0	0	0	0	601206	669721	622235	588058	610910	691515	610910	538169	437645	503035	640838	587081
CF015	Q8BM15	Stg	1821	0	0	0	0	0	0	0	3289	2498	1285	995112	1000993	1011174	1336011	1357104	1516275	409669	677894	1021884	1031277	676439	694589
CF298	Q8BL95	Cfap298	4796	3964	4609	3646	3646	2853	1812	3910	2837	3218	2306	202590	222108	192794	0	168794	174492	259738	278400	0	177640	206588	189364
CF410	Q8C6G1	Cfap410	16346	11711	18689	11371	14026	12773	16554	16309	11586	20832	12119	203082	147402	169567	143491	150166	0	192340	215720	153992	183154	172915	192060
CFA20	Q8BTU1	Cfap20	14804	15658	16614	16459	14468	14888	19149	13154	26905	16441	18706	59914	55040	49136	0	43605	59910	0	0	0	0	0	0
CFA36	Q8C6E0	Cfap36	1222	0	0	0	0	1466	0	0	0	981	2904	248347	307345	280181	220222	294458	295459	302673	293215	289800	303240	315198	335860
CFAH	P06909	Cfh	40939	70366	31625	31587	29106	32353	42915	10801	37125	19777	6232	0	0	0	0	0	0	0	0	0	0	0	0
CFDP1	O88271	Cfdp1	8228	6237	7814	10753	6833	6875	8886	8323	11617	10033	11506	0	0	0	0	0	0	0	0	0	0	0	0
CG025	Q91WD4		3380	4209	0	0	1914	2566	4020	3619	3925	3908	3182	0	0	0	0	0	0	0	0	0	0	0	0
CG050	Q9CXL3		10872	13969	9052	7109	9595	8369	0	8143	9453	10128	17944	356638	195472	521389	373954	531828	708889	173347	145736	0	174940	241138	210010
CGL	Q8VCN5	Cth	0	0	6725	0	0	0	0	0	12063	7113	0	0	0	0	0	0	0	0	0	0	0	0	0
CGNL1	Q6AW69	Cgnl1	71719	58476	77277	93685	88242	89766	66927	87541	64822	86030	52776	0	0	0	0	0	0	0	0	0	0	0	0
CGT	Q64676	Ugt8	34704	40261	44988	45477	41624	47001	54605	45071	35734	38097	38568	27906	28499	30825	8081	8738	12872	13266	12864	0	11839	13126	15611
CH033	Q3U6N9		6226	5174	7066	7973	9232	9045	13013	5267	7936	4640	4991	0	0	0	0	0	0	0	0	0	0	0	0
CH082	Q8VE95		4498	4291	4111	2169	1880	2657	2661	1627	7658	5415	0	0	0	0	0	0	0	0	0	0	0	0	0
CH10	Q64433	Hspe1	516269	609793	576572	375127	456860	394160	1131860	590304	667424	630158	1441120	18651651	14228695	15221424	13380234	19646922	21823815	13565134	13196939	13375597	13339488	16791177	18596142
CH1B2	Q9CQD4	Chmp1b2	0	0	0	0	0	0	0	0	0	0	0	463111	443201	460359	386096	397887	417669	340383	371422	244318	305201	370163	381256
CH60	P63038	Hspd1	3680611	3380248	3785190	3530782	3939050	3601410	3837630	3760202	3548499	3208260	3734539	17610103	16692538	17443667	14987953	15652611	16170938	14146090	15412526	16829629	13631113	14162769	15218259
CHAP1	Q8K327	Champ1	8631	8193	11193	14465	10342	10486	9540	10691	9065	12828	7865	0	0	0	0	0	0	0	0	0	0	0	0
CHCH2	Q9D1L0	Chchd2	327013	378997	322112	199315	212412	225832	398993	315951	374900	379336	578410	8833171	8842973	9158628	10669580	10068183	9388739	12476414	12699779	8556563	11809135	14423320	14289974
CHD1L	Q9CXF7	Chd1l	31607	35274	31092	30142	25371	31598	28058	30707	40988	35118	30869	240054	252899	209269	200703	225161	234984	176609	169956	199593	187288	160454	171554
CHD4	Q6PDQ2	Chd4	48345	48564	50666	41951	39561	45585	36800	55072	49813	57324	47550	509210	449107	454809	402743	387544	457560	407743	387007	358919	438312	379384	375434
CHD7	A2AJK6	Chd7	14199	12754	11570	12835	10448	14127	12981	11271	8174	11960	9499	0	0	0	0	0	0	0	0	0	0	0	0
CHD8	Q09XV5	Chd8	3882	5294	3202	4218	4296	5287	5744	4196	5833	5126	4316	0	0	0	0	0	0	0	0	0	0	0	0
CHD9	Q8BYH8	Chd9	207066	197820	213095	305155	293213	304773	290343	227004	161324	190894	149113	493161	452043	482076	294743	289620	323006	282130	321955	364232	257159	177924	264224
CHDH	Q8BJ64	Chdh	259950	290124	272949	244084	246016	229655	272899	269770	229918	271773	259579	5037582	4852174	4689491	4566002	4686567	4937331	4694044	4562522	4239316	4886601	5049818	5065594
CHERP	Q8CGZ0	Cherp	69408	74069	87781	93329	91466	95823	73891	92321	94355	105790	63395	0	0	0	0	0	0	0	0	0	0	0	0
CHFR	Q810L3	Chfr	11783	12315	11790	15055	16892	15803	15933	12566	9694	10495	9668	0	0	0	0	0	0	0	0	0	0	0	0
CHIC2	Q9D9G3	Chic2	22816	27625	21512	15158	17323	16844	18221	20259	13311	15233	35162	410721	536344	432008	439499	469218	378675	393663	445572	159921	288518	479842	428400
CHID1	Q922Q9	Chid1	22542	30105	29015	18604	19482	18293	23796	23829	28578	27231	27291	278709	307132	268488	350438	332133	343845	307729	337306	243118	298444	368780	336139
CHIN	Q91V57	Chn1	14207	13683	13850	16534	14537	14341	16236	13678	11339	12926	14114	108746	99713	104932	83767	107688	123043	165263	132094	0	129599	125628	99059
CHIO	Q80XD1	Chn2	4621	5676	0	4855	0	6073	0	2879	0	0	0	0	0	0	0	0	0	0	0	0	0	0	0
CHIP	Q9WUD1	Stub1	234662	233560	234171	205354	213937	190776	260338	214191	202138	206571	289352	865096	921612	843191	987896	979849	977068	1135188	1153991	1370433	1321276	1379678	1392745
CHK1	O35280	Chek1	51718	64954	57593	32969	33249	34884	40308	47905	53134	57363	51488	564925	530870	612521	612818	602917	614818	392709	425323	254781	461349	453958	452419
CHK2	Q9Z265	Chek2	0	16473	0	16045	14248	12881	0	13072	25644	19936	0	0	0	0	0	0	0	0	0	0	0	0	0
CHKB	O55229	Chkb	67495	66295	72248	66533	64445	59647	61969	66976	56812	72465	61290	132488	160398	137265	195228	163338	165434	147556	149274	127373	140577	202001	136591
CHM1A	Q921W0	Chmp1a	0	0	0	0	0	0	0	0	0	0	0	775034	803869	777347	810358	797763	819566	615543	642394	683840	758926	863418	850175
CHM2A	Q9DB34	Chmp2a	52397	61320	70826	33883	29396	28933	57080	57448	61006	57110	51554	978559	877293	886831	1065427	1064910	1230233	1077159	1016163	992151	1122979	1177667	1315792
CHM2B	Q8BJF9	Chmp2b	133137	139627	165548	98942	99267	107144	214583	138732	169106	122842	186476	345757	362570	325388	311398	285118	321264	342228	365218	333078	242227	282658	352436
CHM4B	Q9D8B3	Chmp4b	113636	92090	93106	67649	66850	86298	171034	94165	127327	121426	198332	2039381	2121128	2033312	2026698	2053424	2084399	2441269	2275418	2485492	2362364	2270691	2265189
CHMP3	Q9CQ10	Chmp3	39361	38583	68224	30138	35408	30192	49600	50556	45336	36709	53669	444801	445078	472974	584888	590223	577475	738173	707563	445696	716844	650775	604172
CHMP5	Q9D7S9	Chmp5	0	0	0	0	0	0	0	0	0	0	0	2185149	2080934	2093956	2151185	2243314	2484631	2267860	2571538	2686320	2394678	2300474	2424238
CHMP6	P0C0A3	Chmp6	0	0	0	0	0	0	0	0	0	0	0	225146	212338	248588	205931	148510	233960	235979	180483	0	182141	184288	164645
CHMP7	Q8R1T1	Chmp7	47237	52060	51058	54691	56503	52825	55688	55039	40041	50809	32874	187340	190179	199703	215974	221831	185402	210973	197132	228732	222802	215182	232295
CHP1	P61022	Chp1	9713	15378	13611	10334	11625	8734	15383	10712	9598	10622	15481	284388	296177	289098	321242	323387	324352	396236	390672	201413	333864	312089	356959
CHRD1	Q9D1P4	Chordc1	104821	92148	118751	102864	107295	100136	127283	99051	79927	98646	102747	1490226	1478190	1488059	1490846	1480856	1596189	1505384	1486512	1058728	1482088	1432298	1475835
CHSP1	Q9CR86	Carhsp1	120611	130211	111944	71583	72490	76119	200573	133537	145531	148272	386777	8568433	7914134	9018775	10055629	9766431	10513211	9928883	8355531	6323097	8980722	9535651	10427572
CHSS2	Q6IQX7	Chpf	7133	8552	10210	11031	10848	12846	10718	10458	9813	7976	0	0	0	0	0	0	0	0	0	0	0	0	0
CHTOP	Q9CY57	Chtop	1374	0	0	0	0	0	1243	1558	1646	0	0	32136	17587	30548	17709	22003	33026	25883	16917	0	17293	18041	11473
CI040	Q8VCE4		0	0	0	0	0	0	0	0	0	0	0	105333	84649	89898	98723	87216	49146	0	0	0	0	0	0
CI072	Q6DFW0	C9orf72	5099	6252	5091	0	0	4070	0	0	4524	5589	0	0	0	0	0	0	0	0	0	0	0	0	0
CIA2B	Q9D187	Ciao2b	0	11683	8729	0	6145	0	14720	10443	0	8909	15675	716447	614179	541649	643866	826984	780749	894672	754886	643196	938697	1193444	1125473
CIA30	Q9CWX2	Ndufaf1	18548	24632	18412	18326	18585	15921	14970	16378	14373	18228	24174	0	0	0	0	0	0	0	0	0	0	0	0
CIAO1	Q99KN2	Ciao1	52754	48364	52030	48172	48142	46110	55908	60717	54824	54019	64204	344872	345590	349928	425854	453675	426297	381097	416859	382792	447181	503908	500046
CIAO3	Q7TMW6	Ciao3	74344	71810	66123	59290	54474	58615	51554	70915	61679	66509	56792	0	0	0	0	0	0	0	0	0	0	0	0
CING	P59242	Cgn	232358	206596	217460	255126	250967	264658	203497	217535	153170	189043	167550	3245254	3261717	3220604	3105728	3019546	3384943	3441485	3726526	4495655	4190526	3536522	3810107
CIP2A	Q8BWY9	Cip2a	227476	212768	203237	210943	203457	216614	197899	224490	167705	191908	204100	7401571	7742671	7126192	6893953	6768478	6602129	6253359	6360021	5077898	6593897	6912614	6715205
CIRBP	P60824	Cirbp	129053	129550	108845	130014	129024	89221	114015	159061	130501	176549	129519	590264	598960	633243	542363	588793	540374	492683	405797	521714	586837	580324	497349
CISD1	Q91WS0	Cisd1	139590	143993	155708	80457	101209	94562	209156	147115	185872	138627	239113	3033391	2511121	3071687	2914062	3171425	3209684	2927221	3349235	2425078	3248405	3601334	3606080
CISD2	Q9CQB5	Cisd2	50465	56132	50877	36343	31949	45452	72553	65529	78035	55066	74817	182698	240204	143511	201176	166666	181486	217990	247162	0	199662	217386	190285
CISD3	B1AR13	Cisd3	12940	18853	41368	13180	12915	19888	13316	20880	44937	38377	13998	0	0	0	0	0	0	0	0	0	0	0	0
CISY	Q9CZU6	Cs	1172169	1165350	1204310	1058980	1209849	1093531	1253140	1145359	978135	1098550	1137550	7228175	6911177	7358601	7602803	7401058	7470120	9550865	9908258	8124232	8459846	9475036	9730618
CJ090	D2J0Y4	D7Ertd443e	22099	27601	23282	22463	19604	21040	23311	20039	22048	22269	26118	145272	154935	105063	119969	87543	112168	149212	141016	172951	137274	119082	106937
CK054	Q91V76		122074	113254	117463	116104	106696	98628	130556	131517	123844	131383	134744	623271	580284	609050	689743	615714	563400	687024	698693	475175	621631	713572	676392
CK068	Q8VD62	Bles03	43149	36303	39548	46158	45389	41041	58143	44647	36937	39847	46798	217582	210739	195187	190483	176316	191422	280103	229399	351703	247334	212898	193396
CK5P1	Q8BTW8	Cdk5rap1	5258	4837	2815	5448	4923	4310	6611	3044	4223	6568	3863	46360	46946	48800	38079	38063	46232	22160	42942	0	32773	27121	28894
CK5P2	Q8K389	Cdk5rap2	13189	13758	13766	16733	15783	16143	12962	14601	13337	11970	13161	0	0	0	0	0	0	0	0	0	0	0	0
CK5P3	Q99LM2	Cdk5rap3	60872	55777	59655	67617	65859	64806	50064	66611	49746	55965	55914	199579	223080	209676	194404	183612	210302	167860	186990	241456	182723	189666	197433
CKAP2	Q3V1H1	Ckap2	13049	14142	10888	17018	22124	18623	18790	11982	14977	14777	11646	118063	130537	130410	133493	145413	141653	162728	181738	0	132323	155904	177443
CKAP4	Q8BMK4	Ckap4	15885	21142	47987	18370	16995	20460	14791	34526	78321	49839	31436	0	0	0	0	0	0	0	0	0	0	0	0
CKAP5	A2AGT5	Ckap5	284408	293650	282585	264705	275742	285754	258792	283890	258565	261021	231624	1381400	1345583	1357857	1407106	1398647	1415814	1574978	1572142	1250870	1514699	1371668	1375953
CKLF4	Q8CJ61	Cmtm4	9224	11884	8686	12197	9784	12666	10998	0	6501	8885	11765	151662	170215	156619	184262	177038	164611	155861	161279	108040	169204	170617	164383
CKS2	P56390	Cks2	3722	0	0	0	0	0	0	7388	11716	5879	6444	398881	378859	488263	450479	524070	557225	448485	423969	489348	425766	596764	545606
CL004	Q91YN0	D6Wsu163e	7571	7876	9430	6463	8597	8074	6609	7141	4875	7137	7945	0	0	0	0	0	0	0	0	0	0	0	0
CLAP1	Q80TV8	Clasp1	81035	83363	84803	86414	73248	92949	54700	77722	78856	64075	68934	0	0	0	0	0	0	0	0	0	0	0	0
CLAP2	Q8BRT1	Clasp2	104150	97394	103465	132205	125601	122257	90079	116895	107357	110571	77118	398798	334443	344633	373902	377653	438586	346958	369957	367402	429143	327878	404169
CLC10	P49300	Clec10a	9122	5130	6383	15645	20114	23058	26717	5406	3768	4965	4168	0	0	0	0	0	0	0	0	0	0	0	0
CLCA	O08585	Clta	77503	75126	85327	51472	68330	89089	178699	85669	92577	118638	169435	5828931	5753865	5644444	5517946	5765443	6188679	5889444	5506866	8156394	5960079	5763845	5529049
CLCB	Q6IRU5	Cltb	34279	32560	39587	26765	27969	44315	94144	41465	46143	46951	133680	2564240	2380445	2446351	2734982	2813628	2976530	2979833	2902370	2816555	2772777	3544867	3403057
CLCC1	Q99LI2	Clcc1	111289	113226	99232	94594	103210	102351	90128	96875	87499	97478	94967	201274	199441	214156	311247	302736	316358	342252	357207	368448	409556	426031	395687
CLCN3	P51791	Clcn3	0	0	0	12173	12766	11871	14555	8930	12839	0	13635	0	0	0	0	0	0	0	0	0	0	0	0
CLCN5	Q9WVD4	Clcn5	78891	83723	100660	83640	84070	86681	98901	86336	69079	83642	91877	406642	357876	433268	428044	374602	355675	348959	351484	263474	338173	409244	362545
CLCN7	O70496	Clcn7	32662	29139	29595	29293	38187	30417	37558	37926	38113	37548	35061	940521	886217	929245	827213	826411	794837	595029	601081	1080150	516282	832217	665417
CLD15	Q9Z0S5	Cldn15	0	0	0	0	0	0	0	0	0	0	0	258858	293256	270019	177210	190245	163553	0	0	0	0	0	0
CLD4	O35054	Cldn4	42204	39006	52151	25488	41925	30131	47460	56862	43156	48438	53089	752848	722731	689265	736385	661646	917660	635486	858168	492717	644893	619481	597674
CLDN1	Q9CQX5	Cldnd1	50114	49462	102853	41012	44052	40305	53084	52857	35700	81916	40901	38312	23828	56737	64303	52003	68742	55751	64773	0	91870	65454	63695
CLGN	P52194	Clgn	0	6685	5565	3430	5623	6163	5459	6401	6619	7175	4925	0	0	0	0	0	0	0	0	0	0	0	0
CLH1	Q68FD5	Cltc	2760569	2688301	2802079	2645152	2777412	2895670	2800760	2920912	2236639	2395451	2700001	14674419	13569836	14859683	14912306	15258396	14986914	13891509	14246459	10784829	13945536	14596306	14515591
CLIC1	Q9Z1Q5	Clic1	27587	51293	60772	35321	31063	24534	29704	34871	71631	47366	59044	0	0	0	0	0	0	0	0	0	0	0	0
CLIC3	Q9D7P7	Clic3	0	0	9003	0	0	0	0	0	0	0	18143	0	0	0	0	0	0	0	0	0	0	0	0
CLIC4	Q9QYB1	Clic4	131814	118545	121632	115383	131010	119074	143807	122019	96606	106991	175087	770534	719034	835511	859894	848644	845942	1562906	1376144	1239305	1345210	1609298	1582309
CLIP1	Q922J3	Clip1	177963	158158	161799	215327	210653	195289	151910	175736	118788	158528	114341	366436	333147	342442	330067	318802	311506	321933	292992	283817	289981	243506	288818
CLIP2	Q9Z0H8	Clip2	55435	47894	50847	54934	57977	59157	47102	51300	39433	43227	43969	360165	345135	383535	348911	333240	322737	336466	345901	404169	382977	306239	355035
CLIP4	Q8CI96	Clip4	26274	25268	21294	23626	21162	25048	26259	24877	18511	25360	21971	0	0	0	0	0	0	0	0	0	0	0	0
CLP1L	Q8BXA5	Clptm1l	34606	32279	30828	38481	40864	36605	45945	30484	28457	33059	37923	263510	213577	245336	227026	208155	173082	205703	197816	0	210374	291190	222308
CLPB	Q60649	Clpb	464768	515781	466190	392979	403362	368260	435198	521885	539781	509327	529945	3603831	3609081	3504798	3875632	3947752	4102864	3012438	2909016	2651909	3217258	3326100	3414398
CLPP	O88696	Clpp	84410	81633	105566	68958	79092	71636	107565	115234	129885	105372	112489	762723	736844	756615	766911	781291	833718	650460	661600	694974	719034	664818	715206
CLPT1	Q8VBZ3	Clptm1	146689	154507	158926	120925	128300	134739	121502	149500	154819	144919	188405	720481	746975	769254	717242	714414	740018	681569	702676	763570	778480	864077	812157
CLPX	Q9JHS4	Clpx	59885	63586	58919	58666	53559	54609	60422	59881	55420	57737	50318	157588	155203	167907	160621	177751	190535	196859	173106	65504	206202	204098	207493
CLU	Q5SW19	Cluh	52799	49571	52961	57742	56983	57941	53347	60268	62083	60504	49663	557302	577035	614648	592518	527313	491762	577075	531054	382023	487452	557650	510765
CLUS	Q06890	Clu	0	0	0	0	0	0	0	0	0	0	0	4200414	3885584	4242549	3781953	3886392	4276206	4925368	4985822	5142363	4320300	4325094	4283920
CLVS2	Q8BG92	Clvs2	24745	20572	22771	16464	20090	19483	21702	15342	13191	16586	22958	324667	364586	322715	307964	321286	294458	334976	362419	264994	254728	366588	299625
CLYBL	Q8R4N0	Clybl	328088	336638	293339	270788	314656	288624	284100	298078	246110	272674	314668	464397	458703	492649	524579	554374	524579	1085178	1015811	645653	760084	1176525	1123213
CMBL	Q8R1G2	Cmbl	3240	0	13357	0	0	0	0	9597	30235	15420	0	0	0	0	0	0	0	0	0	0	0	0	0
CMC1	Q8BH59	Slc25a12	5695	8517	12404	0	2644	0	0	10390	32096	17079	0	0	0	0	0	0	0	0	0	0	0	0	0
CMC2	Q9QXX4	Slc25a13	10690	23204	56861	9950	9265	16032	10967	36396	99269	73736	13360	134850	107711	144679	171292	146313	119944	205688	179335	172472	183154	111842	162345
CMGA	P26339	Chga	0	0	0	0	0	0	0	0	0	0	0	187210	216274	156142	153056	142915	187717	79817	123196	178171	239705	118071	115722
CMKMT	Q3U2J5	Camkmt	19897	26685	26542	15457	12830	15072	18763	17953	16197	19626	24269	49021	59183	49451	36715	44220	57262	29963	0	0	50441	39427	45324
CMPK2	Q3U5Q7	Cmpk2	53567	56407	48323	56831	57637	53235	56301	46789	44749	47217	52344	290464	307132	268191	227121	226916	203631	270750	228954	183396	187821	318272	263693
CMTD1	Q8BIG7	Comtd1	44700	45719	44237	43624	49932	41174	48917	43477	41114	41127	56688	0	0	0	0	0	0	0	0	0	0	0	0
CMTR1	Q9DBC3	Cmtr1	41022	44452	43736	33112	34905	37259	37938	46696	50753	46035	44131	471174	482009	494428	467822	482243	502338	382473	411120	492820	394810	425618	410750
CN37	P16330	Cnp	5119	7592	10684	12053	8836	7561	8586	8439	12035	11313	12801	0	0	0	0	0	0	0	0	0	0	0	0
CNBP	P53996	Cnbp	413020	494235	472213	408643	453361	299319	416035	588921	579759	530654	405416	366106	432698	399103	252618	451041	404730	362922	300811	408563	363652	269458	361291
CND2	Q8C156	Ncaph	36983	43945	35624	32120	33026	34075	36813	35085	37920	27695	47689	561801	570039	607237	575517	575438	535861	592108	655211	495972	464494	582622	493982
CNDG2	Q6DFV1	Ncapg2	14224	9877	11450	13345	12032	13249	9680	13611	14962	12416	8516	0	0	0	0	0	0	0	0	0	0	0	0
CNDH2	Q8BSP2	Ncaph2	18226	16822	14974	20823	17815	18280	17773	16842	10757	14994	15233	0	0	0	0	0	0	0	0	0	0	0	0
CNDP2	Q9D1A2	Cndp2	144039	142867	222255	152401	139195	133313	154737	197970	361185	255069	136146	717789	691179	731552	825037	662334	685216	709725	620727	662748	690844	641816	660913
CNEP1	Q3TP92	Ctdnep1	22811	25400	25901	21583	20004	19643	24678	20515	25950	22847	23138	0	0	0	0	0	0	0	0	0	0	0	0
CNGA2	Q62398	Cnga2	0	0	5574	2660	0	0	1822	0	0	6109	4955	0	0	0	0	0	0	0	0	0	0	0	0
CNIH4	Q9CX13	Cnih4	0	0	0	0	0	0	0	0	0	0	0	231235	168455	277187	320397	264407	295316	225302	179261	0	155386	306473	187457
CNN1	Q08091	Cnn1	0	0	0	0	0	0	0	0	6860	0	0	0	0	0	0	0	0	0	0	0	0	0	0
CNN3	Q9DAW9	Cnn3	147614	137109	154421	156936	179208	159412	178235	190397	203838	184860	142604	6532936	6128489	6419814	5941106	5608175	5325553	6370168	6556980	4597124	6629185	5734753	5145215
CNNM2	Q3TWN3	Cnnm2	6570	3873	5625	6360	0	0	0	4505	5519	4704	0	0	0	0	0	0	0	0	0	0	0	0	0
CNNM3	Q32NY4	Cnnm3	19685	21381	22095	21212	20587	17477	20720	23383	22285	21747	13673	0	0	0	0	0	0	0	0	0	0	0	0
CNNM4	Q69ZF7	Cnnm4	46461	49668	52941	46183	49317	48573	40405	51968	46108	44983	46776	656074	733684	702968	825667	918869	997599	836149	795995	0	975580	750920	810976
CNO10	Q8BH15	Cnot10	199424	256001	230733	206839	207109	226265	232183	228898	212735	204996	215834	705164	682988	649333	659997	672745	702092	714315	744803	739966	723533	649198	669953
CNO11	Q9CWN7	Cnot11	85914	87601	83408	82321	87111	87982	83365	94450	71926	82404	76340	551920	578677	555566	521208	559314	512858	497694	544284	687357	494256	508892	448330
CNO6L	Q8VEG6	Cnot6l	17209	19406	19347	13966	12669	16074	14805	15610	20538	19476	18742	0	0	0	0	0	0	0	0	0	0	0	0
CNOT1	Q6ZQ08	Cnot1	385871	349329	405569	355845	383831	385796	354877	391521	322985	333577	319814	1797923	1766914	1803415	1698700	1661782	1634253	1674037	1822137	1377862	1609967	1611307	1589454
CNOT2	Q8C5L3	Cnot2	39728	25976	39626	37867	39061	37803	33063	42367	27840	34817	29558	1056895	1106215	1109978	1085780	1018560	1181264	970319	1030348	2762035	991532	928408	899772
CNOT3	Q8K0V4	Cnot3	158212	121107	164953	151762	177151	172213	157352	165879	115387	147172	148712	868821	881499	894176	812552	823723	824009	903522	891206	891577	846999	770161	793516
CNOT4	Q8BT14	Cnot4	6844	9802	6474	7831	6823	7896	6737	8651	6146	7130	4652	0	0	0	0	0	0	0	0	0	0	0	0
CNOT7	Q60809	Cnot7	31209	27935	24985	14947	11214	12970	20269	19822	35088	18341	31564	17750	22259	45168	40699	48655	40075	46641	51039	0	41316	44877	25304
CNOT8	Q9D8X5	Cnot8	3565	5981	2380	5095	4056	2211	2984	3307	2301	0	3276	0	0	0	0	0	0	0	0	0	0	0	0
CNOT9	Q9JKY0	Cnot9	135161	118959	142536	109693	132988	124702	179642	142338	144701	133199	153834	681238	655620	673725	595937	636367	612394	588874	611588	461030	524324	612224	577275
CNPY2	Q9QXT0	Cnpy2	0	6155	10718	4654	6539	6573	12172	9111	16214	9374	13072	711449	644803	658443	861147	828935	865515	850175	797155	518110	723182	741918	826698
CNPY3	Q9DAU1	Cnpy3	13574	17259	18158	10452	10934	10699	18219	12589	18739	17444	23141	181625	169051	178641	177124	191051	245200	183905	210944	243878	190047	217010	205176
CNPY4	Q8BQ47	Cnpy4	93741	99470	119535	87386	97613	91476	152389	96235	96355	104561	171297	2322263	2271321	2436874	2072729	2236017	2010886	1956848	2023049	1526504	1711821	2111592	1979631
CNTRL	A2AL36	Cntrl	0	0	0	0	9185	9070	8118	3302	1779	1722	10618	0	0	0	0	0	0	0	0	0	0	0	0
CO040	Q9CRC3		0	0	0	0	0	0	0	0	0	0	0	0	99300	143163	187353	155710	173479	191210	148037	0	166020	216814	259864
CO1A1	P11087	Col1a1	44310	40546	39078	7574	5985	6225	8587	55192	50846	53445	66590	0	0	0	0	0	0	0	0	0	0	0	0
CO3	P01027	C3	607123	830426	1307470	628264	874374	552855	704360	718245	2295621	1556080	269472	840390	943459	952725	1213128	847057	792197	939869	1123914	580003	888185	1293187	1048285
CO3A1	P08121	Col3a1	0	0	24518	0	0	0	0	20063	62467	38313	0	0	0	0	0	0	0	0	0	0	0	0	0
CO4A1	P02463	Col4a1	0	2906	49489	0	0	0	2036	29842	124990	75642	0	0	0	0	0	0	0	0	0	0	0	0	0
CO4A2	P08122	Col4a2	0	2598	26015	0	0	0	1991	14759	63210	32915	0	0	0	0	0	0	0	0	0	0	0	0	0
CO4B	P01029	C4b	120043	86644	92324	82495	83853	80953	108813	14943	26038	25923	13429	21634	0	0	39288	53609	41350	22697	0	0	27616	121382	87682
CO6A1	Q04857	Col6a1	5901	20078	120128	0	0	12275	12955	65924	269126	142925	0	0	0	0	0	0	0	0	0	0	0	0	0
CO6A2	Q02788	Col6a2	5295	13845	76722	0	0	5929	12749	43933	183432	101366	0	0	0	0	0	0	0	0	0	0	0	0	0
CO6A4	A2AX52	Col6a4	25197	26763	33844	21011	22314	22232	22041	29856	40660	33108	22685	134486	247522	97688	0	156489	261418	259738	276611	477222	328994	229972	259612
CO6A5	A6H584	Col6a5	65818	63080	67906	65484	72401	74294	69961	69878	52697	61954	57669	120352	108302	124208	132313	134216	120770	157490	133511	245557	162852	186446	175304
CO6A6	Q8C6K9	Col6a6	136832	142245	157386	151412	138300	155517	142390	130580	123415	124976	142394	381018	322312	359093	412633	423470	467271	439743	419758	274720	444123	522909	510694
COA3	Q9D2R6	Coa3	48594	35341	47872	27076	26925	33017	55837	48895	59421	42550	63567	500843	483012	431829	441453	493537	485462	282032	278246	233215	337634	327061	317457
COA6	Q8BGD8	Coa6	0	0	0	0	0	2314	4762	0	5602	2572	5227	0	0	0	0	0	0	0	0	0	0	0	0
COA7	Q921H9	Coa7	40448	48063	44066	36283	35090	33957	40526	54332	53273	51376	49989	192340	159500	217507	205446	203222	211985	196668	191316	135337	201539	223730	244352
COASY	Q9DBL7	Coasy	141141	151175	164326	151157	132365	148350	138202	151574	157175	170684	124479	1164194	1165163	1135346	1286660	1319537	1212707	1329820	1400684	1090154	1399034	1462191	1396419
COBA1	Q61245	Col11a1	0	0	4882	0	0	0	0	1705	15134	5514	0	0	0	0	0	0	0	0	0	0	0	0	0
COBL	Q5NBX1	Cobl	0	0	0	0	0	0	0	0	0	0	0	37076	32927	39109	43729	28854	42939	43514	43469	0	74456	35497	38052
COBL1	Q3UMF0	Cobll1	194445	152069	180103	197950	208175	202813	161934	175492	149387	154087	150299	1348291	1414146	1373190	1274147	1214811	1355036	1000507	1056309	926737	831640	1116383	983455
COCA1	Q60847	Col12a1	0	10842	7952	0	0	0	0	3896	19994	11885	0	0	0	0	0	0	0	0	0	0	0	0	0
CODA1	Q9R1N9	Col13a1	17781	21386	13948	8625	9354	11825	10540	10508	7491	12131	16962	0	0	0	0	0	0	0	0	0	0	0	0
COF1	P18760	Cfl1	2172629	2275289	2144400	1844480	1921730	1637120	2054929	2093659	2124410	2364631	2702669	26318976	26719691	28447529	25424217	26647558	27840851	31509860	31394315	34110203	33780796	33258044	37482140
COF2	P45591	Cfl2	2348719	2258491	2095159	1754481	1814811	1611529	2210880	2394030	1988570	2355800	2938360	11313171	10861349	10806530	9632641	10801288	10645202	9596654	9692249	8831334	10190348	9875347	11522097
COFA1	O35206	Col15a1	0	0	6015	0	0	0	0	2792	16397	7913	0	0	0	0	0	0	0	0	0	0	0	0	0
COG1	Q9Z160	Cog1	61145	59963	58829	58002	57521	59163	56830	66447	57863	58304	61764	314565	305879	305053	356638	312198	355996	319045	291634	163757	317919	314391	311484
COG2	Q921L5	Cog2	47647	46638	49021	49806	49377	53705	49927	55192	38125	45219	48264	179995	151053	166678	172567	175389	184812	182647	177493	118720	152020	161559	161873
COG3	Q8CI04	Cog3	319518	313547	284728	332298	339354	339513	291873	322340	228601	298493	296536	140655	160087	146384	178926	133391	140032	127276	106191	0	126941	151567	136307
COG4	Q8R1U1	Cog4	83287	75375	79907	70480	77050	75110	69726	87590	77717	80149	81274	236176	216559	255347	253004	223482	225943	190575	187652	130727	180083	225834	210885
COG5	Q8C0L8	Cog5	91583	90249	82694	89055	89847	93888	76202	91195	88786	83917	85918	275807	267041	246735	275177	278458	280220	252478	269570	146161	301919	304651	279463
COG6	Q8R3I3	Cog6	100831	93450	89689	92446	90416	105243	82182	91404	70184	83736	80232	374524	375538	378334	448671	404926	390754	388135	405067	438799	427570	409669	376737
COG7	Q3UM29	Cog7	63769	63200	58409	61590	54899	60532	56736	63567	51763	59929	54980	246205	234577	258625	250595	236487	222370	250630	242765	132736	255613	273731	240587
COG8	Q9JJA2	Cog8	37210	43942	45430	41120	46752	43241	46897	54679	57005	59358	47646	203900	223467	212058	231395	217854	233150	218141	225818	202015	251430	262362	239273
COIA1	P39061	Col18a1	0	0	6725	0	0	0	0	4186	14687	7338	0	0	0	0	0	0	0	0	0	0	0	0	0
COIL	Q5SU73	Coil	42978	42723	51404	38117	36238	40891	27174	49148	42372	47915	21185	0	0	0	0	0	0	0	0	0	0	0	0
COMD1	Q8K4M5	Commd1	7118	6816	9140	3854	4681	3343	7371	7747	11542	8977	12747	0	0	0	0	0	0	0	0	0	0	0	0
COMD2	Q8BXC6	Commd2	42330	52275	39213	29525	29467	28181	41693	40736	43005	46136	49878	276861	267374	317787	304905	276362	273314	357157	458131	660134	294335	388674	343559
COMD3	Q63829	Commd3	11857	13895	14421	9363	8826	5710	19359	12377	15263	16825	28442	0	0	0	0	0	0	0	0	0	0	0	0
COMD4	Q9CQ02	Commd4	10253	16405	16617	9262	8300	10572	10393	13279	17202	15213	17635	0	0	0	0	0	0	0	0	0	0	0	0
COMD7	Q8BG94	Commd7	19478	21548	28185	13635	18339	19929	26764	27415	27846	43791	24552	0	0	0	0	0	0	0	0	0	0	0	0
COMD9	Q8K2Q0	Commd9	7481	9532	0	0	5766	8800	10426	0	0	5026	7473	0	0	0	0	0	0	0	0	0	0	0	0
COMDA	Q8JZY2	Commd10	16132	15444	15310	14514	12512	12765	20740	18359	18097	16127	19657	0	0	0	0	0	0	0	0	0	0	0	0
COMT	O88587	Comt	3602	3916	8654	3381	4889	3784	5204	7394	17322	10051	0	0	0	0	0	0	0	0	0	0	0	0	0
COPA	Q8CIE6	Copa	511840	535629	532833	516015	506880	521738	504261	551238	636996	545210	592640	4613403	4500956	4696973	4219966	4313119	4309234	4073112	3984038	3807467	4295516	4369389	4311923
COPB	Q9JIF7	Copb1	846661	801949	818632	725793	760776	751421	686670	861627	690200	765691	803637	3450562	3235596	3385412	2973849	3101425	3043500	2705005	2943294	1528410	2687811	2977149	2969112
COPB2	O55029	Copb2	798535	770004	785392	758895	797390	800985	752886	846552	663533	770470	846192	3228651	3038231	3217258	3009307	3127764	3092624	2737448	2822222	2143445	2752097	2932297	2956174
COPD	Q5XJY5	Arcn1	837907	806687	902465	743510	790960	714965	767805	881618	885170	919370	859970	3500186	3330483	3507958	3219265	3169887	3211020	2990593	2905792	2489803	3018081	3111977	3264883
COPE	O89079	Cope	277454	311211	309212	274240	271706	224624	323852	316103	307245	318374	350588	2271321	2086857	2164046	1869602	2091346	1970595	2026137	2011723	1618359	2003374	2160899	2187422
COPG1	Q9QZE5	Copg1	230846	219339	225492	233630	248523	243166	232102	252888	228337	231376	228077	2444317	2313747	2412170	2124217	2222420	2138844	1909681	1911270	1765200	2008100	2018567	2001569
COPG2	Q9QXK3	Copg2	213585	198443	195885	163736	173021	176674	179935	198080	204268	194941	201795	1136921	1149440	1164920	1069719	1118241	1084952	1255386	1293456	1009283	1276622	1417287	1344185
COPRS	Q9CQ13	Coprs	0	0	0	0	0	0	0	0	0	0	0	537312	415100	508257	506639	526145	592272	0	0	0	0	0	0
COPZ1	P61924	Copz1	199980	218338	238315	164456	188384	165445	250590	223546	223290	217471	278547	1173267	1110825	1191296	1110209	1288088	1270091	1127347	1175058	941173	1274765	1244297	1365975
COPZ2	Q9JHH9	Copz2	7620	11208	15137	13236	14751	14390	8332	12591	17713	16593	6714	0	0	0	0	0	0	0	0	0	0	0	0
COQ3	Q8BMS4	Coq3	8345	8642	8257	8003	7076	7247	7928	6736	7968	8842	10610	367606	372350	296999	350487	302820	320641	197036	226743	100351	264755	217281	231091
COQ4	Q8BGB8	Coq4	6713	10280	8463	6282	6152	4640	9254	6266	11510	10145	7781	0	0	0	0	0	0	0	0	0	0	0	0
COQ5	Q9CXI0	Coq5	7089	7206	5132	5405	4335	6361	5479	6131	8392	6721	10405	0	0	0	0	0	0	0	0	0	0	0	0
COQ6	Q8R1S0	Coq6	28181	30068	31500	25478	22643	26758	19937	30245	45679	39306	33213	174250	215675	236946	170569	153662	178777	91653	76842	138786	123034	90793	103502
COQ7	P97478	Coq7	0	0	8779	0	0	3874	9501	8506	18582	10578	10989	188552	200605	216649	153982	169309	206545	127082	94243	0	153428	85735	125254
COQ8A	Q60936	Coq8a	8277	10167	9448	9233	8392	7709	8750	9938	12029	12945	7940	0	0	0	0	0	0	0	0	0	0	0	0
COQ8B	Q566J8	Coq8b	20231	27047	17455	23345	20907	19929	27954	18731	30567	23475	20806	133086	88703	129653	119487	77231	97175	0	0	0	0	0	0
COQ9	Q8K1Z0	Coq9	0	0	0	0	0	0	0	0	0	0	0	141967	119952	144119	135262	139316	120019	88894	60919	59624	81369	117321	111200
COR1A	O89053	Coro1a	142859	177222	133296	105077	98860	104297	101859	134380	239696	214539	138888	0	0	0	0	0	0	0	0	0	0	0	0
COR1B	Q9WUM3	Coro1b	72703	63104	70219	61293	77127	66717	58965	72747	54781	60323	67854	600415	642305	607742	643152	668329	702335	697194	725391	974498	759610	780533	767656
COR1C	Q9WUM4	Coro1c	507122	482419	492009	423843	480759	425411	458726	496953	444963	436516	545200	2597334	2717408	2629761	2664992	2651909	2849347	3136665	3425065	3028349	2828685	3357370	3563343
CORO7	Q9D2V7	Coro7	75795	70274	73153	62388	77454	77482	71022	84442	68144	81453	73515	1061520	1051269	1083449	1125161	1062477	1100403	1392842	1345956	1412481	1270795	1342323	1393614
COTL1	Q9CQI6	Cotl1	26599	25091	10975	24359	26246	21763	32849	16395	19404	7043	30352	404954	358720	383961	400017	355675	398798	437887	423734	285890	474813	443201	407093
COX1	P00397	Mtco1	309558	323163	326454	267268	299738	274714	298169	379782	274288	331027	356664	0	0	0	0	0	0	0	0	0	0	0	0
COX10	Q8CFY5	Cox10	29313	32312	31526	25285	19939	23420	29985	28477	30805	40586	32005	46621	54222	55312	60038	56780	53368	0	0	0	0	0	0
COX14	Q8BH51	Cox14	0	0	0	0	0	0	0	0	0	0	0	149927	141280	172185	177665	185107	193866	166724	185415	0	172627	175559	173202
COX15	Q8BJ03	Cox15	23761	21093	17088	25673	20921	18716	22210	18919	28851	20926	18022	0	0	0	0	0	0	0	0	0	0	0	0
COX16	Q9CR63	Cox16	18032	21099	17620	13556	14421	16634	39862	19198	15944	17426	40292	274206	284960	234772	286227	318338	333216	345063	355182	396236	384947	325275	296423
COX18	Q8VC74	Cox18	36933	38827	38892	25054	31492	30422	40233	31150	34148	36655	45039	233506	220834	248520	305921	301709	292870	187782	289981	175268	281427	203575	228463
COX2	P00405	Mtco2	1037100	951776	1270221	680523	1112740	717399	738191	1537500	767954	915789	1264229	7537214	8926728	7992969	9210193	8801390	8332974	8223380	7442728	6249893	7942160	8102861	8224520
COX3	P00416	mt-Co3	65122	69959	46631	59873	66517	63247	67820	62057	49218	66383	58437	974701	706143	818941	800366	743978	841265	582541	601164	127408	662977	661050	623919
COX41	P19783	Cox4i1	1302399	1159960	1281751	781591	869887	850225	1412249	1625549	1249439	1383630	1820229	13337639	12619050	13529451	13377452	14694776	14892679	11048905	11132699	10372785	12854766	12009727	12651455
COX5A	P12787	Cox5a	8253	9864	15777	4638	5507	4209	16878	15495	14649	16265	25193	10359852	9405023	8278856	9077100	10264073	11313955	7304226	6481517	8602354	8342220	8079306	8310478
COX5B	P19536	Cox5b	125470	117554	155543	74291	72018	79632	202838	179929	183396	150994	350624	1689541	1024366	1129928	1120025	1574650	2149843	972609	1019620	1228954	1194769	1242143	1394871
COX6C	Q9CPQ1	Cox6c	15717	7448	8423	4645	10004	6213	15059	15913	4116	10601	24306	13666117	14509556	13643401	13519140	15060851	17630866	11554888	11323370	8475106	13747824	12057270	12508453
COX7B	P56393	Cox7b	0	0	0	0	0	0	0	0	0	0	0	111354	80144	105005	49502	113797	103087	0	138921	105787	48108	102254	129519
COX7C	P17665	Cox7c	328332	283605	241886	151769	165385	207207	410361	319940	334794	291185	485517	1148325	1130555	869484	931890	1185529	1273705	589650	586552	764364	876200	668932	677800
COX7R	Q61387	Cox7a2l	11756	10394	13163	9315	14300	13472	25161	10745	10905	11253	19069	440231	377705	391784	412833	388243	407206	330113	362218	443785	468958	214230	324667
COXM1	Q9CPZ8	Cmc1	0	0	0	0	0	0	0	0	0	0	0	755986	790387	649243	673725	629567	689839	509704	414180	230531	554528	459116	463400
CP11A	Q9QZ82	Cyp11a1	0	0	34993	0	9375	0	0	18771	107533	27822	0	372427	458894	415705	1301100	286247	349201	1341114	740633	868882	840274	367555	578918
CP131	Q62036	Cep131	69692	61980	59548	67944	66901	71516	63566	72605	60536	68443	56680	982365	1076114	1001548	1189810	1142134	1218521	1382071	1449978	2437211	1578913	1544491	1429025
CP135	Q6P5D4	Cep135	11978	18399	12016	17433	17427	19800	16099	16245	15821	11819	13942	0	0	0	0	0	0	0	0	0	0	0	0
CP1B1	Q64429	Cyp1b1	49616	5834	17944	0	0	0	0	7763	20012	24061	9209	0	0	0	0	0	0	0	0	0	0	0	0
CP20A	Q8BKE6	Cyp20a1	258108	222937	254124	264799	317414	271964	285177	275572	196066	256123	242989	1165486	1029777	1125707	1059021	1113446	856207	1297857	1250090	1160407	1000022	1277773	1363988
CP250	Q60952	Cep250	49216	49902	42775	60205	46043	42821	71636	33506	35861	39686	29158	0	0	0	0	0	0	0	0	0	0	0	0
CP2AC	P56593	Cyp2a12	14014	15039	11056	29802	22599	26439	23362	9496	6555	0	10922	0	0	0	0	0	0	0	0	0	0	0	0
CP2S1	Q9DBX6	Cyp2s1	0	0	12902	0	1658	2174	4719	4990	15095	6945	7285	0	0	0	0	0	0	0	0	0	0	0	0
CP46A	Q9WVK8	Cyp46a1	89595	84372	74081	116669	113978	92345	73761	83128	69588	77478	73840	466397	554874	584401	711794	666248	721630	703163	691467	424234	877233	739300	745268
CP51A	Q8K0C4	Cyp51a1	0	0	0	0	0	0	0	3138	24578	8086	2605	0	0	0	0	0	0	0	0	0	0	0	0
CPEB1	P70166	Cpeb1	884120	936175	1119801	823750	939150	826881	1094840	1153890	909872	963966	1140290	6812722	6020701	6702649	6156163	5982429	6070988	5842280	5854441	5725221	5893528	5974970	5588772
CPEB3	Q7TN99	Cpeb3	36511	26435	36474	38887	35000	34700	26410	39871	19353	34774	27500	62264	39908	63572	41517	43696	49926	36215	21505	0	46155	42301	47030
CPIN1	Q8WTY4	Ciapin1	38911	41816	38364	40441	35355	34438	45353	41874	37343	40039	47238	369087	379674	364839	437614	404590	350389	403302	457338	607911	423030	479975	373798
CPNE1	Q8C166	Cpne1	42769	38203	51026	48134	42304	42262	48879	41775	42352	46123	36165	250613	265251	253742	204409	233506	244470	239323	270600	243540	233199	250578	260658
CPNE3	Q8BT60	Cpne3	463897	462531	489040	532997	473352	464495	488712	477653	478925	447704	437755	621631	584482	590960	695987	669767	668561	1086457	1433788	1273529	1292919	1114063	1283988
CPNS1	O88456	Capns1	28774	26166	28493	20065	20433	23498	30738	23418	29606	24853	38424	573407	464848	559198	625522	562074	545833	1002381	827385	574561	666941	928537	860550
CPNS2	Q9D7J7	Capns2	10323	8078	13966	15884	3275	0	4642	4053	0	4982	51749	0	0	0	0	0	0	0	0	0	0	0	0
CPPED	Q8BFS6	Cpped1	10066	9359	10821	10549	9596	8820	9841	10692	19745	14936	9885	0	0	0	0	0	0	0	0	0	0	0	0
CPSF1	Q9EPU4	Cpsf1	68930	69962	70243	78147	74827	75467	71993	74312	69324	69997	75430	359467	341683	345111	330869	356638	377339	361115	331627	227578	316600	321398	333286
CPSF2	O35218	Cpsf2	71739	75114	76111	79103	76386	77159	67000	77863	68384	77679	74644	581331	602625	575996	585293	530907	523090	614094	599999	328606	560867	526473	543379
CPSF3	Q9QXK7	Cpsf3	185166	174986	158918	176801	171531	190305	185460	167333	163189	170301	179177	630047	640971	597053	545719	599209	597219	651768	637294	601373	633507	599583	580888
CPSF4	Q8BQZ5	Cpsf4	75575	66084	95850	77020	74490	78103	68484	107357	78202	82392	119938	88127	89755	93754	94466	86613	76417	88060	94498	0	77076	81443	101929
CPSF5	Q9CQF3	Nudt21	58359	57604	74085	67364	69283	69834	91468	75987	86457	68377	67022	300895	243912	287260	265969	268265	244911	253829	264554	204948	217025	187470	218398
CPSF6	Q6NVF9	Cpsf6	74581	61777	82436	91836	87155	85869	70586	87683	77246	82417	59418	815542	774068	866356	900209	948245	866416	1119715	920590	1150078	791703	971127	1136448
CPSF7	Q8BTV2	Cpsf7	30349	26958	30685	35952	30696	34379	30588	33970	28327	32566	23584	64464	55385	70060	53706	55010	53971	0	0	0	0	0	0
CPSM	Q8C196	Cps1	0	0	0	0	0	0	0	0	0	0	0	178851	176035	122176	138998	134095	91229	168840	143491	602541	217100	145413	138114
CPT1A	P97742	Cpt1a	0	0	16470	0	0	4320	8467	16973	54396	29138	0	0	0	0	0	0	0	0	0	0	0	0	0
CPT2	P52825	Cpt2	368185	423548	358616	324013	344326	356916	351397	361304	338509	369026	411180	2462342	2435692	2594815	2417526	2436367	2342634	1852703	1916311	1527245	2053566	2113936	2185906
CR025	Q8BH50		8053	6752	8774	9491	6531	7056	5961	4397	3960	5306	6424	125376	82078	101211	74373	96758	141515	75192	54596	0	92182	61705	77828
CR032	Q91WE4		4205	1318	0	0	1202	0	2577	0	2237	1207	2153	0	0	0	0	0	0	0	0	0	0	0	0
CR1L	Q64735	Cr1l	18732	15650	15388	11380	12152	10645	12879	19484	21624	23440	15271	299148	289399	313868	334049	309977	343060	197104	293378	120427	209095	218489	261128
CRBG3	Q80W49	Crybg3	22753	20074	22505	32365	30228	30230	28393	24417	16196	20649	13881	0	0	0	0	0	0	0	0	0	0	0	0
CRBN	Q8C7D2	Crbn	106925	113235	96311	97352	108068	119617	111169	95958	80103	83459	89965	464365	478082	442924	456989	461253	470847	495217	444277	354395	503943	458036	497418
CRCM1	Q8BWG9	Orai1	0	2020	2658	3977	3748	5630	4440	2403	2827	3355	3144	0	0	0	0	0	0	0	0	0	0	0	0
CREG1	O88668	Creg1	3736	5442	7253	5313	5799	8082	5908	6522	13426	8970	6694	255737	223668	243963	166805	154217	99720	0	0	0	0	0	0
CREL2	Q9CYA0	Creld2	199743	226755	236639	191285	209886	228466	256097	237285	203540	209872	347847	8103423	8391516	8430577	8489805	8881673	9222970	10450003	10488463	8231934	9801696	11281065	10256961
CRIP2	Q9DCT8	Crip2	4731	5860	0	2526	5263	2274	3856	7074	5160	5083	8198	469772	471860	418974	506008	469609	468666	817466	791155	590468	1114759	827672	792417
CRK	Q64010	Crk	89264	90024	96456	89369	84000	81460	103030	96026	92640	106684	107021	768827	830718	724437	757665	719133	761719	628520	628433	706877	796989	728717	735619
CRKL	P47941	Crkl	77973	71588	91463	79349	76852	73644	89545	91244	87113	97468	103110	600332	634517	558462	546855	592108	595194	608585	581573	662059	665602	612139	646504
CRLF3	Q9Z2L7	Crlf3	59086	62606	56088	61746	61554	60344	60607	55880	42865	51705	53865	263547	269701	266523	282071	264389	299210	320219	328265	149854	292768	344179	289700
CRLS1	Q80ZM8	Crls1	10726	12399	13349	9949	13078	12982	16634	14502	0	13178	12439	129878	132029	136146	113128	105648	166493	156456	128357	116438	154142	107920	108077
CRNL1	P63154	Crnkl1	18480	16461	18859	24932	19646	19980	18471	17210	18723	20715	12687	0	0	0	0	0	0	0	0	0	0	0	0
CROCC	Q8CJ40	Crocc	8515	11402	11327	11918	11726	12316	10169	12022	11694	10131	8521	0	0	0	0	0	0	0	0	0	0	0	0
CRTAP	Q9CYD3	Crtap	32105	30080	30706	27346	24970	27934	29893	29636	37048	34689	29356	211896	171566	206445	206216	213933	203645	237785	214274	91558	245217	201302	205802
CRTC1	Q68ED7	Crtc1	8344	5983	3262	11367	10185	12519	6405	4102	4500	3844	7104	0	0	0	0	0	0	0	0	0	0	0	0
CRUM3	Q8QZT4	Crb3	2495	4822	1533	1541	3850	3764	3851	3162	5654	4647	9642	0	0	0	0	0	0	0	0	0	0	0	0
CRY1	P97784	Cry1	11782	13543	8723	8823	7595	9682	11460	8511	9212	8798	11690	0	0	0	0	0	0	0	0	0	0	0	0
CRYL1	Q99KP3	Cryl1	2217469	2207101	2055369	1918610	2054639	1892190	2890838	2131511	1962730	2175169	2800408	15964898	15997022	16299225	17768271	17147560	17870789	19305385	22875501	11670799	19187987	22943784	19988959
CRYM	O54983	Crym	249364	242335	324370	357469	367614	292782	400162	260416	194833	269781	255177	1097888	1049812	941238	718386	776324	726045	1532653	2007405	1624878	1500384	1394097	1359741
CS025	Q9D7E4		0	0	0	0	0	0	0	0	0	0	0	91184	52626	57953	61135	88366	88256	78087	32723	0	37651	60611	75658
CS067	Q8CF25		17992	18656	21040	18016	17775	20215	21549	20350	13526	20067	16920	0	0	0	0	0	0	0	0	0	0	0	0
CSAD	Q9DBE0	Csad	438420	471299	478085	470813	491312	446110	464571	569699	546416	624019	458001	2758591	2441438	2537893	2089896	2020947	2080502	2417861	2219341	2210896	2578499	2272581	2367282
CSCL2	Q3TWI9	Tmem63b	97040	105686	95690	83747	93560	102219	98866	94754	81705	96559	107956	515102	500150	552916	421449	412919	408110	347439	403861	308647	312804	463015	406107
CSDE1	Q91W50	Csde1	244474	224832	223549	252707	268772	266496	251823	257158	188393	236934	209993	1827703	1791827	1900833	1705543	1681596	1640950	1597406	1580446	1337215	1546741	1534354	1618695
CSK	P41241	Csk	28501	29599	28113	24797	23976	23586	21294	27603	31043	33775	27880	96384	73768	64517	99052	73035	98211	0	0	0	59814	67495	89985
CSK21	Q60737	Csnk2a1	108610	113471	121887	105424	101310	93185	110092	113709	119170	113607	112293	721130	746043	691562	735874	693483	764470	734651	768721	595194	723233	760032	732871
CSK22	O54833	Csnk2a2	109215	150238	173367	107861	113043	98085	128638	146053	177576	169705	129528	465332	447802	459466	483113	483213	497384	471501	454304	369624	431679	487013	494702
CSK2B	P67871	Csnk2b	43199	54740	57277	46147	42192	35620	53179	58554	58747	59019	69557	636853	656165	698258	677377	638975	685596	702530	688406	498765	654621	750244	679493
CSKI1	Q6P9K8	Caskin1	4543	5156	0	5357	6783	7023	4958	4045	4948	0	0	0	0	0	0	0	0	0	0	0	0	0	0
CSKP	O70589	Cask	14916	19376	17421	19954	15669	16190	15481	15778	21845	18699	12840	0	0	0	0	0	0	0	0	0	0	0	0
CSN1	Q99LD4	Gps1	746445	797170	814390	647314	748345	674289	694039	827350	705461	702877	815395	5068404	4786368	5329985	5531733	5528666	5167016	4571385	4718510	3768868	4732595	5179208	5057525
CSN2	P61202	Cops2	388301	357968	383685	312230	309535	322931	375536	384607	330988	356242	436003	2919723	2664992	2709697	2726276	2897345	2948194	2425247	2559801	1359175	2248139	2715337	2584941
CSN3	O88543	Cops3	948085	827107	1040709	659126	898783	722570	822725	1252761	928241	904282	1150340	5609730	6026546	5611286	5616734	6016529	6031143	4983058	5491999	3783788	5306393	5691983	5560179
CSN4	O88544	Cops4	440429	411139	443011	370197	414183	372397	488180	449993	407529	407630	560509	5594974	5504958	5423527	5570209	5844710	5708182	5339599	5553246	3569523	4866658	5735151	5701065
CSN5	O35864	Cops5	435491	422625	426740	329029	394113	350699	433089	447022	353738	399223	551805	4499084	4220844	4423632	4277392	4832037	4738832	3821215	4151209	2469864	3680321	4316708	4096329
CSN6	O88545	Cops6	957356	923625	969766	727560	887920	768789	834239	982185	901871	942313	1053820	2879327	2626664	2895137	3088554	3176485	3109821	2963560	3129932	1851419	2794386	3220158	3350396
CSN7A	Q9CZ04	Cops7a	870023	949584	844607	776385	805344	795904	923473	854180	805899	866814	987440	5392041	5612064	5306393	5373758	5481731	5484771	4807315	4784047	3311836	4810315	5081067	4949667
CSN7B	Q8BV13	Cops7b	59434	60160	61623	53868	59556	64006	67490	52024	45322	42306	81059	233538	240821	253408	251779	252111	272860	504607	526838	308797	371654	534822	502269
CSN8	Q8VBV7	Cops8	29044	22384	23712	15917	18428	18954	43438	25710	21729	21116	52904	4369994	3265336	3483485	3717239	5071918	5149854	3434099	3121050	2631402	3415819	4301475	4112545
CSN9	Q3U898	Cops9	0	0	0	0	0	0	0	0	0	0	0	1070831	964285	730791	642884	1039818	1149600	369445	656165	689170	675923	747804	886094
CSPG2	Q62059	Vcan	0	0	15718	0	0	0	0	17616	7412	10183	0	299605	229526	319266	345230	240804	407234	497074	484219	593834	502234	474352	456451
CSPP1	B2RX88	Cspp1	3017	0	0	5687	8026	4657	2773	6580	0	0	0	0	0	0	0	0	0	0	0	0	0	0	0
CSRP1	P97315	Csrp1	109657	119269	135481	119129	118300	90804	96842	138344	137075	136278	104092	658809	652899	606564	711005	631227	734193	566965	685359	720880	914802	613839	757035
CSRP2	P97314	Csrp2	24182	30851	32436	10515	13641	12806	17995	27387	62528	34302	20367	136118	133752	137208	115018	111842	139790	128597	122142	28804	172615	57685	86373
CSTF1	Q99LC2	Cstf1	13894	12831	23253	19529	18275	16521	18920	19355	28822	22934	12605	0	0	0	0	0	0	0	0	0	0	0	0
CSTF2	Q8BIQ5	Cstf2	148500	107809	138148	163795	166232	159143	166779	135876	86133	131633	147118	725241	682704	662380	630440	669117	732363	719832	772460	878571	762829	700682	775518
CSTF3	Q99LI7	Cstf3	49190	49044	58636	65639	60046	60315	64100	61329	54475	57496	43022	169462	131318	160476	138171	159246	164189	153928	149564	105713	157610	137426	146882
CSTFT	Q8C7E9	Cstf2t	4384	0	0	5700	6878	6452	6147	2846	0	4836	4915	0	0	0	0	0	0	0	0	0	0	0	0
CTBL1	Q9CWL8	Ctnnbl1	11706	10984	10657	14073	13419	10918	10685	11223	10329	10711	11644	109905	110134	95811	96444	78603	111548	119479	109761	0	83016	65486	122320
CTBP1	O88712	Ctbp1	35243	33539	43198	40609	37583	40503	36357	39060	54576	46112	32810	180846	154452	153300	179460	176474	161671	149709	119430	0	135290	133215	155419
CTBP2	P56546	Ctbp2	32912	33912	42197	37371	37467	30962	31993	36164	42143	36269	31797	150541	158761	154538	115858	130383	147137	115634	75773	0	87010	86625	102084
CTC1	Q5SUQ9	Ctc1	28544	25331	25577	26283	29547	25167	18422	28050	28540	25906	27664	0	0	0	0	0	0	0	0	0	0	0	0
CTDP1	Q7TSG2	Ctdp1	10950	10335	14037	14446	14906	17249	10556	15333	8106	16933	9072	0	0	0	0	0	0	0	0	0	0	0	0
CTDS1	P58466	Ctdsp1	9257	11080	9602	9180	4689	6998	8842	15155	12461	11350	0	0	0	0	0	0	0	0	0	0	0	0	0
CTF18	Q8BIW9	Chtf18	46264	42938	46771	52476	53804	49337	46006	54910	45824	52438	37526	103158	99810	98696	98000	105750	107957	70650	0	0	62584	91946	93917
CTF8	P0CG15	Chtf8	6870	8987	5162	7286	6255	5386	12909	5702	6126	5585	8823	0	0	0	0	0	0	0	0	0	0	0	0
CTHR1	Q9D1D6	Cthrc1	0	0	0	0	0	0	0	0	0	0	0	447864	396456	395002	277976	249002	271935	403358	498246	292059	283640	375486	357083
CTIF	Q6PEE2	Ctif	2502	2121	4620	1555	1310	2453	1387	1400	3803	3031	1047	0	0	0	0	0	0	0	0	0	0	0	0
CTIP	Q80YR6	Rbbp8	22264	23922	20393	22047	18533	20176	23016	20290	13578	16760	20516	0	0	0	0	0	0	0	0	0	0	0	0
CTL1	Q6X893	Slc44a1	82758	95179	97979	80599	92541	86372	95291	106112	78890	86249	69523	169826	181625	176756	220589	211280	211105	197173	198544	93553	171946	214869	198132
CTL2	Q8BY89	Slc44a2	332674	366173	331921	225827	275583	273839	247837	317140	271028	307211	307671	1649617	1677289	1825044	1656607	1679732	1676824	1847829	1857847	1689541	1728154	2103412	1853602
CTNA1	P26231	Ctnna1	113271	118730	115010	99074	110827	113323	92131	124712	116771	124770	84583	1296059	1288267	1367965	1433788	1050322	1193527	1708857	1714195	1553079	1904129	1237502	1451990
CTNA2	Q61301	Ctnna2	12958	9996	19463	21841	15060	14376	16860	18237	17068	19604	0	0	0	0	0	0	0	0	0	0	0	0	0
CTNB1	Q02248	Ctnnb1	124927	112498	138086	138792	134644	131327	115084	156205	123642	146521	90358	597095	569802	592477	600998	464236	549134	697145	690269	676158	694878	516497	582420
CTND1	P30999	Ctnnd1	110175	102988	112180	129358	115126	121467	104077	129170	128201	137025	52656	885480	832794	827615	970185	595937	983319	1159845	966828	1091666	1260618	804593	1061667
CTR2	P18581	Slc7a2	79631	82431	81740	81730	83596	93180	90682	79407	40480	60986	81635	152717	142470	178171	0	190906	76975	0	0	0	0	0	0
CTR9	Q62018	Ctr9	17845	22210	26077	19705	19502	22515	23398	23747	39088	32688	20509	206574	151294	209792	244589	206002	204452	207363	219643	205817	242613	208170	245830
CTRO	P49025	Cit	121691	114629	116766	121346	127842	137667	118401	122025	92670	98045	113871	1073135	1056602	972474	995043	1017713	1003494	1199748	1179709	1197090	1217677	1204247	1095608
CTU2	Q3U308	Ctu2	10596	12602	8772	16782	12557	14615	12402	9346	6988	7168	9039	0	0	0	0	0	0	0	0	0	0	0	0
CUL1	Q9WTX6	Cul1	1016271	1008050	949395	850245	926410	935085	1006440	1046869	896921	972289	1120329	9492785	9019400	9224888	9515183	10236364	10533635	8092197	8770940	7338735	8515737	9026905	9033164
CUL2	Q9D4H8	Cul2	155347	143033	165824	153017	174248	160451	168518	179521	159541	159138	147659	880461	873471	836323	847880	872745	869002	898090	796713	578798	788472	774336	768508
CUL3	Q9JLV5	Cul3	187478	173868	201312	198458	207926	197632	207031	209915	166223	122596	160468	1045021	1026285	1018207	816164	897592	936422	754259	750036	628913	725894	771496	755462
CUL4A	Q3TCH7	Cul4a	117250	130849	119870	112182	112315	121903	120421	115087	126216	135804	115228	1433887	1394484	1400102	2046887	1906374	1797300	1411600	1404865	920782	1622852	1728513	1573886
CUL4B	A2A432	Cul4b	754247	755106	747956	730203	728399	795163	734035	775477	685282	832395	696527	4423019	4320599	4448847	4899829	4935620	4778413	4887279	4738832	3360396	4197212	4446381	4030703
CUL5	Q9D5V5	Cul5	57998	60961	63774	63626	68082	60959	54353	71989	69369	65963	53393	218322	231700	189482	166967	197501	162468	202365	199579	229574	213356	171304	189377
CUL7	Q8VE73	Cul7	8340	8489	9887	11548	5049	8441	5227	7960	21393	12270	0	0	0	0	0	0	0	0	0	0	0	0	0
CUL9	Q80TT8	Cul9	10025	10722	9544	8914	11471	7649	7958	15218	19025	17503	7054	0	0	0	0	0	0	0	0	0	0	0	0
CUTC	Q9D8X1	Cutc	82322	78132	94989	61897	70239	57962	70213	93629	84621	90263	86668	1989397	1800917	1814575	1803040	1972372	1775015	2028807	1929238	1966365	1937144	1927367	2004068
CUX1	P53564	Cux1	7538	6966	7655	12660	11634	13747	10633	10310	8505	7585	10492	0	0	0	0	0	0	0	0	0	0	0	0
CWC15	Q9JHS9	Cwc15	4436	2219	3667	3507	1600	3337	3896	2233	3428	3518	5513	0	0	0	0	0	0	0	0	0	0	0	0
CWC22	Q8C5N3	Cwc22	4772	3264	6082	4477	3269	3054	4091	5272	6675	5390	3525	0	0	0	0	0	0	0	0	0	0	0	0
CWC25	Q9DBF7	Cwc25	0	0	0	0	0	0	0	0	0	0	0	357207	272822	283247	248399	214334	257177	29655	89234	0	256305	238743	179584
CWC27	Q3TKY6	Cwc27	38368	37678	37321	36743	38854	37172	39069	36144	32840	36591	38080	125524	144019	135347	94505	111524	133669	137036	120753	57833	103230	99114	91812
CX6A1	P43024	Cox6a1	75118	67459	85899	44799	62773	56581	50647	60870	143575	119597	43178	0	0	0	0	0	0	0	0	0	0	0	0
CX6B1	P56391	Cox6b1	121544	123541	135368	63145	74735	70703	201401	203499	208018	189370	321123	2433498	2316957	2655956	2336633	2660563	2971377	1720623	1787609	1405449	2277311	2289022	2370730
CX6B2	Q80ZN9	Cox6b2	26308	24931	17941	22080	23107	22926	41191	33222	27544	37613	37841	81629	272879	230467	135066	183676	182546	183688	117215	173214	213489	55342	126598
CX7A2	P48771	Cox7a2	63173	45746	41338	23514	35490	35636	65111	64529	72900	63370	76414	277957	260009	241004	265343	321910	368678	195919	206016	178171	204792	234560	232134
CXA1	P23242	Gja1	101688	117190	111172	72648	78588	73394	85809	82198	115496	83231	96666	10880941	10236364	10950550	10724448	9698297	11761755	11901994	15753838	14309798	15633094	10511025	12717396
CXA4	P28235	Gja4	68248	60315	57092	67872	70800	57047	82203	59157	60644	57199	64393	340360	241942	307921	331052	360041	323499	330731	376607	185017	325500	436100	379148
CXAR	P97792	Cxadr	119394	92343	100248	144878	150559	121139	144347	119640	97431	104700	110934	598835	598669	624525	536196	518829	588099	715256	679258	781237	701022	602499	696469
CXXC1	Q9CWW7	Cxxc1	0	7390	3536	0	0	2752	6361	4253	11031	7790	0	0	0	0	0	0	0	0	0	0	0	0	0
CY1	Q9D0M3	Cyc1	159025	163445	156591	150875	148686	138330	168687	173950	199227	180757	168125	2669244	2567264	2496196	2612682	2452803	2819485	2279838	2528938	2396836	2705568	2546351	2844217
CY24B	Q61093	Cybb	0	4690	0	0	0	0	0	0	0	0	0	0	0	0	0	0	0	0	0	0	0	0	0
CYB	P00158	Mt-Cyb	129936	123529	132076	134625	148964	129496	146775	130072	120247	141026	108613	830834	525416	986664	772138	510977	556684	400877	602792	89011	708594	784112	487857
CYB5	P56395	Cyb5a	44749	47399	50025	36183	25560	39640	73796	57388	112273	79341	100231	3603581	3291697	3194149	3540692	3861152	4081873	3218819	3050893	4088669	4251381	3590616	3834481
CYB5B	Q9CQX2	Cyb5b	84754	78497	66585	55453	62789	69345	154132	81184	81793	81676	124986	2355987	1452393	1498824	1615893	2392687	2398831	2072298	1516485	1812689	1876874	1995059	2007265
CYBC1	Q3TYS2	Cybc1	3306	2372	3746	0	0	0	4594	4486	7777	5373	3211	15669	14431	16966	17575	17821	18173	0	0	0	0	0	0
CYBP	Q9CXW3	Cacybp	96764	86439	113431	105210	120367	109623	134851	119737	106896	107271	101315	721630	691706	703407	716397	745216	783949	840332	825838	878328	815260	686928	769680
CYC	P62897	Cycs	47455	54489	65652	32658	35771	40176	70166	60093	83756	80922	93612	2496023	2728733	2677769	2605267	2796518	2978594	3380253	3572741	2886721	3061060	3453194	3480348
CYFP1	Q7TMB8	Cyfip1	197926	180549	200334	196993	190655	192152	167441	205816	186964	186387	144937	707612	647132	710512	703066	670371	717093	752535	734193	759084	795940	721530	729728
CYFP2	Q5SQX6	Cyfip2	37450	31720	44077	39793	34588	38392	45369	36565	43114	42627	25981	70240	69533	89568	102987	91526	99624	128481	120653	0	150041	113553	159567
CYGB	Q9CX80	Cygb	0	0	17698	0	0	0	0	8577	31265	15667	0	0	0	0	0	0	0	0	0	0	0	0	0
CYH1	Q9QX11	Cyth1	36279	34695	41011	35149	34440	37807	34375	39984	30872	41262	38557	0	0	0	0	0	0	0	0	0	0	0	0
CYH2	P63034	Cyth2	188017	206434	199738	198358	179309	173115	183849	176093	185175	175771	212480	655665	710906	657759	770855	752535	655302	693002	700779	667774	648119	837773	794342
CYH3	O08967	Cyth3	35492	35580	30803	29796	28187	27095	32285	29490	32236	37910	41006	0	0	0	0	0	0	0	0	0	0	0	0
CYHR1	Q9QXA1	Cyhr1	12028	12171	16005	12640	11210	15699	18333	13026	17473	12630	11513	0	0	0	0	0	0	0	0	0	0	0	0
CYLD	Q80TQ2	Cyld	18827	13583	14733	24404	22313	21367	19142	21426	13919	18953	14769	0	0	0	0	0	0	0	0	0	0	0	0
CYRIB	Q921M7	Cyrib	68695	75202	76425	64861	66741	60107	88624	90883	73529	81940	68058	638090	602458	631490	660638	646728	672419	574163	579882	441575	524870	607742	591410
CYTB	Q62426	Cstb	14075	24321	26568	27546	17433	18995	39029	28465	41093	41758	21872	165882	147597	129438	146131	183625	160677	126056	127576	0	132002	170972	155236
CYTC	P21460	Cst3	27210	16258	19314	27824	18572	19457	47316	21042	29480	18758	35450	501538	510163	549173	515996	530723	636279	183905	186757	161357	229972	216454	291776
CYTSA	Q2KN98	Specc1l	44369	43907	47835	40815	43968	42521	37064	39764	38076	39867	47214	1392456	1483733	1511658	1769978	1741380	1653968	1937547	1919501	1644366	1921098	2000737	1946971
CZIB	Q8BHG2	Czib	105660	123678	113939	100902	89581	92057	120719	133155	112959	129553	170907	858465	934736	855792	864496	892195	853955	1062403	1056089	741044	1027424	1228699	1157114
D19L1	A6X919	Dpy19l1	13403	14863	14228	12616	12604	12841	10955	12912	18872	16909	8406	0	0	0	0	0	0	0	0	0	0	0	0
D19L3	Q71B07	Dpy19l3	8696	8653	6841	7814	8434	10008	8888	7579	0	0	10647	0	0	0	0	0	0	0	0	0	0	0	0
D2HDH	Q8CIM3	D2hgdh	0	0	0	0	0	0	0	0	0	0	0	147771	149098	157577	164622	167152	176523	0	0	0	0	0	0
D39U1	Q5M8N4	Sdr39u1	48827	44760	56383	52849	43034	49523	36418	48016	60542	58167	48792	0	0	0	0	0	0	0	0	0	0	0	0
DAA10	Q8BGF3	Dnaaf10	6748	5881	11757	3589	5297	6807	5750	10610	16089	10858	7857	0	0	0	0	0	0	0	0	0	0	0	0
DAAF5	B9EJR8	Dnaaf5	61568	62974	50582	66508	64331	65738	50092	52574	45557	46535	44015	102716	125193	124045	158871	140470	146161	147137	135996	0	195743	181159	179634
DAAM1	Q8BPM0	Daam1	15534	18516	17963	19049	22080	21134	21795	19945	19394	19080	17816	0	0	0	0	0	0	0	0	0	0	0	0
DAB2	P98078	Dab2	120450	128159	127094	80660	72781	88127	77057	106597	116024	109073	133485	661692	726700	665556	585374	584928	600456	680153	658489	652311	582581	567633	553836
DAB2P	Q3UHC7	Dab2ip	12259	24139	15828	19026	25821	24384	24083	19179	0	19813	0	0	0	0	0	0	0	0	0	0	0	0	0
DAD1	P61804	Dad1	251242	218630	225587	164960	178543	182919	433318	265903	259706	240190	418765	1639245	1942523	1950077	2308781	1649046	1601508	2084832	2089317	1292202	2122157	2307661	2233229
DAF1	Q61475	Cd55	43106	51495	48754	30020	42487	39652	61286	35716	30577	38767	59961	846764	857989	885603	969378	973620	913281	948048	901770	583551	767496	1040684	968237
DAF2	Q61476	Cd55b	2942	6357	6959	3620	5289	4726	2958	4880	0	7657	7189	0	0	0	0	0	0	0	0	0	0	0	0
DAG1	Q62165	Dag1	13098	9808	14595	11064	9636	12315	8898	12216	15784	15385	12976	985093	927765	1090002	1090002	827959	1210020	1100021	1040035	0	1170019	960216	1260007
DALD3	Q6PJN8	Dalrd3	12272	13884	12623	14880	13100	14455	13019	18928	16315	15936	15353	0	0	0	0	0	0	0	0	0	0	0	0
DAPLE	Q6VGS5	Ccdc88c	43184	38772	41070	47954	45001	46944	43628	46107	34985	41919	33990	81556	55094	54736	72174	24546	0	0	0	0	0	0	0
DAZL	Q64368	Dazl	701865	634827	559757	682843	709367	743048	569174	602741	370965	517808	680128	261219	265859	272671	277533	278902	310730	360240	338126	410636	312436	371937	364359
DAZP1	Q9JII5	Dazap1	208420	210710	223197	221520	224372	206219	179599	223412	215155	240768	217479	1001548	1034068	1026925	903021	842548	931373	1091439	983115	1340556	954642	916008	928666
DBLOH	Q9JIQ3	Diablo	20903	18250	23787	11611	21805	17600	28161	22225	24401	23809	30371	1168965	1052727	1107673	1017502	1144749	1142926	982706	938177	1189151	593217	1035072	958355
DBND1	Q9CZ00	Dbndd1	0	0	0	0	0	0	0	0	0	0	0	564182	678505	604717	557109	625175	723283	626780	744648	1170505	817523	859418	906596
DBNL	Q62418	Dbnl	227815	205707	207185	204268	207232	197998	222212	222975	177113	209607	230692	308797	293093	295214	337517	336816	367198	382924	367097	282933	454525	427807	412376
DBR1	Q923B1	Dbr1	11533	8404	8212	12900	12813	11577	7850	8748	11835	11625	5525	0	0	0	0	0	0	0	0	0	0	0	0
DC1I2	O88487	Dync1i2	560431	575270	563776	598189	602163	617820	614511	562205	451240	524245	562924	1647560	1531910	1593646	1560092	1518378	1798546	1677638	1688487	1918171	1588353	1674385	1690713
DC1L1	Q8R1Q8	Dync1li1	297027	312945	281404	337352	323493	319492	294472	289448	211023	253678	289243	1729112	1688839	1680664	1689541	1672529	1656492	1725760	1716930	1650990	1695524	1748395	1690830
DC1L2	Q6PDL0	Dync1li2	44735	47198	52580	49676	48136	50860	50534	52212	40850	49642	46230	207191	168210	177296	139374	154238	198668	216214	252041	197939	205076	188277	158949
DC2I1	Q8C761	Dync2i1	0	5676	2771	3220	0	1090	3442	0	0	0	2578	0	0	0	0	0	0	0	0	0	0	0	0
DC2I2	Q5U4F6	Dync2i2	14651	11954	14022	12587	13787	15330	0	13804	15229	12590	9934	0	0	0	0	0	0	0	0	0	0	0	0
DCA10	A2AKB9	Dcaf10	21657	22163	23790	22823	23890	22463	23452	25136	22903	22542	17214	0	0	0	0	0	0	0	0	0	0	0	0
DCA11	Q91VU6	Dcaf11	396129	359665	392269	298878	308700	360872	371209	331756	306738	353497	430415	1285145	1290680	1235017	1232110	1269299	1420532	1409156	1364178	1457132	1424772	1479112	1458243
DCAF1	Q80TR8	Dcaf1	69888	76143	65489	81744	80409	92474	77261	62876	59122	58148	76953	257070	216724	276094	204863	195621	192674	292201	272954	171982	254340	272104	244996
DCAF6	Q9DC22	Dcaf6	61647	54734	62415	68951	72110	70132	74570	57775	51832	52987	57878	300332	282854	279483	295316	309483	337213	347969	328652	358497	353341	361416	321576
DCAF7	P61963	Dcaf7	16705	21065	25963	17054	16185	16231	14600	21108	30373	23536	17420	0	0	0	0	0	0	0	0	0	0	0	0
DCAF8	Q8N7N5	Dcaf8	795193	776339	827031	738333	780507	737730	753406	884702	682478	783409	823272	4705772	4689491	4851838	3693098	3823335	4049465	3337184	3145592	2760504	3121050	3396459	3314363
DCAKD	Q8BHC4	Dcakd	573596	653074	650970	467992	500503	440689	567283	591214	633630	558426	803818	3524287	3294207	3672930	3597093	3678535	3964754	3564825	3510390	2988313	3599088	3919668	4013418
DCBD1	Q9D4J3	Dcbld1	10154	10513	7877	10272	8835	5955	15749	9046	49817	0	4864	0	0	0	0	0	0	0	0	0	0	0	0
DCBD2	Q91ZV3	Dcbld2	16039	20639	18162	14534	16402	16355	19564	14454	13768	18256	21782	76836	62040	81658	86926	78396	76517	93891	96732	0	94308	127984	111139
DCC1	Q14AI0	DSCC1	54329	57330	57147	76069	75906	75300	78499	59723	34056	63268	68509	73000	74024	92483	118670	68395	0	0	0	0	0	0	0
DCLK1	Q9JLM8	Dclk1	0	0	0	0	0	0	0	0	11421	0	0	441820	464655	373358	343678	498592	395522	239655	258499	287280	295582	336396	286167
DCLK2	Q6PGN3	Dclk2	239065	219445	192594	145889	146598	144162	171532	215084	189287	201813	196919	602207	613966	639906	650460	664265	692474	491319	556762	385321	665279	816504	772995
DCMC	Q99J39	Mlycd	164035	162048	171532	162023	166314	161570	160618	165650	150781	157973	163319	920080	929245	991670	935514	1003633	898650	918997	913725	957624	986459	1066166	1009283
DCNL1	Q9QZ73	Dcun1d1	129096	138422	123772	115497	130383	123676	199964	145123	122377	114690	219053	2421215	2430127	2418867	2275891	2524734	2469179	2205539	2204317	1877654	1802915	2209518	2013536
DCNL3	Q8K0V2	Dcun1d3	0	0	2448	1931	2333	1571	0	0	0	0	2636	0	0	0	0	0	0	0	0	0	0	0	0
DCNL5	Q9CXV9	Dcun1d5	23717	22450	25589	21138	27181	24111	30607	27251	37035	32159	23244	94905	114644	106744	90098	89550	86284	70454	66992	0	78871	86051	71314
DCP1A	Q91YD3	Dcp1a	44702	54116	59208	40262	46514	36969	63219	64356	55433	60981	60221	47885	21306	49427	30459	35298	58445	50820	27425	91134	45678	44927	49129
DCP2	Q9CYC6	Dcp2	9921	21807	17843	9296	9081	10827	11553	0	32363	17754	16014	0	0	0	0	0	0	0	0	0	0	0	0
DCPS	Q9DAR7	Dcps	36439	36846	61246	40150	35227	41500	44172	51293	127831	86315	35863	454840	439194	440322	400211	357529	370676	329016	330800	505727	314042	187574	245404
DCR1A	Q9JIC3	Dclre1a	22532	24914	22326	17925	20033	23011	18977	19802	22049	21532	27013	0	0	0	0	0	0	0	0	0	0	0	0
DCTD	Q8K2D6	Dctd	2998	0	0	3508	3974	3386	2070	2523	4540	5210	0	0	0	0	0	0	0	0	0	0	0	0	0
DCTN1	O08788	Dctn1	237534	232121	226143	241090	245254	245482	215959	251007	225835	230511	209481	1638904	1741380	1767771	1862617	1907035	1984990	2518093	2476549	2611776	2523684	2448556	2490493
DCTN2	Q99KJ8	Dctn2	108619	105065	121318	118100	124721	116079	128365	123080	117585	118217	136207	1108594	1106752	1082173	1110132	1131104	1136054	1761777	1805666	1670444	1568115	1650418	1694115
DCTN3	Q9Z0Y1	Dctn3	67005	63272	62812	55307	60402	56467	96086	68120	65763	70194	87213	380780	348669	378859	441698	484253	419642	671347	630659	521280	605640	668793	616269
DCTN4	Q8CBY8	Dctn4	79193	79447	72892	66454	65985	63124	72713	77804	63017	69670	65925	218898	232408	235848	240887	219780	228907	271276	309290	255737	301104	293134	273200
DCTN5	Q9QZB9	Dctn5	29848	27691	30890	23620	25281	23238	27704	27301	35439	28127	28990	161962	148160	138805	202435	181851	178678	189889	229224	238049	223312	226351	235244
DCTN6	Q9WUB4	Dctn6	20329	22563	29002	14210	18797	11765	22275	28374	28131	28741	26102	0	0	0	0	0	0	0	0	0	0	0	0
DCTP1	Q9QY93	Dctpp1	18220	13830	12895	13315	11431	18845	26883	15696	16228	15933	41951	1770223	1181755	1390912	1399713	1887048	2039523	1042561	967633	1154551	1257825	1340091	1423489
DCUP	P70697	Urod	96422	73872	91175	69007	65242	56981	71057	93316	94789	93546	74644	290142	270169	235522	302128	268842	266800	295992	292464	128028	325726	373876	305307
DCXR	Q91X52	Dcxr	17016	20367	20791	16186	16850	17091	22606	18488	32195	23323	32958	691131	678035	674192	785962	811595	839110	603712	579440	537386	793956	772781	839459
DD19A	Q61655	Ddx19a	821938	820803	777278	705139	699165	708757	879915	754957	688003	678776	777978	11249831	10796797	11157419	10759443	11545281	12067304	9830954	10679938	7513220	9839135	9800337	10214392
DDAH1	Q9CWS0	Ddah1	21190	23161	23015	27492	25196	21409	18558	22138	27862	27172	16773	0	0	0	0	0	0	0	0	0	0	0	0
DDAH2	Q99LD8	Ddah2	17467	19512	69292	23343	18376	15886	25522	28389	69486	49281	23642	0	0	0	0	0	0	0	0	0	0	0	0
DDB1	Q3U1J4	Ddb1	2069379	2066910	1958601	1918419	2068599	2164870	2043080	2119030	1758219	1886500	2269950	12168095	12032224	12835178	10817022	11740577	11510124	10547516	11068067	6659120	9468471	10403748	10630455
DDHD1	Q80YA3	Ddhd1	156745	145809	154498	182374	171247	169054	180335	175907	132453	147449	134521	966493	921740	953253	932278	877233	971867	375512	319045	249746	419409	331696	329953
DDHD2	Q80Y98	Ddhd2	113289	111504	100599	159589	140494	143045	120199	123923	87139	106143	84945	399379	389537	393035	317391	286386	321019	323566	343488	329313	286902	260839	267578
DDI2	A2ADY9	Ddi2	268686	288074	232270	224479	240333	233850	256415	241773	182068	215924	324506	1739571	1966774	1783525	2177287	2267703	2233075	2519315	2258291	3467585	3222837	2518442	2456717
DDRGK	Q80WW9	Ddrgk1	39199	31001	35007	34649	42926	35181	36779	37462	32407	29222	40903	645474	594040	542551	582258	460487	512503	438039	247317	0	432518	405797	305264
DDX1	Q91VR5	Ddx1	464608	454877	426323	452847	497753	486833	479137	503573	447355	442925	466584	1764955	1636293	1768874	1627132	1658905	1623189	1989949	1902282	1495296	1741501	1898594	1861585
DDX11	Q6AXC6	Ddx11	42811	36431	34507	42252	43526	39319	32804	44073	32726	41404	25695	299937	275616	280842	247094	242580	259594	165228	177075	0	141810	131847	160565
DDX17	Q501J6	Ddx17	60113	51564	64621	44410	48482	51109	52003	72059	106059	81845	51540	146994	152357	118391	134673	125802	135178	124674	86926	114525	117337	75213	78849
DDX20	Q9JJY4	Ddx20	23574	22480	26899	27808	26327	30985	27221	28226	28096	27922	21987	0	0	0	0	0	0	0	0	0	0	0	0
DDX21	Q9JIK5	Ddx21	20824	27921	29852	24857	22550	21641	20092	29708	60118	39932	14960	135732	112932	92592	88164	77801	58026	0	0	0	90548	33554	71181
DDX25	Q9QY15	Ddx25	55817	49387	49014	55820	63335	64752	68128	60515	41110	47678	48750	0	0	0	0	0	0	0	0	0	0	0	0
DDX3X	Q62167	Ddx3x	464113	498379	556361	463648	473662	445507	529608	546593	520341	570065	463884	3659715	3629401	3480589	3630659	3545113	3681341	3345522	3348538	3448649	3691818	3547571	3382128
DDX3Y	Q62095	Ddx3y	89095	93007	111345	82850	94001	97137	113098	103065	110757	125032	93847	1153991	877963	1147689	899834	1095912	1202162	613626	906784	852949	824580	797376	934412
DDX4	Q61496	Ddx4	778059	660910	766614	1092630	1008130	1018600	810507	857156	755818	767072	481679	758611	708152	778534	751389	694156	730791	846881	784819	745423	916389	697049	739402
DDX41	Q91VN6	Ddx41	59366	56437	52449	48157	49207	51835	37201	49943	57075	54906	53717	166124	143849	156597	152749	152505	150145	148757	130655	0	152865	132497	114445
DDX42	Q810A7	Ddx42	114629	111886	119596	143267	137639	142021	114608	126162	108826	131110	87213	673678	731754	682988	637294	645385	683793	879424	868942	1099107	832102	711843	730285
DDX46	Q569Z5	Ddx46	55772	56717	54588	54515	57486	58376	38782	59839	49335	52972	50814	391811	425884	384974	365649	360016	360640	351289	318890	329633	326088	355305	322044
DDX47	Q9CWX9	Ddx47	0	0	2348	2487	3035	0	871	0	4941	3846	0	0	0	0	0	0	0	0	0	0	0	0	0
DDX5	Q61656	Ddx5	351621	380604	466495	346433	356357	336853	416103	535047	516335	531007	292076	2179099	2096135	2121716	1594862	1452795	1615221	1736559	1564532	2549177	1611866	1333235	1439564
DDX50	Q99MJ9	Ddx50	11662	11544	16634	12211	10064	16404	12205	16479	30977	20559	7194	0	0	0	0	0	0	0	0	0	0	0	0
DDX56	Q9D0R4	Ddx56	6781	10007	0	9962	11958	8752	10910	0	23574	15179	0	0	0	0	0	0	0	0	0	0	0	0	0
DDX59	Q9DBN9	Ddx59	2834	4514	4978	2070	1466	0	3235	1448	8823	5385	1885	0	0	0	0	0	0	0	0	0	0	0	0
DDX6	P54823	Ddx6	5144657	4808371	5114627	4838361	5441591	4753451	5225048	5289870	4280858	4597091	5053950	20387761	18337581	19392561	17765808	19424848	20036122	17759652	18549796	13521014	16462727	18401244	16819133
DECR	Q9CQ62	Decr1	8570	13464	27014	7920	6664	6532	10927	17084	65844	32556	14523	236274	277110	238280	298734	227026	254146	102816	127497	189587	198599	164314	178294
DECR2	Q9WV68	Decr2	0	6508	0	8026	7135	5806	6799	7410	22775	16273	0	0	0	0	0	0	0	0	0	0	0	0	0
DEDD	Q9Z1L3	Dedd	5430	10771	6424	8539	8358	5858	6077	10783	6898	7410	7430	13815	18269	18330	9260	0	14928	0	0	0	0	0	0
DEFI6	Q8C2K1	Def6	0	32870	0	0	0	33370	40460	0	0	0	0	0	0	0	0	0	0	0	0	0	0	0	0
DEGS1	O09005	Degs1	60366	73004	77493	63544	66903	56617	116914	82820	66508	72062	94713	1571488	1559984	1473280	1511762	1826690	1748759	1968411	2233229	1787981	1829985	2218265	2097443
DEK	Q7TNV0	Dek	9571	11192	13082	11639	10123	10378	12237	12985	25597	16079	11089	0	0	0	0	0	0	0	0	0	0	0	0
DEN10	Q9D8N2	Dennd10	19059	21958	20594	18019	17536	16286	17783	21995	21309	24332	19767	0	0	0	0	0	0	0	0	0	0	0	0
DEN11	Q3UHG7	Dennd11	41794	41855	49822	37143	42263	39665	45140	46829	35453	41179	39643	376790	349734	339935	360965	323992	339511	331512	359243	556453	342679	346501	373902
DEN1A	Q8K382	Dennd1a	46524	38972	32164	41866	37618	39403	26305	36115	32299	37623	40291	230835	237308	239688	222462	238198	249227	255223	257641	286286	272350	250543	233457
DEN2B	Q924W7	Dennd2b	0	0	0	0	0	0	0	0	0	0	0	202491	197912	218534	202842	167755	219765	219689	276784	0	326155	183586	225068
DEN4C	A6H8H2	Dennd4c	25878	25999	27071	24123	22363	25312	26437	26253	24863	26100	22365	0	0	0	0	0	0	0	0	0	0	0	0
DEND3	A2RT67	Dennd3	17502	23196	15835	15149	16410	15537	17488	17060	18675	16842	18563	0	0	0	0	0	0	0	0	0	0	0	0
DENR	Q9CQJ6	Denr	4671	6572	12833	4757	6305	6959	7840	8974	13013	13943	14170	266320	334976	285692	303913	312587	292261	185479	293317	271445	214854	280181	294825
DEOC	Q91YP3	Dera	80680	74681	98823	67629	70227	64508	80441	95465	87284	94352	93476	951009	943393	955635	1022734	1042055	1026997	547880	465235	356539	521136	566140	538916
DEPD7	Q91WS7	Depdc7	9886	15202	11229	11362	11862	8944	13349	11331	11003	12019	11092	80288	75000	72838	82009	87343	79994	60578	61500	0	112425	62792	69143
DERL1	Q99J56	Derl1	37753	30866	36197	28191	29744	34580	48375	33370	32366	39609	65317	360290	338454	342039	383562	384920	374498	283895	428282	0	306622	374472	412805
DERL2	Q8BNI4	Derl2	37711	36305	29016	30864	33556	30212	40547	27629	20426	29241	0	463915	453990	409584	407065	385054	433749	400294	496729	311679	399269	432398	377731
DERL3	Q9D8K3	Derl3	3763	7794	5281	3707	0	2554	3361	6000	0	7471	6126	146090	148160	135450	190245	199385	223730	208401	253162	0	225286	232440	256358
DERM	Q9QZZ6	Dpt	0	0	5452	0	0	0	0	0	6975	4554	0	0	0	0	0	0	0	0	0	0	0	0	0
DERPC	P0CG14	Derpc	15117	12407	10566	17075	17847	18173	8104	9477	7546	10523	7348	0	0	0	0	0	0	0	0	0	0	0	0
DESM	P31001	Des	0	0	0	0	0	0	0	0	8245	5737	0	0	0	0	0	0	0	0	0	0	0	0	0
DESP	E9Q557	Dsp	170797	269915	4022069	397474	138480	145440	165817	365946	160289	146599	779592	1553079	1289607	1987743	2168701	2004207	710266	1792076	2471234	4634236	606102	1163307	2249386
DEST	Q9R0P5	Dstn	530689	552626	598227	395257	455594	427483	510445	528277	496832	500232	714788	3681851	3449367	4061271	4344022	4623327	4535720	4821665	4769148	3888278	5034440	5117472	6029889
DFFA	O54786	Dffa	12598	16540	13191	8641	10840	9582	15385	14180	0	17179	16928	65070	0	79817	92695	89277	108392	48949	64818	0	90492	75219	81494
DGAT1	Q9Z2A7	Dgat1	30365	32986	32670	29888	28593	26934	36293	27151	25811	28261	33932	313847	278034	344680	311981	275807	309869	248468	243203	266911	262726	278941	302086
DGKE	Q9R1C6	Dgke	35004	35404	36593	33412	31812	34203	36324	27257	49561	31384	35043	177456	139974	214438	191927	172531	218716	251971	226555	0	199468	269925	263200
DGKH	D3YXJ0	Dgkh	12087	10588	10168	9471	9094	9442	7275	10598	11923	10139	10587	0	0	0	0	0	0	0	0	0	0	0	0
DGKZ	Q80UP3	Dgkz	7109	6290	6754	9633	6280	10171	4381	5073	10458	8375	8496	0	0	0	0	0	0	0	0	0	0	0	0
DGLB	Q91WC9	Daglb	777479	739324	789081	644241	726359	678066	679040	818106	711011	722229	841251	5353682	4821331	5621408	5450284	5325553	5320757	5501143	6438530	4224942	5700275	6689653	6327482
DGUOK	Q9QX60	Dguok	61079	59126	70107	69438	81426	73229	86945	67779	81114	71787	60621	402408	422590	405516	426711	429649	451229	378439	305391	0	278922	318272	365370
DHB1	P51656	Hsd17b1	6754	9799	7937	4194	5507	5929	4488	6841	13555	9394	7254	0	0	0	0	0	0	0	0	0	0	0	0
DHB11	Q9EQ06	Hsd17b11	0	0	13996	0	5307	0	2282	9825	35892	18094	1502	0	0	0	0	0	0	0	0	0	0	0	0
DHB12	O70503	Hsd17b12	69132	77390	79519	74137	85250	67941	81956	79010	83580	79363	80124	763358	743926	797818	705262	684504	715851	711449	682798	514068	729830	727355	691131
DHB4	P51660	Hsd17b4	740194	805593	782463	701784	747711	805647	871165	751207	681572	780987	804150	5106488	5243868	5173467	5658546	5927942	5839850	5777044	5946049	5296471	5094115	5944813	5635062
DHB5	P70694	Akr1c6	50495	60830	158954	47060	59158	53195	55864	141150	467666	233640	44001	0	0	0	0	0	0	0	0	0	0	0	0
DHB7	O88736	Hsd17b7	130095	151854	123140	120767	133747	112356	119739	135697	116514	108151	104139	441239	388189	379148	619009	558811	550621	457718	569920	536791	645788	461157	512929
DHB8	P50171	Hsd17b8	82458	92189	87088	73511	75570	65550	98634	89084	102876	93913	94171	357653	289600	324172	373125	371783	334814	419933	403274	358223	388566	377286	403973
DHCR7	O88455	Dhcr7	5371	6889	32547	12066	0	0	0	9443	20673	9695	10039	256074	277053	265840	308990	235865	222694	103710	108212	358447	182736	58183	65214
DHDDS	Q99KU1	Dhdds	4386	4519	4931	4440	2754	3902	5987	3403	4913	4948	3274	0	0	0	0	0	0	0	0	0	0	0	0
DHDH	Q9DBB8	Dhdh	16471	13584	18700	15653	16510	12985	15890	21169	30654	24967	15548	55558	69043	63479	93793	52288	53740	90148	85391	0	111664	96691	87537
DHE3	P26443	Glud1	315723	277481	350109	300442	341815	319755	323363	343540	403707	354063	312405	1482294	1524178	1525869	1577272	1561174	1600177	1887310	1778587	1734033	1875963	1669402	1803040
DHI2	P51661	Hsd11b2	11622	14363	17149	12448	11422	0	14774	15937	29241	18066	0	0	0	0	0	0	0	0	0	0	0	0	0
DHPR	Q8BVI4	Qdpr	503697	469497	522379	447011	500390	378387	509804	598602	490550	530967	629424	2349138	2350278	2379620	2476035	2555192	2668320	2820462	2943906	2126575	3221497	3000767	3139057
DHR11	Q3U0B3	Dhrs11	0	1426	4266	4932	0	0	0	3566	0	2909	6393	0	0	0	0	0	0	0	0	0	0	0	0
DHR13	Q5SS80	Dhrs13	91057	96150	71307	74993	76771	77949	85156	86033	88890	86598	107626	277072	303450	276420	299024	287858	306664	248675	262399	140392	257444	305349	292221
DHRS1	Q99L04	Dhrs1	124227	123102	103801	107168	122719	106642	146537	120409	143054	126466	147309	624136	635354	659677	646908	639861	696180	781291	1088643	817636	987965	942152	905779
DHRS3	O88876	Dhrs3	11114	14704	13644	11998	12131	12512	10284	12433	13831	13902	15762	32181	19383	23979	14069	6440	18530	0	0	0	0	0	0
DHRS4	Q99LB2	Dhrs4	6396	6488	12901	2361	4485	0	4039	10994	32390	17284	5100	0	0	0	0	0	0	0	0	0	0	0	0
DHRSX	Q8VBZ0	Dhrsx	10525	12321	8090	12113	12389	11962	11061	9169	14494	12697	10622	0	4498	3485	13161	15352	6948	0	0	0	0	0	0
DHSD	Q9CXV1	Sdhd	10790	8227	12145	6187	7674	6689	14771	14879	18841	16525	14759	97209	108934	196763	213948	149969	104157	172591	120912	0	129169	213104	132368
DHSO	Q64442	Sord	15105	24275	31548	24805	20486	20846	21238	21688	36823	31359	26817	0	0	0	0	0	0	0	0	0	0	0	0
DHX15	O35286	Dhx15	113115	116641	133303	108820	118815	123686	119091	147302	152447	151812	92243	723684	685406	758979	589528	600248	628346	544510	537424	611037	557379	476792	504327
DHX29	Q6PGC1	Dhx29	29620	40393	35681	37505	40217	37490	42465	46826	38378	38526	28275	324802	284703	301856	354002	352240	355305	346021	313890	357083	411833	353047	375278
DHX30	Q99PU8	Dhx30	39297	38929	38157	55972	57966	54231	51520	39595	54482	46775	36212	130212	145504	149367	107681	119396	113773	113813	156912	107420	130927	140567	147474
DHX36	Q8VHK9	Dhx36	72743	85425	95055	80398	93647	88335	105532	110332	95112	100685	75690	360815	346117	336116	325433	292484	307111	318537	251291	179808	294478	309655	259973
DHX40	Q6PE54	Dhx40	18963	15082	15935	18214	15306	16630	18627	13200	14823	14499	15016	82505	125211	108249	66354	95784	125524	0	0	0	0	0	0
DHX57	Q6P5D3	Dhx57	34737	40159	35463	32517	40171	37781	34376	35597	31885	39729	34608	33762	0	35205	61381	52864	52191	0	0	0	0	0	0
DHX8	A2A4P0	Dhx8	12083	13997	13399	7727	8149	10641	11899	10897	16733	14945	13663	0	0	0	0	0	0	0	0	0	0	0	0
DHX9	O70133	Dhx9	206083	202275	230969	218985	203715	197338	181333	254955	271999	253445	205353	740069	730285	774873	692858	666340	685074	600498	558075	486439	643018	564025	562932
DI3L1	Q8C0S1	Dis3l	4491	10159	6255	8854	7573	8783	10195	13240	14323	14526	10101	0	0	0	0	0	0	0	0	0	0	0	0
DI3L2	Q8CI75	Dis3l2	5645	7496	9010	6434	5500	6903	6617	7991	16470	11079	8404	0	0	0	0	0	0	0	0	0	0	0	0
DIAC	Q8R242	Ctbs	10686	15619	12511	16640	16170	12605	16587	12495	14574	15139	13624	0	0	0	0	0	0	0	0	0	0	0	0
DIAP1	O08808	Diaph1	175624	177443	170559	130033	138134	156362	141625	160251	161457	150331	187935	4980641	4892363	5059979	5414137	5577936	5201513	4761881	4873072	3456068	4425472	5854035	5535568
DIAP3	Q9Z207	Diaph3	18207	26725	21279	26500	23042	20881	20883	22031	33979	29125	17601	1406716	1708620	1582638	1645278	1454609	1338235	1084727	1573014	1922830	1066018	799368	1261580
DIC	Q9QZD8	Slc25a10	131390	123926	136819	110937	140264	113676	149627	138602	99909	113651	152326	780533	705996	762300	806995	759874	751858	852831	786780	857216	868580	792252	754729
DICER	Q8R418	Dicer1	68122	73956	68131	74685	69606	71984	64682	73191	59836	69567	67910	594699	547500	584158	546363	505657	556260	419758	438191	288458	464848	442771	472351
DIDO1	Q8C9B9	Dido1	6580	6407	7227	7215	8304	7616	6246	6976	9450	8209	3158	0	0	0	0	0	0	0	0	0	0	0	0
DIK1A	Q9D6I7	Dipk1a	15763	17867	18535	14705	14056	14046	13731	17347	16177	17379	15845	0	0	0	0	0	0	0	0	0	0	0	0
DIK1B	Q99ML4	Dipk1b	23391	22510	28840	23379	22532	20388	23255	19094	26156	25431	27763	0	0	0	0	0	0	0	0	0	0	0	0
DIK2A	Q3USZ8	Dipk2a	55836	58547	52852	41819	48922	39405	43722	54200	62920	54164	70059	964419	952857	1038234	989678	1066313	1048721	690987	821841	465687	792142	802087	841206
DIP2A	Q8BWT5	Dip2a	6273	3097	6995	10875	8323	8204	6676	7287	4034	4157	7723	0	0	0	0	0	0	0	0	0	0	0	0
DIP2B	Q3UH60	Dip2b	22940	22944	25980	25118	24695	25421	18601	21817	19131	20969	19171	378176	362118	386471	368575	332962	373591	275864	278477	210374	235375	294621	281837
DISC1	Q811T9	Disc1	24131	22963	21646	22269	21575	21726	19423	26007	21949	20125	22976	0	0	0	0	0	0	0	0	0	0	0	0
DJB11	Q99KV1	Dnajb11	314885	320868	285604	308939	328283	295752	327095	299050	234652	276558	335090	2973643	3239635	3082565	3426015	3393870	3524776	3333485	3304041	3318960	3551753	3414398	3727301
DJB12	Q9QYI4	Dnajb12	23033	21532	23676	24429	24838	23494	29286	21595	17921	18664	28236	0	0	0	0	0	0	0	0	0	0	0	0
DJB14	Q149L6	Dnajb14	615947	619488	503892	698292	717104	656372	593041	750993	483766	709818	623101	0	0	0	0	0	0	0	0	0	0	0	0
DJC10	Q9DC23	Dnajc10	67891	70598	66285	61616	62547	59791	62005	65800	73498	70221	64589	538393	536047	521317	500635	513997	514460	416888	492273	449138	491864	498316	454809
DJC11	Q5U458	Dnajc11	86016	75259	91838	79421	99724	83402	94810	90424	85512	77246	102660	371886	370599	390185	410750	421303	437281	419788	383110	214646	357876	482811	448920
DJC17	Q91WT4	Dnajc17	9507	10898	9673	8978	6027	8356	11268	9084	10242	12459	0	0	0	0	0	0	0	0	0	0	0	0	0
DJC21	E9Q8D0	Dnajc21	33968	37283	39565	55157	54087	57159	54834	41328	23104	40256	26765	259181	194687	207665	172831	211280	410778	104453	76152	220054	97101	84000	146547
DJC25	A2ALW5	Dnajc25	5046	6989	3605	4613	4078	4709	8835	5131	6809	5800	6205	0	0	0	0	0	0	0	0	0	0	0	0
DKC1	Q9ESX5	Dkc1	22230	25150	26640	16072	16167	17056	20933	25274	49137	35262	22779	167965	168677	175535	165056	153619	168070	199413	164965	127355	208994	195201	163860
DLDH	O08749	Dld	1204930	1234060	1197840	1151990	1365829	1189200	1356909	1236950	1179061	1155671	1288910	9030034	9349774	8763040	8371183	8689851	8955236	9015025	9501343	9224249	7889487	8730906	9129472
DLG1	Q811D0	Dlg1	24745	26478	25737	26274	23341	27004	21411	25841	28652	29572	17850	0	0	0	0	0	0	0	0	0	0	0	0
DLG3	P70175	Dlg3	14356	0	0	11316	13407	13064	0	11539	11583	17966	0	0	0	0	0	0	0	0	0	0	0	0	0
DLG5	E9Q9R9	Dlg5	13449	16169	15891	26815	25904	24402	19254	17594	16171	19152	10342	0	0	0	0	0	0	0	0	0	0	0	0
DLGP4	B1AZP2	Dlgap4	155712	138710	159737	118725	142217	148591	190773	167104	144166	169663	242048	1621390	1511134	1657986	1726836	1776123	1833285	1595968	1762754	1416599	1470627	1860811	1747063
DLGP5	Q8K4R9	Dlgap5	112150	127860	100747	111594	119311	129377	113274	103104	116494	101658	118893	1630180	1714314	1639586	1428233	1409156	1465031	1383029	1491363	1658215	1519115	1196924	1223515
DLRB1	P62627	Dynlrb1	13358	17282	12641	9258	10398	8487	31609	17583	18562	17771	34516	253654	201819	179821	200480	290001	316665	225474	184979	89917	200967	230211	245625
DMAP1	Q9JI44	Dmap1	9615	9331	8162	9290	8963	8631	8415	12508	8736	10133	8434	439377	473761	410238	378491	427540	389267	323633	505097	0	460104	385561	369727
DMD	P11531	Dmd	10497	9437	8400	8143	7258	9330	7134	11282	12040	9934	0	0	0	0	0	0	0	0	0	0	0	0	0
DMWD	Q08274	Dmwd	0	0	0	0	0	0	0	0	0	0	0	147525	101119	121576	118440	151736	142747	0	0	0	148582	133289	130854
DMXL1	Q6PNC0	Dmxl1	10493	8288	13159	14216	12670	13237	11414	11497	12840	11783	8730	0	0	0	0	0	0	0	0	0	0	0	0
DMXL2	Q8BPN8	Dmxl2	49399	47495	46270	55653	51475	53405	49073	52030	43289	43918	41071	1009983	978695	1029991	902896	995940	1070015	754102	771122	0	833602	714760	776701
DNAI7	Q6TDU8	Dnai7	11616	19256	17086	12987	12083	12968	16143	22756	19520	15066	15033	0	0	0	0	0	0	0	0	0	0	0	0
DNJA1	P63037	Dnaja1	650711	644214	626289	1023009	1035100	1014780	1158900	589854	552863	542086	590937	5820050	5979527	5771840	4805983	4936647	5208368	4755613	5466932	7050040	4277689	3725235	4108556
DNJA2	Q9QYJ0	Dnaja2	1860500	1782811	2084211	2177831	2532062	2168651	2475310	2070991	1799729	1905719	1997291	11599827	11150461	11653823	9946103	10246302	11403711	9084653	9597984	9312261	7443759	7884566	8243925
DNJA3	Q99M87	Dnaja3	153692	214390	188933	115970	121565	119015	196642	171101	200425	185374	220967	1965820	2003929	1923630	2084688	2109544	2085700	1899515	2007683	1786123	2062553	2015910	2055987
DNJA4	Q9JMC3	Dnaja4	474966	512606	498351	525876	542474	566429	595297	425821	362851	384490	504544	6830691	6768478	7291580	6608081	6745528	7252264	6808002	7429327	6598927	5801924	6236910	6783978
DNJB1	Q9QYJ3	Dnajb1	88420	104722	95412	140882	123599	120017	132275	75112	70699	78912	102616	321554	285316	366156	278034	311268	325455	526729	545304	517931	375252	474879	594204
DNJB2	Q9QYI5	Dnajb2	3305	4774	0	4701	0	2587	0	1553	1355	2114	2198	76602	54509	63286	45293	71850	74142	37086	64786	0	67594	68050	79546
DNJB4	Q9D832	Dnajb4	45476	52951	39357	25590	27011	28397	28077	27194	45515	37535	50005	495800	519801	459053	395029	407122	379437	410864	429173	391187	436917	319001	340100
DNJB6	O54946	Dnajb6	720504	766157	733478	823427	804780	719056	888085	712943	579904	767239	776839	2582792	2556609	2514953	2264561	2178494	2258448	2648419	2284901	3093482	1881172	1943061	2253444
DNJC1	Q61712	Dnajc1	60156	61679	67772	63271	60643	60054	68674	58429	64837	67066	60153	0	0	0	0	0	0	0	0	0	0	0	0
DNJC2	P54103	Dnajc2	33036	34902	31598	40716	34350	36858	32918	34661	28176	36291	32629	198999	209342	176670	189679	148664	191449	213607	215541	99224	217145	175134	160677
DNJC3	Q91YW3	Dnajc3	330364	336511	321235	282370	322272	313709	339327	297690	322731	306715	324903	819679	923723	858822	1067127	1064615	1085253	1065279	1109132	1036077	1084727	1092423	1021884
DNJC5	P60904	Dnajc5	32898	25362	24758	23319	21014	22630	25828	26062	26871	21804	38507	750608	682183	836439	838238	745733	703553	748997	817183	717341	739146	711054	798537
DNJC7	Q9QYI3	Dnajc7	645531	620156	585017	648775	706259	685167	775425	605575	462888	569749	665012	2897546	2933111	2874541	2620117	2632131	2747523	3301751	3482761	3099706	2683529	2884920	2909218
DNJC8	Q6NZB0	Dnajc8	11980	18936	14955	9195	12219	10403	12556	11011	20543	18115	20175	0	0	0	0	0	0	0	0	0	0	0	0
DNJC9	Q91WN1	Dnajc9	190868	200697	170155	151227	134492	146958	235680	157320	155631	184294	325697	1465844	1552972	1363610	1271941	1259570	1404183	1412971	1419548	1292650	1020468	1127894	1154711
DNLI1	P37913	Lig1	23215	27620	23088	23596	22585	24699	26287	27856	30699	30936	26446	766380	704334	753579	667589	729830	701411	551423	528081	451041	598835	580244	604675
DNLI3	P97386	Lig3	340498	451123	354397	375171	281418	300018	352036	327630	438978	392210	337098	15274	0	25613	31233	39795	39054	24488	22896	0	37246	30722	27336
DNLI4	Q8BTF7	Lig4	0	0	0	0	0	0	0	0	0	0	0	90989	142697	113120	161391	165068	138095	182344	187418	0	117280	216604	199192
DNLZ	Q9D113	Dnlz	32805	50797	37068	30099	37991	32672	50866	39479	49865	51261	56061	293805	331029	297968	328902	319443	296691	326563	286247	325568	351533	366004	369112
DNM1L	Q8K1M6	Dnm1l	564750	554081	537924	520564	522291	562092	471501	504625	413659	491908	449998	3969429	3960634	4171399	4154951	4158408	4092923	4093206	4100874	3497033	3760257	4151209	3976865
DNM3A	O88508	Dnmt3a	55972	44968	63557	45591	50962	57686	57269	59983	54693	55417	53353	387866	372015	397804	354273	344752	346573	259702	237703	191821	276458	272614	237604
DNM3L	Q9CWR8	Dnmt3l	22799	32159	49414	13804	11659	16555	19434	54162	89012	113298	37867	340950	375642	366537	405516	399961	361015	284802	289018	360265	337423	424793	364586
DNMT1	P13864	Dnmt1	5497000	6242194	5053342	3860529	4081037	4724012	4264121	4919641	5455060	5630842	6884143	65346200	62845234	66765525	57314626	58962731	61937079	62771224	69422501	57255065	59270053	56100100	57905618
DNPEP	Q9Z2W0	Dnpep	206456	222709	277128	237713	211662	206665	196292	250135	444773	337961	189858	5578710	5738332	5234789	5537103	4983749	5348860	5675437	5777044	4088386	5883732	5518329	5440848
DNPH1	Q80VJ3	Dnph1	0	11175	0	0	0	984	3363	0	9175	0	0	0	0	0	0	0	0	0	0	0	0	0	0
DOC11	A2AF47	Dock11	125555	141015	119723	170364	151537	144526	128626	123393	114729	118481	92315	803534	781778	723032	620254	815260	765477	1045963	1021884	0	608121	781237	754573
DOCK1	Q8BUR4	Dock1	129912	123621	125011	121836	121312	124746	109542	137890	123678	139328	97217	393772	373410	363451	360315	334721	378465	274244	256074	303871	276592	307175	283365
DOCK4	P59764	Dock4	5339	7846	6387	5634	6671	6145	3441	7046	5897	5028	3937	0	0	0	0	0	0	0	0	0	0	0	0
DOCK5	B2RY04	Dock5	12430	13450	12290	13756	13281	13035	13224	10195	10899	13299	9611	0	0	0	0	0	0	0	0	0	0	0	0
DOCK6	Q8VDR9	Dock6	27389	29611	32114	44821	34737	35944	29951	29548	34526	33745	27451	0	0	0	0	0	0	0	0	0	0	0	0
DOCK7	Q8R1A4	Dock7	30024	31211	32470	34594	30870	27628	27634	30981	43423	35841	18424	698016	723132	785091	724186	797818	858168	764099	835859	499041	868099	560518	783460
DOCK9	Q8BIK4	Dock9	58866	56626	59619	73621	64055	53092	48993	56091	67451	56417	36003	190959	240754	247711	210739	225646	239805	289720	320886	239240	342086	286604	308819
DOHH	Q99LN9	Dohh	8626	10661	11542	11999	12912	12286	25351	12714	11054	12635	17175	69023	47796	44747	50542	56322	0	61402	56279	0	43259	55385	46431
DOLK	Q8R2Y3	Dolk	7105	7208	7612	6608	5229	5597	6024	6262	13967	10829	6040	0	0	0	0	0	0	0	0	0	0	0	0
DOP1	Q8BL99	Dop1a	82558	75659	82826	88242	88973	89218	79522	86940	64438	70584	68059	627737	659083	654303	611969	591001	678787	585212	588058	475900	616012	529180	560790
DOP2	Q3UHQ6	Dop1b	214257	208271	225391	186714	184409	193804	167622	219651	177013	200601	170673	775356	765530	793901	914802	889602	902145	908231	870208	767815	1030919	1029491	956099
DOPD	O35215	Ddt	75820	68792	71676	50940	52391	47865	97739	85213	102868	92840	126970	2201263	2136474	2464733	2637976	2812848	2658719	1672529	1707199	826526	2292357	2164947	2398665
DOPP1	Q9JMF7	Dolpp1	0	0	0	0	0	0	0	0	0	0	0	55327	23429	54854	53878	47135	57485	0	15689	0	29663	53561	26131
DP13A	Q8K3H0	Appl1	40932	41993	47077	39767	40102	39350	41747	46558	52674	48188	44175	330731	338548	361992	362520	330731	387222	349540	378727	286863	456641	379884	419875
DP13B	Q8K3G9	Appl2	45862	51145	59666	53860	50416	47872	54423	54876	67500	63350	42917	0	0	0	0	0	0	0	0	0	0	0	0
DPA5A	Q9CQS7	Dppa5a	346913	337118	376772	161574	218133	175112	450595	423617	338553	402663	709135	1726477	1351753	1379200	1578037	2283634	2328227	8179039	8064759	5589547	11391860	11378444	13122143
DPCD	Q8BPA8	Dpcd	37153	32194	39122	18542	25511	20639	31384	38182	36936	38334	47137	328470	303198	283070	350001	322692	330800	284802	338079	164314	342846	378176	396483
DPEP1	P31428	Dpep1	0	0	8084	0	0	0	0	3320	26300	14351	0	0	0	0	0	0	0	0	0	0	0	0	0
DPF3	P58269	Dpf3	4626	3705	3404	5046	4293	3889	4350	3726	3991	4144	3380	0	0	0	0	0	0	0	0	0	0	0	0
DPH1	Q5NCQ5	Dph1	0	0	8607	8249	3941	0	0	6533	6411	5753	6142	0	0	0	0	0	0	0	0	0	0	0	0
DPH2	Q9CR25	Dph2	23927	25609	26737	26701	27018	26410	25569	22211	22466	23884	24699	0	0	0	0	0	0	0	0	0	0	0	0
DPH7	Q9CYU6	Dph7	12161	12143	10565	6791	7696	8299	9157	12409	11073	17784	12290	0	0	0	0	0	0	0	0	0	0	0	0
DPM1	O70152	Dpm1	93736	94280	88786	93020	94579	89571	94248	83063	84003	85515	97809	325591	341660	313607	426149	396483	344800	620813	606354	685026	622321	659494	680012
DPM3	Q9D1Q4	Dpm3	6089	8246	0	6196	2836	3351	10978	9006	6954	3983	8878	0	0	0	0	0	0	0	0	0	0	0	0
DPOA2	P33611	Pola2	22797	24183	32562	24954	20732	21092	21005	26463	28813	23707	23007	0	0	0	0	0	0	0	0	0	0	0	0
DPOD1	P52431	Pold1	133294	128075	111702	125807	130063	138126	105114	128206	126947	126061	109609	315002	300436	323745	287440	303829	300686	297927	285514	152876	296382	282835	289439
DPOD2	O35654	Pold2	82699	83716	72801	74490	73090	70843	66969	80786	68843	78098	72925	965489	996907	1002659	1005792	1005722	1024366	1071945	944833	0	1020751	1014403	925902
DPOD3	Q9EQ28	Pold3	83081	83117	73387	59845	66190	74653	82478	81430	79075	81553	61952	277206	291190	280239	245949	252426	282815	327038	276995	245574	287779	260496	274320
DPOE1	Q9WVF7	Pole	10053	10671	8629	11737	7731	6371	8562	8911	11216	7945	8136	0	0	0	0	0	0	0	0	0	0	0	0
DPOE3	Q9JKP7	Pole3	0	0	0	0	0	0	0	0	0	0	0	283443	283817	280570	368678	390835	319598	298506	372712	295070	343298	386337	406276
DPOE4	Q9CQ36	Pole4	0	0	0	0	0	0	0	0	0	0	0	305243	284526	299189	281583	415244	379095	300083	243034	306430	308305	352631	359168
DPOG2	Q9QZM2	Polg2	17953	16704	13576	13201	12776	15190	13352	16522	10174	17700	15352	152231	138930	125733	137246	146303	133835	114938	121627	129088	139557	114493	118457
DPOLA	P33609	Pola1	14811	15102	12115	14362	10999	12975	13334	12354	16079	15331	12059	0	0	0	0	0	0	0	0	0	0	0	0
DPOLB	Q8K409	Polb	16048	16918	14720	12412	12911	10654	11113	16109	18834	17483	13156	0	0	0	0	0	0	0	0	0	0	0	0
DPOLL	Q9QXE2	Poll	10672	16435	12355	10038	6752	10601	14063	13148	9813	11227	12260	0	0	0	0	0	0	0	0	0	0	0	0
DPP2	Q9ET22	Dpp7	5692	5771	13032	11857	4315	6206	9422	6483	29459	18366	5145	0	0	0	0	0	0	0	0	0	0	0	0
DPP3	Q99KK7	Dpp3	131267	141107	163068	151288	129438	142374	134233	143474	168736	166313	137538	771283	763517	713276	672465	671534	688692	781345	734244	840216	965355	774551	831179
DPPA3	Q8QZY3	Dppa3	63198	79875	99531	69024	72384	70060	98170	94108	101031	129740	145144	10193880	9830273	10502286	6006529	5596138	6480169	5114281	5377857	5482111	4669058	4324195	4634878
DPS1	Q33DR2	Pdss1	5204	7834	4826	4455	4401	4108	0	6187	8019	8351	7746	0	0	0	0	0	0	0	0	0	0	0	0
DPTOR	Q570Y9	Deptor	52120	39364	53399	48382	52364	52451	55160	53634	39244	57577	36471	0	0	0	0	0	0	0	0	0	0	0	0
DPYL1	P97427	Crmp1	0	0	6957	5623	0	6189	6420	3718	5666	0	0	0	0	0	0	0	0	0	0	0	0	0	0
DPYL2	O08553	Dpysl2	57610	57429	139554	52132	59919	45652	49564	121673	377242	189202	40978	482276	559508	433538	520270	436493	444215	579802	346837	246786	500913	385909	405235
DPYL3	Q62188	Dpysl3	34266	29799	93533	36907	40138	35828	38299	73193	179145	111923	16841	0	0	0	0	0	0	0	0	0	0	0	0
DPYL4	O35098	Dpysl4	12020	14621	25776	12882	10233	17627	7664	18871	55904	30030	0	0	0	0	0	0	0	0	0	0	0	0	0
DPYL5	Q9EQF6	Dpysl5	12834	9242	15562	13131	9191	9273	13798	12147	22961	12975	10959	0	0	0	0	0	0	0	0	0	0	0	0
DR9C7	Q8K3P0	Sdr9c7	13977	19725	126577	56370	4995	14151	8682	20898	8438	10327	32355	175292	110516	75401	158059	116672	69110	258750	188813	273295	0	93365	187042
DREB	Q9QXS6	Dbn1	8074	8468	8822	11363	8035	10502	9495	10934	11587	13606	6706	301856	312392	343702	197378	322223	371113	370394	296136	200647	320419	256003	388297
DRG1	P32233	Drg1	73033	79697	72526	77567	76063	71377	62049	68630	78245	84434	67929	545417	528997	570988	480841	500462	522257	432578	382633	458099	459689	439560	435104
DRG2	Q9QXB9	Drg2	122414	147015	129764	127560	118137	116079	114523	123175	115441	122400	113695	388081	381150	377836	393772	398467	418190	471501	485261	289559	430633	455408	446314
DRS7B	Q99J47	Dhrs7b	42561	33426	34825	48925	38727	44029	46035	33600	27866	31089	36356	322089	276171	316797	276976	266246	305180	218292	202997	186214	286604	217869	226162
DSC1	P55849	Dsc1	0	0	24487	0	0	0	0	0	0	0	0	0	0	0	0	0	0	0	0	0	0	0	0
DSC3	P55850	Dsc3	0	2363	17283	0	0	0	0	0	0	0	5468	0	0	0	0	0	0	0	0	0	0	0	0
DSG1A;DSG1B	Q61495;Q7TSF1	Dsg1a;Dsg1b	0	0	0	0	0	0	0	0	0	0	0	856682	606144	739915	1018772	1055869	410607	1170911	1062256	2511121	299708	524215	921293
DSG1B	Q7TSF1	Dsg1b	99118	101801	368848	172471	55109	48627	80309	129809	58968	86201	343332	0	0	0	0	0	0	0	0	0	0	0	0
DSG2	O55111	Dsg2	2644	2450	0	4170	0	2500	3193	1786	2062	4115	0	0	0	0	0	0	0	0	0	0	0	0	0
DSG3	O35902	Dsg3	0	0	0	0	0	0	0	0	0	0	0	494085	428014	616867	0	505272	501156	725442	715058	367810	671813	639462	530834
DSN1	Q9CYC5	Dsn1	30108	24554	40547	30857	29827	28878	27046	27836	29086	30440	27358	227026	188604	202941	191422	158684	167721	177407	76486	0	137484	149460	177026
DSRAD	Q99MU3	Adar	4484	4481	5723	5478	5142	6878	5920	7261	3486	4193	4451	454966	338337	647715	999121	1009983	336372	0	0	0	0	0	0
DTBP1	Q91WZ8	Dtnbp1	23870	30778	28965	27057	26497	27798	24505	25840	17205	26240	28925	105845	102233	119463	100679	117941	108002	126818	86980	72015	111324	100484	81172
DTD1	Q9DD18	Dtd1	11907	22363	39418	27278	11237	11758	11719	21521	31493	26836	27736	0	0	0	0	0	0	0	0	0	0	0	0
DTD2	Q8BHA3	Dtd2	11373	13856	15039	9149	7761	6563	16146	12254	13623	14837	17335	286564	197624	320197	394920	388512	362947	439164	448734	0	433418	408139	499007
DTNB	O70585	Dtnb	4055	6178	7239	0	4443	4672	5688	6134	6153	7153	0	0	0	0	0	0	0	0	0	0	0	0	0
DTX2	Q8R3P2	Dtx2	209408	218866	176034	129582	137539	138262	139938	175521	187198	172666	234432	1727794	1762510	1813820	1747547	1906506	1886918	2299359	2437549	1926299	2117162	2088304	2075173
DUS12	Q9D0T2	Dusp12	53547	63776	64012	46496	46229	43271	52044	75836	58227	71372	55822	215391	251065	250005	268098	270844	277572	241925	224522	0	235848	321866	218989
DUS14	Q9JLY7	Dusp14	7187	9014	6762	8980	10430	8909	9081	6891	0	7792	8718	138834	135591	145041	192074	152431	175535	0	0	0	0	0	0
DUS23	Q6NT99	Dusp23	3264	3996	2736	2745	3554	3281	6150	5502	5957	0	6924	0	0	0	0	0	0	0	0	0	0	0	0
DUS3L	Q91XI1	Dus3l	10160	15082	15778	15095	12195	14184	10231	12880	24088	13875	10294	0	0	0	0	0	0	0	0	0	0	0	0
DUS7	Q91Z46	Dusp7	21321	19236	16243	14511	17329	14290	19713	18853	15769	15630	22068	179522	159301	200730	176817	212102	163338	164554	145101	110226	149491	207982	199510
DUSTY	Q6XUX1	Dstyk	23742	20829	19630	23065	19869	23174	20187	21159	20013	19245	19600	0	0	0	0	0	0	0	0	0	0	0	0
DUT	Q9CQ43	Dut	33764	48253	46606	34470	37434	30363	42764	44898	93756	60384	46577	152315	120594	118637	167106	134916	131263	164463	118284	92291	129501	129447	111741
DVL3	Q61062	Dvl3	13724	11514	13569	11720	9866	13311	11722	13176	10661	14622	15183	166447	152326	177136	230435	215421	216649	191078	195851	178158	176658	230004	226257
DX39A	Q8VDW0	Ddx39a	64013	58369	61406	83481	73168	63247	61866	55389	63450	55021	46431	0	0	0	0	0	0	0	0	0	0	0	0
DX39B	Q9Z1N5	Ddx39b	246546	235466	254319	284233	261433	257341	222848	255891	248637	250207	203119	2374019	2274314	2391029	2202484	2250946	2171710	2414177	2237723	2069140	2138696	1971688	2081079
DXO	O70348	Dxo	6789	9705	12577	7148	10790	6849	11175	10475	12864	9668	0	0	0	0	0	0	0	0	0	0	0	0	0
DYH17	Q69Z23	Dnah17	0	0	0	0	0	0	0	0	0	0	0	230084	309183	534711	290082	360740	449761	381970	0	462470	298485	350147	487114
DYH2	P0C6F1	Dnah2	0	0	0	0	0	0	0	0	0	0	0	588344	475834	455124	479410	436947	692378	348428	356514	0	393472	474484	551423
DYH3	Q8BW94	Dnah3	5394	6951	0	4402	4322	5428	5809	6670	0	0	3853	0	0	0	0	0	0	0	0	0	0	0	0
DYHC1	Q9JHU4	Dync1h1	764197	703861	778298	742516	763474	760809	721393	818576	639180	663978	720121	3783526	3810899	3779594	3921842	3922658	4079893	4075089	4103149	3234026	4035735	4042734	3955147
DYHC2	Q45VK7	Dync2h1	45994	68278	72845	45027	49321	50254	50304	53207	68116	69605	59050	0	0	0	0	0	0	0	0	0	0	0	0
DYL1	P63168	Dynll1	0	0	0	0	0	0	0	0	0	0	0	3260812	2566018	2848360	3153014	3471915	3763908	2962328	2831235	2470549	3629652	4008969	4004526
DYL1;DYL2	P63168;Q9D0M5	Dynll1;Dynll2	214544	146765	232587	100432	113277	120178	347021	251396	180848	228968	356473	0	0	0	0	0	0	0	0	0	0	0	0
DYL2	Q9D0M5	Dynll2	0	0	0	0	0	0	0	0	0	0	0	14188316	10372066	12717396	11903644	14264244	14295919	10497919	10877925	9399809	11711317	13045058	11384756
DYLT1	P51807	Dynlt1	33791	34393	29630	18551	24424	24035	64509	37449	46226	33238	71312	416022	409953	420341	453329	426622	431021	512432	586268	507589	570711	543869	557766
DYLT3	P56387	Dynlt3	23348	20838	18147	29787	32687	24304	36415	32277	22897	22721	27889	0	0	0	0	0	0	0	0	0	0	0	0
DYM	Q8CHY3	Dym	111577	102801	98526	91096	99801	95527	78679	105601	79612	91429	98120	234495	242261	237769	245625	254076	248416	211911	193893	0	207493	248795	213429
DYN2	P39054	Dnm2	247601	270797	259633	210248	217597	225539	193247	254524	249564	256184	225162	1861198	1816211	1820243	2188787	2126575	2152676	2208752	2291880	2021087	2299677	2537893	2484803
DYN3	Q8BZ98	Dnm3	0	0	0	0	0	0	0	0	0	0	0	320463	282306	340761	373720	403833	417640	419177	427155	0	455945	484320	447460
DYR	P00375	Dhfr	252213	209068	207144	149906	163812	161147	254520	240075	228773	247177	312048	920527	933765	824809	1046543	1065944	1040251	1432596	1504237	963483	1352690	2048306	1587362
DYR1A	Q61214	Dyrk1a	5816	7300	0	7175	5356	4234	7087	0	28055	0	9929	0	0	0	0	0	0	0	0	0	0	0	0
DYSF	Q9ESD7	Dysf	21128	26265	23225	23875	22021	19015	19256	21988	26519	27112	18389	0	0	0	0	0	0	0	0	0	0	0	0
DYST	Q91ZU6	Dst	107456	102568	93073	129291	118637	111699	91001	111288	89539	94204	77916	339558	300436	254199	235914	267207	254693	323813	304926	368499	320975	279599	292505
DZIP3	Q7TPV2	Dzip3	18667	21380	25532	21839	15306	20925	13133	21083	18172	21662	19714	0	0	0	0	0	0	0	0	0	0	0	0
E2AK3	Q9Z2B5	Eif2ak3	14525	14801	13401	15303	14513	16589	14429	13284	14966	13884	13446	0	0	0	0	0	0	0	0	0	0	0	0
E2AK4	Q9QZ05	Eif2ak4	50913	57634	53470	51872	53674	65630	60864	49421	45920	47891	58994	387813	451354	376920	450292	453141	478082	643553	643063	459530	514460	580485	533378
E2F5	Q61502	E2f5	15363	13546	14726	17901	25423	20543	20521	18317	18048	19708	27819	187197	186046	206374	152252	110004	108512	162165	137636	0	77661	84315	113285
E41L1	Q9Z2H5	Epb41l1	8551	14559	10779	8520	8799	8272	5288	11019	18914	13964	7243	0	0	0	0	0	0	0	0	0	0	0	0
E41L2	O70318	Epb41l2	435147	467177	505595	463375	508138	505538	473413	476693	410879	460885	396780	1694349	1623752	1667667	1470627	1358893	1543314	1451889	1480138	1444661	1420335	1667089	1531591
E41L3	Q9WV92	Epb41l3	25240	28479	27337	24926	24870	24238	27040	26476	20856	26370	32242	126257	109426	143312	157152	162942	182774	186304	175754	89985	141447	190615	172567
E41L5	Q8BGS1	Epb41l5	40290	55718	49888	36522	29970	34394	43466	40569	58710	51117	45650	759768	718884	764205	706192	690078	741815	482577	476891	525598	581492	438951	484992
E41LB	Q9JMC8	Epb41l4b	1888	4521	3014	2331	2725	2326	2723	2453	2688	4651	3777	0	0	0	0	0	0	0	0	0	0	0	0
EAA1	P56564	Slc1a3	0	0	0	0	0	0	0	0	0	0	0	0	0	0	0	0	0	247814	80517	251291	132626	53383	47135
EAA2	P43006	Slc1a2	0	0	0	0	0	0	0	0	0	0	0	25772	18543	41491	18482	27158	30629	0	0	0	0	0	0
EAPP	Q5BU09	Eapp	4075	6684	7533	5081	4246	5235	6954	4810	4878	4228	10143	0	0	0	0	0	0	0	0	0	0	0	0
EBP	P70245	Ebp	0	0	1610	0	0	0	0	0	10967	0	0	0	0	0	0	0	0	0	0	0	0	0	0
EBPL	Q9D0P0	Ebpl	6158	5047	6524	4748	3280	3629	14038	6759	5395	5007	9519	0	0	0	0	0	0	0	0	0	0	0	0
ECD	Q9CS74	Ecd	20712	20585	24110	19610	20583	17955	17142	25092	18544	25573	18484	140850	122558	120419	119521	122575	184160	84819	115417	69953	148706	106493	136364
ECE1	Q4PZA2	Ece1	1762	1018	3848	0	0	2191	0	0	10112	5512	501	0	0	0	0	0	0	0	0	0	0	0	0
ECH1	O35459	Ech1	18089	19182	24023	18668	17648	15399	10991	22832	55131	29903	15072	0	0	0	0	0	0	0	0	0	0	0	0
ECHA	Q8BMS1	Hadha	562963	575965	609008	522597	564918	543820	606962	582878	649501	591244	658239	1866883	1899384	1848726	1889666	1827069	1872455	1864038	1866883	1460772	1796179	1768752	1718955
ECHB	Q99JY0	Hadhb	716598	804106	874818	533335	590120	546170	718423	825275	914396	838082	703063	1942523	2006153	1886264	2034299	1950348	1953866	2082810	2078916	1567029	1921232	1947781	1885349
ECHD1	Q9D9V3	Echdc1	114271	123237	129809	86746	105840	95958	136132	112891	122957	113406	142381	370265	448703	436221	416455	360840	330708	831467	800421	576875	569565	755043	661875
ECHD2	Q3TLP5	Echdc2	0	0	0	0	0	0	0	0	0	0	0	107137	105370	105626	201511	272860	93898	0	0	0	0	0	0
ECHD3	Q9D7J9	Echdc3	14504	18608	21867	17925	22387	15840	10543	21075	8460	23846	17630	0	0	0	0	0	0	1080000	1090002	1109978	1160005	1050031	1109978
ECHM	Q8BH95	Echs1	295170	325527	343569	229533	253661	217323	282983	323785	395521	357374	341988	3159358	3233354	3148646	3167471	3269639	3211465	2995364	3172305	2628121	3160891	3252009	3211465
ECI1	P42125	Eci1	321148	300279	332257	243529	321841	268614	378984	363958	444599	347949	354198	1141975	1136842	1117776	1219451	1173674	1186598	1022380	980528	394947	454367	1494364	1190635
ECI2	Q9WUR2	Eci2	32645	25849	52705	31666	32698	27813	32925	40779	79952	50398	34062	0	0	0	0	0	0	0	0	0	0	0	0
ECM29	Q6PDI5	Ecpas	819971	744344	788667	663557	702317	724209	647075	869710	722154	724410	727061	5336639	5189269	5307496	5382705	5495426	5458602	5130614	5316333	3684915	5259521	5653450	5292067
ECSIT	Q9QZH6	Ecsit	20210	22350	15770	15659	13901	14763	18099	16330	14261	17613	21333	0	0	0	0	0	0	0	0	0	0	0	0
ECT2	Q07139	Ect2	75227	77267	86090	106281	102339	106600	82373	72299	70822	77392	54996	704383	586105	600831	440750	424734	463336	481875	588385	666849	479377	389645	420108
EDC3	Q8K2D3	Edc3	10118	12320	12745	13579	8506	10748	17972	13526	11496	13836	14042	0	0	0	0	0	0	0	0	0	0	0	0
EDC4	Q3UJB9	Edc4	536120	517824	568880	540393	591564	575812	468222	613506	466053	492178	491797	2670540	2599855	2778741	2814018	2875736	2897747	3002432	2994741	2291245	2608882	2637245	2701071
EDEM2	Q8BJT9	Edem2	29916	29285	22588	26868	26352	27699	31409	27857	25845	23967	35557	104049	75915	120327	115642	120327	139268	152855	123530	67937	130049	183053	152062
EDEM3	Q2HXL6	Edem3	22691	22031	21720	20087	19691	23157	17256	18203	21277	24141	18827	160944	186433	170676	178269	147924	159169	205859	202337	137875	178220	184479	211647
EDF1	Q9JMG1	Edf1	37372	36290	41705	29454	24987	24107	40980	38207	31679	38452	58453	348959	338079	312068	428014	364333	404982	367759	355897	297226	394892	370009	387087
EDRF1	Q6GQV7	Edrf1	49443	62552	44688	48098	41192	56064	50904	49457	50994	42836	51283	87173	116196	82878	95605	91959	111270	90731	85973	0	97243	85492	51981
EEA1	Q8BL66	Eea1	835282	790197	818331	933404	962313	975082	774281	860239	630145	712214	704907	3494852	3591612	3412506	3691818	3679810	3809579	3820420	3886392	4241079	3880739	3721364	3769914
EED	Q921E6	Eed	1401	1707	4183	2613	1889	3268	3845	3803	6341	4045	0	0	0	0	0	0	0	0	0	0	0	0	0
EF1A1	P10126	Eef1a1	5301197	5065992	5728962	5000673	5357797	5028903	5379431	5477253	5095412	5982131	5373389	225179461	205078356	231895567	197571553	212280999	205890211	178828322	192876214	146975455	184315224	189142719	191543921
EF1A2	P62631	Eef1a2	8091	9221	8934	9459	7419	8041	0	7394	2991	8001	5693	213592	190469	180733	169862	193423	194243	185287	191794	0	191728	204154	252776
EF1B	O70251	Eef1b	93140	113304	133545	101198	103987	82050	152866	150042	146751	141310	236968	2909218	2734414	3017453	2960275	3289644	3284631	2787422	2534377	2760886	2874142	2891326	3449127
EF1D	P57776	Eef1d	533093	526807	486035	521248	482004	448080	646163	518830	413089	489368	779648	6156163	6198123	5777845	6378121	6477474	7002798	5207646	5779447	5473378	6096290	6166413	5955536
EF1G	Q9D8N0	Eef1g	1181770	1192360	1294920	1059280	1030260	990100	1201230	1161900	1142870	1251010	1220440	6580656	6607623	6831164	7184220	7183722	7400032	5040726	5072270	4942467	5279244	5603901	5879247
EF2	P58252	Eef2	1681450	1556930	1805000	1427620	1402791	1518749	1364050	1750470	1585890	1585571	1672761	13331169	12981016	13672749	14180450	13793641	13639619	12797867	13255613	11286540	12874383	13474235	13109415
EF2K	O08796	Eef2k	354641	306511	370389	327867	333709	387150	402640	384282	259661	305362	392381	2409997	2364166	2327904	2212736	2142405	2179099	1973602	1811684	1843991	1924297	1573996	1667552
EFC14	Q8BGQ6	Efcab14	18433	23842	27232	22938	23470	26277	25464	24707	30375	30755	26989	398854	441239	434682	346837	391730	405488	407545	536753	303513	369394	373099	405657
EFCE2	P0DPD9	Eef1akmt4-Ece2	15980	19685	12730	13333	11131	12182	12296	13848	8402	15379	16652	0	0	0	0	0	0	0	0	0	0	0	0
EFGM	Q8K0D5	Gfm1	119148	134814	103066	99180	105520	106887	112901	106366	117690	103431	136817	1185529	1210020	1131574	1014403	1052654	1045600	749932	739146	846060	977204	859954	896535
EFHC2	Q9D485	Efhc2	55052	80575	87615	58766	72969	60535	63234	98789	53010	82305	86901	0	0	0	0	0	0	0	0	0	0	0	0
EFHD2	Q9D8Y0	Efhd2	9027	7715	9474	0	7301	10967	8618	9136	10750	7945	9437	0	0	0	0	0	0	0	0	0	0	0	0
EFL1	Q8C0D5	Efl1	184988	179872	179897	152371	161567	154644	159748	196026	165492	165868	173502	1001826	944506	1056455	1032349	990708	1016022	1016656	935125	825495	1011455	1009913	1033209
EFMT1	Q9CY45	Eef1akmt1	28919	32503	33272	28008	28079	26018	38501	33440	32818	33230	34194	0	0	0	0	0	0	0	0	0	0	0	0
EFMT2	Q9D853	Eef1akmt2	3511	6467	6177	7485	5612	5353	4537	4634	8413	7102	5896	0	0	0	0	0	0	0	0	0	0	0	0
EFNB1	P52795	Efnb1	10924	15626	36672	11765	13007	8252	15304	14521	13809	0	11239	0	0	0	0	0	0	0	0	0	0	0	0
EFNMT	Q91YR5	Mettl13	18624	18835	15211	12782	11666	14379	9963	13132	19119	16094	10595	0	0	0	0	0	0	0	0	0	0	0	0
EFR3A	Q8BG67	Efr3a	7353	7539	6216	7662	6723	8551	6422	9490	10448	11090	5120	0	0	0	0	0	0	0	0	0	0	0	0
EFR3B	Q6ZQ18	Efr3b	20419	26416	28629	25810	27929	26359	17042	30370	28431	30718	14830	61008	48726	49437	61449	80925	65522	77855	96430	0	119157	68904	82953
EFTS	Q9CZR8	Tsfm	57710	68554	72975	64513	69421	56360	86391	73712	73131	69998	83457	559547	549668	552111	539626	518362	555066	527642	598835	588466	585172	559974	553491
EFTU	Q8BFR5	Tufm	512209	487417	539611	420573	502968	413549	453925	511078	523151	527373	472241	2361382	2355823	2348161	2299996	2332426	2253600	1676824	1623302	1681130	2078772	1882606	2044051
EGFR	Q01279	Egfr	11923	15765	23993	9346	7337	9954	6968	14987	33129	20271	14097	110356	109002	92586	118137	117492	164988	94407	91914	0	123077	67477	116252
EGLN	Q63961	Eng	0	0	2580	0	0	0	0	0	5852	4092	0	0	0	0	0	0	0	0	0	0	0	0	0
EGLN1	Q91YE3	Egln1	91090	96013	86171	75886	75140	66208	73287	77050	85186	87143	101338	766592	762565	755934	1013419	943067	979442	632191	733176	602499	677565	861864	868039
EHBP1	Q69ZW3	Ehbp1	8666	12631	16649	12324	10064	13773	12615	12415	9997	11665	10523	36955	50263	35721	39809	35716	48591	39465	53572	0	42518	47495	51526
EHD1	Q9WVK4	Ehd1	129141	145065	135451	142217	123931	124945	116458	141125	142178	142168	124475	301041	271878	265601	267578	245200	251709	225255	237868	281388	220834	207665	230339
EHD2	Q8BH64	Ehd2	0	0	7290	0	0	0	0	5254	25411	11022	0	0	0	0	0	0	0	0	0	0	0	0	0
EHD3	Q9QXY6	Ehd3	82636	84677	79325	62716	63876	69421	60168	87484	76949	89847	89032	531902	539364	524797	482510	515781	471468	249192	283365	197036	264535	296855	238066
EHD4	Q9EQP2	Ehd4	191331	184911	185277	200576	225246	202045	195870	210554	224574	196410	198134	812777	780695	797044	817977	847351	829913	564064	594699	0	475406	962615	740274
EHMT2	Q9Z148	Ehmt2	0	6360	7052	5280	4825	6282	5635	5648	10123	8710	4104	0	0	0	0	0	0	0	0	0	0	0	0
EI2BA	Q99LC8	Eif2b1	50035	53854	45571	44886	48505	49133	49905	48166	50330	48148	61436	500358	528521	523562	496488	544661	504362	587081	589487	403917	572970	646146	576955
EI2BB	Q99LD9	Eif2b2	68834	59688	77772	51401	66216	52693	84711	75913	65307	73918	76110	754834	738429	758926	720830	770588	736180	751545	748530	961682	792856	885296	723433
EI2BD	Q61749	Eif2b4	162569	174246	170212	161697	146511	160154	168541	159695	140867	158947	179075	862043	854902	840332	829223	864376	873895	915183	832563	854962	820475	899585	866836
EI2BE	Q8CHW4	Eif2b5	140447	136849	159677	141652	154889	141149	133197	167665	146270	137553	147175	606060	591410	626693	517536	568303	549134	587366	569802	506288	509386	631009	597302
EI3JA	Q3UGC7	Eif3j1	0	0	0	0	0	0	0	0	0	0	0	1803165	1644822	1608852	1716216	1727555	1684863	1663742	1684980	1607514	1527986	1880129	1765444
EI3JA;EI3JB	Q3UGC7;Q66JS6	Eif3j1;Eif3j2	134751	115500	146737	115323	127057	137791	184166	138337	132967	141760	228248	0	0	0	0	0	0	0	0	0	0	0	0
EI3JB	Q66JS6	Eif3j2	0	0	0	0	0	0	0	0	0	0	0	545455	438039	544812	743875	621847	617594	0	0	0	0	0	0
EIF1	P48024	Eif1	0	0	0	0	0	0	0	0	0	0	0	780858	800088	895665	840507	849821	871596	836265	692618	680672	738429	812833	914612
EIF1;EIF1B	P48024;Q9CXU9	Eif1;Eif1b	18835	21142	23000	15404	13414	16240	23106	22399	18932	23533	33007	0	0	0	0	0	0	0	0	0	0	0	0
EIF1A	Q3THJ3	Eif1ad	0	0	0	0	0	0	0	0	0	0	0	18595	23881	16767	16734	18666	21643	0	0	0	0	0	0
EIF2A	Q8BJW6	Eif2a	90609	90838	91108	95906	96170	98001	97993	96407	96316	94454	81852	1087814	1122746	1068237	1060123	1054480	1129772	1071425	1136448	1336474	1174162	1075741	1087663
EIF2D	Q61211	Eif2d	50675	55422	43901	35973	38785	37437	33600	49172	46279	46647	46491	184007	196722	171780	166078	164064	193490	124596	129986	0	190153	135347	150708
EIF3A	P23116	Eif3a	145222	131032	147065	134277	137732	152703	138507	143382	142687	135039	137788	1054553	1035216	1111903	1077607	1029420	1153911	1123758	1040467	919825	1023585	1110363	1071648
EIF3B	Q8JZQ9	Eif3b	399271	412411	452152	435729	459963	453014	447381	466080	384658	402620	389062	1182985	1155351	1173267	1223260	1243694	1228103	1218015	1209433	1113369	1154471	1279634	1213128
EIF3C	Q8R1B4	Eif3c	252957	303564	270944	258277	260290	271918	293173	287913	275452	275205	268979	1037299	1083224	1032063	1066313	995250	1111210	1114759	1115609	955502	992701	1105525	1061888
EIF3D	O70194	Eif3d	121875	137640	188609	116100	122728	123485	193789	174363	202044	172738	177723	1042272	1068977	1135660	1094014	1044224	1180118	1126175	1061593	746716	1036149	1158157	1107903
EIF3E	P60229	Eif3e	233948	209212	232280	224199	243678	224149	242439	224008	214635	202332	214518	759347	733888	798814	788745	756825	803033	840041	774497	502791	758558	800255	761614
EIF3F	Q9DCH4	Eif3f	124366	123743	148359	134689	160084	143798	152048	145724	143033	131030	147358	441086	555682	506780	603210	545757	525926	627476	556414	379621	513676	579561	648524
EIF3G	Q9Z1D1	Eif3g	231347	225617	208892	221245	225866	227995	243499	212698	191320	213475	250143	1458547	1517326	1485173	1508622	1724803	1636293	1441261	1409742	1633460	1461279	1518378	1557067
EIF3H	Q91WK2	Eif3h	96054	97109	96363	100794	116509	106780	103072	102314	72016	84716	101695	1296868	1315336	1425464	1278304	1345024	1262892	1269387	1163145	1117311	1050686	1164517	1207256
EIF3I	Q9QZD9	Eif3i	301447	305750	295753	277087	300533	266911	291080	303251	279816	288942	304944	897530	922059	892133	930534	1034355	908735	929761	899710	1097812	873168	973958	930534
EIF3K	Q9DBZ5	Eif3k	218264	232715	257931	167008	167907	144858	179109	276510	262003	274107	288885	1541710	1545990	1479727	1799794	1859908	1626230	1621952	1663742	1432794	1721339	1756290	1877784
EIF3L	Q8QZY1	Eif3l	349798	360641	357755	350666	362487	359628	363436	359535	335452	350814	318460	1233820	1225637	1240078	1262980	1201412	1235702	1283365	1276268	853896	1214053	1330466	1304983
EIF3M	Q99JX4	Eif3m	112749	111393	141653	98866	121108	97137	119936	140199	135917	119893	136517	1338977	1324669	1336752	1379965	1401947	1387253	1270443	1242401	1582090	1124771	1359929	1234590
EIPR1	Q8K0G5	Eipr1	100313	106985	103856	107053	102335	96706	101997	110520	105120	108350	105161	584685	516389	500080	507131	545795	550087	612861	588140	579440	595689	536196	518039
EKI1	Q9D4V0	Etnk1	24069	24459	22230	28803	27069	23536	25209	28756	22991	30200	19592	0	0	0	0	0	0	0	0	0	0	0	0
ELAP2	Q3UZV7	Elapor2	45028	44266	43528	50059	49691	50152	47730	53789	31789	41680	53977	190549	164463	189850	199676	191064	237028	140655	156424	94570	152389	143501	162931
ELAV1	P70372	Elavl1	133332	136750	145670	137945	143669	127868	139441	141927	163339	151370	136055	392029	405207	339158	340478	387356	370959	352680	304272	395797	386096	365700	316819
ELAV2	Q60899	Elavl2	1563750	1380919	1655400	1928931	2059839	1726750	2063691	1782830	1045649	1603680	1388500	3290784	3263526	3072326	2723631	2561931	2954536	3084275	3002224	3165935	2739536	2558559	2619754
ELAV3	Q60900	Elavl3	25532	24423	31120	28649	30919	27322	30834	26272	13650	15622	24581	0	0	0	0	0	0	0	0	0	0	0	0
ELL	O08856	Ell	3278	4706	2944	1313	1577	1872	2527	1432	3902	2553	4257	0	0	0	0	0	0	0	0	0	0	0	0
ELL3	Q80VR2	Ell3	5720	2628	0	4122	6055	5022	4696	6091	0	2360	3799	0	0	0	0	0	0	0	0	0	0	0	0
ELMD2	Q8BGF6	Elmod2	476094	415541	423823	328463	407487	336545	384117	467179	418394	416008	514751	1911667	2011165	2010050	2500872	2521761	2363511	3028349	3142976	2434679	3394576	3396694	3038652
ELMO1	Q8BPU7	Elmo1	22347	22286	19345	21454	25126	22970	25721	20803	21585	20290	23970	73050	75763	83553	46764	59130	62605	0	0	0	0	0	0
ELMO2	Q8BHL5	Elmo2	75612	65163	59929	72809	73698	74826	66045	74885	56041	71662	48733	243017	261581	245115	271671	240604	229622	250161	226225	236798	262817	251065	260351
ELMO3	Q8BYZ7	Elmo3	11035	12702	8944	13592	16350	12159	12855	12480	7858	13214	9570	0	0	0	0	0	0	0	0	0	0	0	0
ELOA1	Q8CB77	Eloa	7861	7727	18545	14961	8406	7460	5363	13577	8106	8288	0	0	0	0	0	0	0	0	0	0	0	0	0
ELOB	P62869	Elob	729041	857870	684554	647938	671585	644782	803815	717790	717563	796117	1158390	954443	652673	772620	762935	1077308	959285	810077	732566	451510	788417	1100555	1032063
ELOC	P83940	Eloc	177491	175095	166812	117654	119712	127586	250412	174633	186815	179594	377523	3270546	1874663	2198518	1996027	3327945	3366225	2503474	2260170	1763977	2315352	3060848	3046877
ELOV1	Q9JLJ5	Elovl1	29159	27803	49203	29494	28902	29006	59298	34435	26397	29192	42560	0	0	0	0	0	0	0	0	0	0	0	0
ELOV5	Q8BHI7	Elovl5	23043	29046	24175	28484	27908	24014	24992	25468	31741	26236	17456	0	0	0	0	0	0	0	0	0	0	0	0
ELP1	Q7TT37	Elp1	68088	73108	70724	93025	92226	84247	86321	87997	78092	84931	61116	405376	368984	404253	377312	378045	341446	378780	401795	369522	351947	374758	374083
ELP2	Q91WG4	Elp2	310344	318015	310983	375237	368716	325875	355009	371068	345765	346481	318138	340997	315832	333725	291311	295275	303534	297411	310407	198944	297700	309805	314587
ELP3	Q9CZX0	Elp3	45000	54856	57419	59115	56587	49215	56282	56514	69538	60619	52354	248709	216529	247969	197309	188186	208704	193812	206374	0	172078	185223	204452
ELP4	Q9ER73	Elp4	2769	4539	6757	6940	5727	4595	5509	5461	8974	5976	2720	0	0	0	0	0	0	0	0	0	0	0	0
ELP5	Q99L85	Elp5	4726	6017	6402	9781	8024	7317	9149	5814	7396	6474	0	0	0	0	0	0	0	0	0	0	0	0	0
ELP6	Q8BK75	Elp6	4977	5555	6978	6701	9334	6183	4852	7146	6696	9174	0	0	0	0	0	0	0	0	0	0	0	0	0
EM55	P70290	Mpp1	36047	36434	34312	47752	50618	42904	38948	28477	41698	34149	14392	0	0	0	0	0	0	0	0	0	0	0	0
EMAL2	Q7TNG5	Eml2	9277	18373	57090	21549	11714	11786	10117	40225	87074	61390	25477	0	0	0	0	0	0	0	0	0	0	0	0
EMAL3	Q8VC03	Eml3	2814	3794	6914	6393	7391	12391	4791	8532	12717	8820	0	0	0	0	0	0	0	0	0	0	0	0	0
EMAL4	Q3UMY5	Eml4	49699	43861	59654	55430	55447	65739	63533	50824	48318	48569	47140	705164	682467	713127	661554	664035	693242	519585	600165	442801	581976	481208	465913
EMAL6	Q5SQM0	Eml6	14011	13489	11930	17158	15481	17272	15456	13062	9313	9383	11650	0	0	0	0	0	0	0	0	0	0	0	0
EMB	P21995	Emb	0	0	0	0	0	0	0	0	0	0	0	430096	476362	416743	523925	535787	478414	594246	618151	562736	549744	621976	573010
EMC1	Q8C7X2	Emc1	30455	32544	40015	38574	33832	32949	33046	44845	47240	43504	35550	0	0	0	0	0	0	0	0	0	0	0	0
EMC10	Q3TAS6	Emc10	11230	12393	12997	10505	11749	9871	11910	15254	17536	15260	12269	0	0	0	0	0	0	0	0	0	0	0	0
EMC2	Q9CRD2	Emc2	75845	65432	81451	63312	63789	55770	68859	91154	76958	88294	92787	269215	253162	242748	271069	265031	239290	273238	291270	292687	257926	300624	343298
EMC3	Q99KI3	Emc3	22668	21943	21784	23016	21483	19759	21247	19436	32582	27361	22422	0	0	0	0	0	0	0	0	0	0	0	0
EMC4	Q9CZX9	Emc4	9564	9333	9814	9925	9083	9278	12342	12917	12296	9928	11873	0	0	0	0	0	0	0	0	0	0	0	0
EMC6	Q9CQW0	Emc6	28801	24303	23319	16705	14285	13422	36353	35547	39835	36428	49608	232505	227310	227609	226068	219354	269364	240121	233911	194256	293114	258517	321086
EMC7	Q9EP72	Emc7	13712	12504	20946	14889	14762	11364	12890	18526	26142	17793	17879	171126	175681	198008	149854	167198	131911	113702	99810	0	118810	139094	171482
EMC8	O70378	Emc8	34243	36125	33595	21890	23867	22155	36580	36980	37645	40336	58041	126239	144900	143770	166735	180045	180383	210798	215093	221923	197419	215466	256358
EMD	O08579	Emd	36882	36577	49256	39860	41241	34455	48115	42609	41494	41253	45785	142856	133789	134682	99983	89413	141869	102659	90498	0	114533	110846	119637
EMP2	O88662	Emp2	4376	6295	6752	7117	7282	8912	8053	4900	6039	5227	4155	0	0	0	0	0	0	0	0	0	0	0	0
ENAH	Q03173	Enah	35607	30253	35715	50608	48733	43951	39516	35982	39075	35427	22742	178158	203956	182635	181235	147822	201190	241958	127276	0	261400	184543	184915
ENASE	Q8BX80	Engase	10121	12930	9697	12893	9683	11052	9067	9416	12478	14178	10758	0	0	0	0	0	0	0	0	0	0	0	0
ENDD1	Q8C522	Endod1	7437	8753	12192	6695	8891	7006	8366	9222	16836	9321	7198	54660	57785	49048	69100	71601	82505	103559	116737	0	73294	94557	86986
ENOA	P17182	Eno1	1148879	1209120	1504300	1018480	1112120	1100940	1124190	1237360	1244810	1131659	1357060	11169800	10862102	10847806	11042779	11338292	11942487	10423959	11235804	9589339	9199347	11124985	10953587
ENOB	P21550	Eno3	0	0	0	0	0	0	0	0	0	0	0	1056748	2078052	1982789	816221	1099031	2785297	1106138	446345	2029932	847997	502478	722731
ENOPH	Q8BGB7	Enoph1	47627	55033	49927	42133	39899	35955	37981	43537	57843	55119	49752	107345	114771	117126	125298	117045	110081	137407	132112	89054	119372	195919	173671
ENPL	P08113	Hsp90b1	15921709	14375294	15170496	13704307	14914198	15765305	16295105	16438500	12172698	14224900	16348296	90914054	83611613	88274903	76933041	81811482	91457617	77226893	83855379	78370100	74518743	84755285	90185990
ENPP4	Q8BTJ4	Enpp4	15552	14846	14739	22143	19492	20473	14309	16609	13247	12615	17191	0	0	0	0	0	0	38298	45893	0	41907	45960	40939
ENPP5	Q9EQG7	Enpp5	61017	77653	79246	59576	63966	61819	67798	63933	67346	59103	105965	569960	467919	513783	509280	547424	450573	515674	483917	288318	484857	452200	418161
ENSA	P60840	Ensa	0	0	0	0	0	0	0	0	0	0	0	404646	385321	390564	432158	472089	532529	315482	416743	215989	347993	481008	524761
ENTP1	P55772	Entpd1	13901	17692	16453	6990	8425	15209	15058	9169	14788	15761	25741	0	0	0	0	0	0	275082	265325	180245	293866	297226	201511
ENTP2	O55026	Entpd2	90522	86961	99440	99553	118545	101701	115470	105071	90215	103675	104264	1010473	850941	900583	653080	706338	700925	765955	569881	474320	731247	675549	751337
ENTP5	Q9WUZ9	Entpd5	0	0	0	0	0	0	0	0	0	0	0	52191	26531	30900	64192	62644	42044	56470	59109	0	41953	64791	59278
ENTP6	Q3U0P5	Entpd6	173740	194723	195100	177564	184294	180735	214014	178674	180950	193718	211580	549439	551385	538132	682325	682042	624612	539813	591656	115762	382341	769574	702286
ENV1	P10404		0	0	0	0	0	0	0	0	0	0	0	0	0	0	0	0	0	0	0	0	100930	49198	55128
ENV2	P11370	Fv4	9009	15607	17956	5138	7086	5888	16424	13980	16250	12451	21052	5880	12255	0	19512	23833	23422	242748	192114	134142	396703	219795	312479
ENY2	Q9JIX0	Eny2	0	2986	3303	2878	0	0	11335	5680	7837	7544	10323	201553	191051	206388	166089	156956	167477	180620	176303	196082	163757	162198	179746
EOGT	Q8BYW9	Eogt	14341	15023	13585	17011	9698	15402	10589	13073	18707	16410	13664	0	0	0	0	0	0	0	0	0	0	0	0
EP15R	Q60902	Eps15l1	126807	105888	110971	136286	142128	151370	100935	115048	80781	100726	86967	505622	498488	525561	515495	518182	546363	626563	599001	537647	573685	636014	613754
EP300	B2RWS6	Ep300	10967	10456	11782	13378	13592	12228	12676	12724	15692	12671	10987	0	0	0	0	0	0	0	0	0	0	0	0
EPB41	P48193	Epb41	20430	21512	21140	23294	21692	22775	18137	24460	20377	21138	17784	0	0	0	0	0	0	0	0	0	0	0	0
EPDR1	Q99M71	Epdr1	0	13665	20115	10756	12548	8271	9568	19220	48074	28562	11216	0	0	0	0	0	0	0	0	0	0	0	0
EPG5	Q80TA9	Epg5	32577	42591	34654	23472	22768	24694	22234	26821	33681	30192	32638	60143	56006	67786	81935	78685	96537	108505	71626	0	59901	129241	119803
EPHA4	Q03137	Epha4	9233	16728	47076	21464	13286	0	15531	46064	92674	132500	0	0	0	0	0	0	0	0	0	0	0	0	0
EPHB4	P54761	Ephb4	11002	13585	12924	14530	15194	14176	13889	13844	17757	13877	6614	0	0	0	0	0	0	0	0	0	0	0	0
EPIPL	Q8R0W0	Eppk1	3827	9410	112915	21360	10356	0	0	14987	0	0	26819	0	0	0	0	0	0	145494	132764	166909	0	0	222570
EPMIP	Q8VEH5	Epm2aip1	0	0	7528	0	0	0	2555	0	19289	7653	0	0	0	0	0	0	0	0	0	0	0	0	0
EPN1	Q80VP1	Epn1	9383	7154	8463	5654	5006	7338	4702	7673	10717	9221	10824	0	0	0	0	0	0	0	0	0	0	0	0
EPN2	Q8CHU3	Epn2	31391	24361	28381	25912	31133	28901	24321	29218	28166	29471	16625	71131	79905	69586	81941	82677	92830	108497	103847	0	92810	134430	104751
EPN3	Q91W69	Epn3	14769	10636	17018	10944	12315	12763	9840	8107	20766	16312	7791	0	0	0	0	0	0	0	0	0	0	0	0
EPN4	Q99KN9	Clint1	161889	147087	138159	166213	161438	161127	144003	142958	115477	139346	151722	946997	896783	920208	821329	801976	896970	700293	769787	655166	695601	736589	745681
EPS15	P42567	Eps15	135032	121308	112052	116979	128454	139915	99505	123542	93219	103169	118705	614051	581855	624482	677612	704383	690030	764152	855376	575637	699129	899959	881744
EPS8	Q08509	Eps8	150823	144460	144556	141902	144647	146875	128123	144165	125822	143654	144845	702432	671627	700730	768987	713127	748478	866836	863358	711449	784710	983933	987896
EPT1	Q80TA1	Selenoi	1895	947	4874	0	0	0	18731	0	0	0	6586	0	0	0	0	0	0	0	0	0	0	0	0
ERAL1	Q9CZU4	Eral1	16152	19191	20382	19767	18259	19007	23864	16576	21221	22182	15461	0	0	0	0	0	0	0	0	0	0	0	0
ERAP1	Q9EQH2	Erap1	4573	6528	18517	4765	5864	5063	5152	15829	49331	27441	5010	0	0	0	0	0	0	0	0	0	0	0	0
ERBB2	P70424	Erbb2	43312	45201	43536	62643	50414	43658	33168	55699	51753	58814	22132	0	0	0	0	0	0	91469	83189	0	93787	119936	71790
ERBIN	Q80TH2	Erbin	6518	4805	11951	10636	8235	10873	6732	11201	5206	12807	3712	0	0	0	0	0	0	0	0	0	0	0	0
ERC6L	Q8BHK9	Ercc6l	49521	45730	43743	58110	51413	56761	43040	46519	37734	42769	38869	253917	251779	261219	258983	254340	289198	204820	237456	128419	199773	234674	237176
ERCC2	O08811	Ercc2	11918	16177	12489	15645	13156	12558	11336	13699	13694	15089	12108	205603	188447	193517	177936	191025	213474	174807	173647	0	213429	235309	234349
ERCC3	P49135	Ercc3	7696	9956	0	10220	8811	8216	9098	9680	18758	10787	11024	462983	430782	455882	544699	449980	381362	0	0	0	0	0	0
ERD21	Q99JH8	Kdelr1	12580	14193	17943	13676	15334	11984	14598	16140	23906	18678	17264	0	0	0	0	0	0	0	0	0	0	0	0
ERD22	Q9CQM2	Kdelr2	0	0	17991	0	0	0	0	0	0	0	0	0	0	0	0	0	0	0	0	0	0	0	0
ERF1	Q8BWY3	Etf1	303872	340321	321866	307141	322398	322554	269644	330104	288538	311546	277816	1114063	1083750	1228954	1137788	1212203	1087361	1164517	1180364	990227	1262805	1273794	1317800
ERF3A	Q8R050	Gspt1	186396	189783	215771	201110	214591	214250	193479	200286	166770	192815	202261	1798422	1690478	1905978	1962281	1943196	1946701	1947376	1925765	1726477	1876223	1912595	1874923
ERF3B	Q149F3	Gspt2	21019	14024	21367	14067	22281	16582	15487	28577	21004	22057	18507	280550	309140	376973	398937	413234	362043	312956	315898	242479	345135	379910	340973
ERFE	Q6PGN1	Erfe	9856	13127	12131	12398	12973	10190	13823	11113	0	8950	13532	51049	27738	47949	48198	73461	46344	38296	38634	0	68980	42330	44719
ERG24	Q71KT5	Tm7sf2	23457	16743	18017	23109	21595	18736	23546	17946	15488	17828	21100	290645	351216	340784	242849	288778	292667	414813	378176	554336	444462	373125	323319
ERGI1	Q9DC16	Ergic1	32920	38842	48513	23415	16445	15455	17771	46512	85148	58123	35848	0	0	0	0	0	0	0	43100	0	52634	74461	73885
ERGI2	Q9CR89	Ergic2	14561	17352	13935	12974	14131	16538	15619	14710	13008	13499	16795	143104	124968	137093	182584	203589	200703	188238	223095	166585	222941	198682	192527
ERGI3	Q9CQE7	Ergic3	71941	84826	78619	71924	89772	84893	72325	81624	87804	79462	74436	226492	237045	251361	354174	338736	322290	311096	295931	253777	301124	334466	333032
ERH	P84089	Erh	10353	14546	12733	10638	11133	9680	20124	18581	25319	22810	27594	584807	519585	485462	561256	684504	637869	474254	416859	584726	421216	406755	427629
ERI3	Q8C460	Eri3	19920	16697	19818	16814	15560	13336	12604	17164	20884	0	18009	0	0	0	0	0	0	0	0	0	0	0	0
ERIC5	Q8K0S2	Erich5	34889	29892	37964	26830	35654	42560	49176	33789	32545	40062	57705	725693	836554	731653	561529	632585	747752	411148	417437	323700	526145	551461	501295
ERIP6	D3Z6S9	Erich6	0	0	0	0	0	0	0	0	0	0	0	146181	146648	89873	125003	127656	147423	0	0	0	0	0	0
ERLEC	Q8VEH8	Erlec1	58304	66241	63683	44966	44620	38519	43486	64178	62431	57816	74774	305497	310880	313673	349056	355872	354101	291170	294478	162142	290484	308092	326291
ERLN1	Q91X78	Erlin1	18749	23338	25994	21974	32401	24271	14720	18770	25467	22685	25323	0	0	0	0	0	0	0	0	0	0	0	0
ERLN2	Q8BFZ9	Erlin2	172607	187291	188041	202962	208797	190836	174103	212195	196152	204513	163470	295030	289439	262854	370856	342323	327924	634253	614094	886585	752379	587081	577756
ERMP1	Q3UVK0	Ermp1	41791	44132	44564	43600	42057	46401	48203	49218	49925	44539	47472	607911	643375	620383	573367	577475	566729	479609	495594	464043	559237	587407	623876
ERN1	Q9EQY0	Ern1	17603	28517	14659	12736	15497	10710	18032	17543	11636	12084	21843	0	4261	8473	13538	10142	7242	0	0	0	0	0	0
ERO1A	Q8R180	Ero1a	91471	97097	96460	87385	91624	93730	98969	90471	82237	90722	96772	1210608	1324026	1255386	1210104	1147053	1358704	1408180	1341764	1630180	1308153	1373095	1330281
ERO1B	Q8R2E9	Ero1b	72194	93341	70763	41733	42830	50035	56007	66435	74491	62301	105328	723634	731298	755672	815147	819907	842432	790004	881438	652266	977001	994285	977339
ERP29	P57759	Erp29	444008	423105	434134	371313	404737	389280	491927	367049	426014	418600	426478	1611754	1757752	1579241	1628825	1852574	1672529	1879868	2024312	1856173	1978808	2297128	2236637
ERP44	Q9D1Q6	Erp44	180071	177328	202873	154127	168158	154161	179226	176009	226560	201582	190611	4395817	4582489	4525043	4712627	4667116	4416279	5174543	5131325	5827719	4873747	4946923	5170599
ES8L3	Q91WL0	Eps8l3	17106	21514	19959	16191	17340	18591	13626	16985	13220	21428	15029	67781	51626	70601	63111	69750	72717	57961	89761	0	42924	48561	58905
ESPL1	P60330	Espl1	214613	211599	182688	164543	161120	178223	147453	179579	171320	178552	227364	447739	447895	453612	508398	501886	516640	477917	457655	319776	412433	428816	400544
ESPN	Q9ET47	Espn	9023	7177	6778	15041	11776	9897	7979	13224	9354	17544	2257	0	0	0	0	0	0	0	0	0	0	0	0
ESRP1	Q3US41	Esrp1	623880	563103	537258	556070	596474	580158	573393	621012	405810	480071	554925	2386558	2215192	2244558	2367610	2264404	2284426	2776816	2660194	2340037	2602740	2752288	2611233
EST1A	P61406	Smg6	13707	13102	13202	15753	16766	16127	13038	12473	12983	12584	10578	0	0	0	0	0	0	0	0	0	0	0	0
EST1C	P23953	Ces1c	6133	7990	53601	2001	4593	3665	5620	36844	126712	81849	5314	384094	408535	469869	1032135	208430	188630	270618	236421	226476	287022	59653	175632
EST2C	Q91WG0	Ces2c	0	0	2108	0	0	0	0	1556	11608	4963	0	0	0	0	0	0	0	0	0	0	0	0	0
ESTD	Q9R0P3	Esd	242923	246774	259597	188586	203229	179929	200143	280842	308477	267959	240672	1785504	1875053	1911005	2381931	2037827	1852703	1922430	1820622	1408082	2336633	2134105	2141069
ESYT1	Q3U7R1	Esyt1	300697	282611	276620	320300	337112	326476	280303	289898	220118	249768	256284	1138024	1141659	1100250	1138656	1082473	1027637	1124381	1119637	1019337	1269739	1191626	1163791
ESYT2	Q3TZZ7	Esyt2	32839	37128	42301	38644	39035	39044	42517	38411	38224	35636	31800	1240164	1068533	1050103	1304802	1219535	1331942	1427342	1228273	902958	1278127	1110363	1206085
ESYT3	Q5DTI8	Esyt3	14740	12403	14457	21548	20234	20434	22831	13293	12252	13680	14009	0	0	0	0	0	0	0	0	0	0	0	0
ETFA	Q99LC5	Etfa	244022	259076	244285	211988	238749	202108	243029	270197	325798	261428	283146	1788353	1803040	1780437	1832142	1805541	1799669	2115841	2100644	1919501	2174120	2159701	2260640
ETFB	Q9DCW4	Etfb	394444	418298	405347	334442	369918	322106	436469	410316	501332	399217	463950	2144188	2164196	2156858	2150588	2100498	2004346	2597154	2645667	2416688	2595174	2784525	2834966
ETFD	Q921G7	Etfdh	103258	105369	110825	76966	80578	73436	77127	106914	148983	113481	109671	340973	386069	334884	351728	304208	325478	353512	343417	348694	333979	361366	357083
ETHE1	Q9DCM0	Ethe1	210641	241836	202773	189668	184335	170871	196960	214752	236314	207324	243211	1194520	974498	1242574	1042633	1027353	1029777	555643	502164	436493	422093	739454	807834
EVI5	P97366	Evi5	29657	31349	29968	31307	30329	34367	26886	33158	27983	25982	26299	93521	82368	0	88980	79260	97243	0	0	0	0	0	0
EVL	P70429	Evl	17276	19189	16715	19475	14273	16776	20112	16395	14708	19935	17898	0	0	0	0	0	0	0	0	0	0	0	0
EVPL	Q9D952	Evpl	0	0	14500	10222	0	0	0	0	0	21604	29337	0	0	0	0	0	0	0	0	0	0	0	0
EWS	Q61545	Ewsr1	131417	123412	169197	120498	139343	145388	127700	177290	210497	217933	136241	1262892	1181510	1149042	1020751	881316	1105601	798426	781507	596681	1081723	844244	816221
EXC6B	A6H5Z3	Exoc6b	9856	13256	10884	13104	10141	11768	8250	10613	10300	8704	6562	0	0	0	0	0	0	0	0	0	0	0	0
EXD1	Q8CDF7	Exd1	21605	21139	21990	18673	21703	23013	22297	16005	11725	16435	14840	123967	157032	128865	154163	152780	148325	0	0	0	0	0	0
EXD2	Q8VEG4	Exd2	37742	43511	32056	25366	22730	24767	20386	33564	31093	32492	47706	231925	255152	248778	267912	227846	263967	180133	194000	156858	273238	225474	223854
EXOC1	Q8R3S6	Exoc1	62966	89076	81083	66092	64445	65598	65385	76450	76649	81202	81318	622494	629960	598255	650866	634253	595153	600581	642261	481174	515746	551041	582783
EXOC2	Q9D4H1	Exoc2	27587	28284	30285	24191	27278	26951	25414	29379	32805	29283	28660	0	0	0	0	0	0	0	0	0	0	0	0
EXOC3	Q6KAR6	Exoc3	53667	56835	42675	43504	45855	44242	38009	50500	46094	49513	42811	132607	127056	137961	141682	131336	139470	129285	129959	0	159213	152020	152812
EXOC4	O35382	Exoc4	145920	158660	133671	147529	136274	152932	135901	155973	128511	150863	135460	336769	343250	335441	330685	339205	351947	296999	322849	336256	367580	336139	355774
EXOC5	Q3TPX4	Exoc5	62404	70404	63026	60153	53291	62723	55577	64079	60503	66256	56430	109138	80322	76026	77130	73604	73517	107345	80121	0	123461	104802	96404
EXOC6	Q8R313	Exoc6	13539	17221	12991	12099	13580	13716	11110	14695	13209	14307	13363	0	0	0	0	0	0	0	0	0	0	0	0
EXOC7	O35250	Exoc7	51059	54397	60391	49667	50411	54512	49153	60008	58222	58248	56728	46251	26478	33166	38458	40959	44143	58356	0	0	66992	53810	58506
EXOC8	Q6PGF7	Exoc8	19148	19530	18154	20977	17627	20776	17587	19997	16561	20725	17046	105465	95738	142876	122957	126160	125811	124148	155074	128108	170747	170676	147719
EXOG	Q8C163	Exog	2225	1429	5037	1158	2464	0	2766	2148	7387	4487	2909	0	0	0	0	0	0	0	0	0	0	0	0
EXOS1	Q9DAA6	Exosc1	5170	6202	8373	4648	7720	5763	9019	9210	8711	18921	7639	167337	158552	197871	219156	155937	136137	213829	193544	71691	152971	181411	222616
EXOS2	Q8VBV3	Exosc2	77167	77438	86159	71589	77484	65780	79865	82602	80323	92569	79019	189193	178628	220604	140762	162187	182685	154345	87452	0	109108	173118	147300
EXOS4	Q921I9	Exosc4	23948	28020	31239	23106	27132	20952	33812	30417	36317	34924	31207	442035	463240	412462	347439	389321	350317	331926	333817	600998	360915	388539	376398
EXOS5	Q9CRA8	Exosc5	8939	6152	8765	7467	8366	8716	14577	9114	9564	10467	12887	353341	356119	362645	373254	386310	408847	328515	337377	398384	344800	362570	368422
EXOS6	Q8BTW3	Exosc6	47386	44663	48247	31730	27863	36689	45024	44266	47262	50579	56789	325681	329861	297597	255188	260027	289499	265619	245898	217266	264480	275788	295644
EXOS7	Q9D0M0	Exosc7	12367	18015	16411	13905	13110	12414	10245	14649	26211	23346	15500	310020	242731	329062	284861	252811	334281	261491	210389	0	217401	266486	304103
EXOS8	Q9D753	Exosc8	53591	61398	64746	50709	56689	49958	55112	63227	60221	60704	65642	472187	488230	495079	494702	472842	469446	479443	466721	456736	521461	459466	486439
EXOS9	Q9JHI7	Exosc9	45327	54231	44434	41584	38237	38822	41852	49798	40499	51591	35000	356910	332939	321554	316775	296444	291452	304124	319709	246205	273636	301312	275884
EXOSX	P56960	Exosc10	33742	49601	51836	49345	48399	50330	61699	55281	53093	50131	38729	0	0	0	0	0	0	0	0	0	0	0	0
EYA3	P97480	Eya3	10905	10599	7689	6584	4910	7272	6327	8305	7252	8336	11553	0	0	0	0	0	0	0	0	0	0	0	0
EZHIP	B1B0V2	Ezhip	16003	17723	20488	21345	16638	22237	26343	17274	17979	17817	23482	2873146	3022687	2873345	2882322	2735361	2788002	2833984	3156950	3703351	3144502	2817922	2558027
EZRI	P26040	Ezr	19848	23076	22272	21973	23920	20117	17505	22180	24663	19395	18790	250318	296608	244589	214810	251675	234317	232472	306919	221370	267931	345781	292789
F107B	Q3TGF2	Fam107b	0	0	0	0	0	0	0	0	0	0	0	538430	505727	528191	480908	488230	567358	462053	464236	425087	482410	443631	500531
F10A1	Q99L47	St13	2588040	2002230	2392520	2544569	2755190	2769528	3938701	2664361	2065200	2380241	3540411	19574878	17884420	18493308	17191594	18341395	21474184	20635142	22562131	21520377	18619358	19255937	20424536
F10C1	Q8BP78	Fra10ac1	10954	15617	23720	21839	16708	14816	14129	12296	11787	13989	11290	0	0	0	0	0	0	0	0	0	0	0	0
F110C	Q8VE94	Fam110c	8933	14886	92885	11165	8609	5069	9190	10276	4170	13247	6999	0	0	0	0	0	0	0	0	0	0	0	0
F1142	Q8VE88	Fam114a2	63555	61754	72407	64172	60615	61934	53485	63632	65755	61570	60290	2730247	2580287	2603462	2879526	2799815	2758208	1909813	1788973	2327742	1976066	2175627	2190001
F117A	Q7TNF9	Fam117a	7760	8628	7614	7032	5919	7785	10554	6134	6576	6865	7807	206088	197706	209908	196382	202561	297803	0	0	0	0	0	0
F117B	Q3U3E2	Fam117b	26918	26158	26077	33997	29811	31025	25586	26171	22003	25989	22846	0	0	0	0	0	0	0	0	0	0	0	0
F118B	Q8C569	Fam118b	18795	14638	13881	12096	12970	15018	18960	14726	11070	12886	19459	2698451	2608520	2612320	2770855	2613225	2599315	1974013	2495850	1655344	2548470	2229517	2241759
F120A	Q6A0A9	FAM120A	89121	88930	87282	134215	122099	117197	104681	105951	96792	96418	68090	579199	564064	489314	514603	467530	526838	428371	406304	546401	470325	350876	391540
F120C	Q8C3F2	Fam120c	12872	18286	16521	25911	22859	22019	21124	19642	16467	20398	12201	0	0	0	0	0	0	0	0	0	0	0	0
F136A	Q9CR98	Fam136a	2682	6369	5915	0	3667	0	16774	11491	18194	10131	16923	0	0	0	0	0	0	0	0	0	0	0	0
F151A	Q8QZW3	Fam151a	1404001	1428521	1586731	1591979	1685980	1747841	2174560	1500871	1042950	1195550	2286861	5909891	5356651	5798306	7312331	7495535	7226171	8305871	8516918	4675535	8688044	11240478	10402306
F162A	Q9D6U8	Fam162a	122583	126024	153670	87539	108488	122565	198098	112786	128140	113992	180729	1365407	1504758	1434086	1722652	1370623	1683579	1970595	1804665	1487234	1562040	1929105	1979082
F169A	Q5XG69	Fam169a	11700	8941	11414	12217	11341	12048	9708	11271	6027	9328	8240	0	0	0	0	0	0	0	0	0	0	0	0
F16P1	Q9QXD6	Fbp1	149151	159271	168964	124404	126335	124402	145444	144618	114104	140596	175757	6460436	6371934	6363107	6783037	6835427	7294107	5271200	5979527	6292928	7495535	6953944	6570629
F16P2	P70695	Fbp2	209460	216069	220742	228136	239061	224735	271849	226510	169505	220863	210755	411405	433238	424087	475933	491183	574521	1042416	1031420	832967	818147	1107673	1084200
F174A	Q9D3L0	Fam174a	0	0	0	0	0	0	0	0	0	0	0	17456	26231	20538	11268	11703	25257	0	0	0	0	0	0
F177A	Q8BR63	Fam177a1	50932	62970	49006	39874	40246	35578	55850	45329	47828	55709	109058	577355	536939	581936	562347	614009	589814	617637	684599	590427	539551	897343	835396
F185A	Q7TPD2	Fam185a	16366	13951	11933	16080	18138	15407	16125	15719	14774	15547	12533	0	0	0	0	0	0	0	0	0	0	0	0
F193A	Q8CGI1	Fam193a	17818	19346	17878	19863	18909	19750	15232	17001	13082	16883	15860	0	0	0	0	0	0	0	0	0	0	0	0
F210A	Q8BGY7	Fam210a	12258	19704	14081	11304	9597	10068	19187	14544	29510	23224	17659	609514	573407	569446	575677	587610	660043	492546	473433	254340	563244	474780	491217
F210B	Q9D8B6	Fam210b	11788	17589	13790	14989	10397	17035	22210	17759	21698	17612	19197	0	0	0	0	0	0	0	0	0	0	0	0
F221A	Q8C790	Fam221a	49598	44419	43070	49258	47579	42698	48134	49522	43548	48558	47755	1135739	1217255	1244470	1147530	1261405	1278216	1076264	1125551	1305345	1251390	943720	1197422
F234A	Q8C0Z1	Fam234a	9617	9379	9902	10692	8453	10173	8750	9754	11055	8263	11541	332501	313716	350876	350778	387974	361942	371783	390645	232215	368192	333193	411833
F261	P70266	Pfkfb1	24518	24424	31593	23695	20438	23805	22231	27347	24602	25798	24222	0	0	0	0	0	0	0	0	0	0	0	0
F91A1	Q3UVG3	Fam91a1	41739	45047	42196	32756	33262	39054	35597	52293	46537	49797	45797	497970	516354	496970	597799	563439	586715	623876	544812	510800	604340	592518	585780
FA10	O88947	F10	0	0	0	0	0	0	0	0	0	0	0	428846	390645	312978	364359	393363	429828	434531	454053	0	269085	241690	278902
FA20A	Q8CID3	Fam20a	92135	0	0	8988	0	0	0	0	0	0	0	0	0	0	0	0	0	0	0	0	0	0	0
FA2H	Q5MPP0	Fa2h	5136	8426	5530	7934	7043	0	6429	0	0	0	5230	0	0	0	0	0	0	0	0	0	0	0	0
FA50A	Q9WV03	Fam50a	2413	6862	5815	7281	5489	7015	3555	7105	0	9172	5257	0	0	0	0	0	0	0	0	0	0	0	0
FA83F	Q3UKU4	Fam83f	0	5059	0	5123	7564	7022	6016	0	7273	5271	7812	0	0	0	0	0	0	0	0	0	0	0	0
FA83G	Q5SWY7	Fam83g	46043	70495	49062	39560	38483	41349	36235	40250	44789	42355	61882	409102	411519	460008	492546	496970	475966	516783	597840	280162	493366	631009	563986
FA98A	Q3TJZ6	Fam98a	57381	74429	72895	63545	66636	65007	75798	74546	72507	72185	67688	914992	830776	922251	770641	781182	868460	990639	926351	837193	903334	907476	964619
FA98B	Q80VD1	Fam98b	18623	19184	21220	22928	20703	17773	15398	21435	23066	18215	18747	105311	122218	102070	90825	70415	63054	0	0	0	0	0	0
FAAA	P35505	Fah	0	0	3722	0	0	0	0	1723	13342	8222	0	0	0	0	0	0	0	0	0	0	0	0	0
FAAH1	O08914	Faah	221121	215275	213088	170877	217852	177426	188642	222198	210741	198111	231693	772620	730285	789183	771390	708692	704139	807163	790278	478945	641282	811314	792637
FABD	Q8R3F5	Mcat	45130	63879	47546	52641	46651	42989	44385	45346	50424	54208	52470	224009	189679	212308	212249	226728	219536	247437	289439	243388	234984	312978	263784
FABP5	Q05816	Fabp5	933696	977647	981122	700050	889818	734346	923531	1007469	945630	1032600	1213999	15427490	14521629	17752268	13261127	13831938	15548801	17944023	13904032	12228974	19665997	18538228	17769503
FABP9	O08716	Fabp9	0	0	0	0	0	0	0	0	0	0	0	31991	25942	34572	44927	40769	70386	0	0	0	0	0	0
FABPH	P11404	Fabp3	5531	11835	37260	2787	5674	0	8179	24446	74086	54539	0	0	0	0	0	0	0	0	0	0	0	0	0
FACE1	Q80W54	Zmpste24	0	4472	4684	4450	0	0	2944	4286	8323	6239	0	0	0	0	0	0	0	0	0	0	0	0	0
FACR1	Q922J9	Far1	33725	25860	29646	24215	26261	26838	31119	27116	26958	28852	31584	156869	161357	168712	214037	203702	206689	237621	260153	110754	192620	224787	190337
FAD1	Q8R123	Flad1	46342	45746	47246	34489	36681	37592	37497	43236	41373	41380	41978	257480	242160	255365	271746	300311	280239	281232	312046	183421	292768	337260	324464
FADD	Q61160	Fadd	0	0	0	0	0	0	0	0	0	0	0	67941	92810	68362	72732	60775	77607	96812	124260	57151	103595	114469	110165
FADS1	Q920L1	Fads1	0	5914	6375	0	3358	0	0	0	17949	11010	0	0	0	0	0	0	0	0	0	0	0	0	0
FADS2	Q9Z0R9	Fads2	0	0	0	0	0	0	0	0	8262	2801	0	0	0	0	0	0	0	0	0	0	0	0	0
FADS3	Q9JJE7	Fads3	0	0	398	3336	0	2513	0	927	0	0	0	0	0	0	0	0	0	0	0	0	0	0	0
FAF1	P54731	Faf1	223289	217576	183449	240682	229622	244628	217898	208299	155803	192619	199685	754991	723734	707318	792527	782971	757455	699808	711251	591615	707024	737969	733278
FAF2	Q3TDN2	Faf2	66725	60169	67403	62332	63384	53601	53664	63919	53535	72354	53783	332778	373695	335162	377548	355724	364738	368345	340100	148561	328492	350924	338313
FAHD2	Q3TC72	Fahd2	740722	825381	776408	590748	787287	605572	689099	833753	789177	867728	843980	3317580	3343436	3428628	3679555	3620607	3636200	4782720	4728660	5849979	6156590	4693394	5474896
FAIM1	Q9WUD8	Faim	30602	32527	33481	28559	30555	26550	27486	30769	30677	39917	33476	408478	395111	425028	383084	387302	412805	411063	406332	212927	381679	379305	380385
FAK1	P34152	Ptk2	49552	64284	48214	53794	52271	45981	41089	52236	64210	56371	35618	0	0	0	0	0	0	0	0	0	0	0	0
FAKD1	Q6DI86	Fastkd1	0	0	0	0	0	0	0	0	0	0	0	172987	158179	163780	140948	133206	149584	144659	251570	271200	204140	154827	129267
FAKD2	Q922E6	Fastkd2	10101	11544	11983	10868	10327	8738	11146	10720	14835	12001	9240	0	0	0	0	0	0	0	0	0	0	0	0
FAKD4	Q91YM4	Tbrg4	71735	64378	64197	62740	63092	58695	64057	64023	65805	63034	63043	93969	106922	106103	115186	87822	102630	136562	92157	0	99810	100581	84192
FAKD5	Q7TMV3	Fastkd5	22828	26358	25079	19348	14565	16623	18889	18437	20125	24890	28818	156012	178097	155742	195919	199496	217612	187353	192554	0	261110	170806	206689
FAM3A	Q9D8T0	Fam3a	40286	43069	36983	38420	39058	42608	53533	52679	45443	35285	34815	0	0	0	0	0	0	0	0	0	0	0	0
FAM3C	Q91VU0	Fam3c	166360	140511	147018	112818	155549	122858	151594	177139	131288	149663	228739	2450084	2558382	2478267	2682785	2662592	2392521	1927902	1711346	1256257	2231991	2112910	2067277
FANCI	Q8K368	Fanci	31517	33238	31562	29391	29505	31084	18883	28956	28039	25230	30515	318404	291877	294927	283129	286227	249850	176560	164736	0	223885	171090	158432
FARP1	F8VPU2	Farp1	55666	51086	41739	60335	57350	59408	47314	47800	43679	48064	46126	137550	155107	144469	154099	169098	170180	211266	188147	94217	207881	222694	179509
FARP2	Q91VS8	Farp2	20592	21657	21527	23544	22615	22467	22308	19986	16526	18562	17200	94178	92189	80021	90756	83281	81958	27271	35563	0	66230	38410	32560
FAS	P19096	Fasn	49663	52392	69017	57709	54729	52140	48991	61116	84581	64697	39863	367478	393854	373539	507377	441453	412290	405460	387651	375018	428846	381045	381309
FASTK	Q9JIX9	Fastk	20193	25162	17378	21202	20654	19229	19367	15293	15718	18100	16978	0	0	0	0	0	0	0	0	0	0	0	0
FBH1	Q8K2I9	Fbh1	3365	4069	0	0	3169	0	0	4929	0	8337	4978	0	0	0	0	0	0	0	0	0	0	0	0
FBLN1	Q08879	Fbln1	21566	25197	29081	14126	16907	14523	10834	26119	41505	36351	17345	311290	177480	290042	234349	260460	354764	402883	466300	606480	534044	438252	473039
FBLN5	Q9WVH9	Fbln5	0	1290	6781	0	0	0	0	4222	17366	9913	8100	0	0	0	0	0	0	0	0	0	0	0	0
FBN1	Q61554	Fbn1	1474	3593	25610	1366	0	0	0	16037	77103	37260	0	0	0	0	0	0	0	0	0	0	0	0	0
FBN2	Q61555	Fbn2	14459	0	29098	0	0	0	0	13241	51689	28983	0	0	0	0	0	0	0	0	0	0	0	0	0
FBP1L	Q8K012	Fnbp1l	24789	23769	29078	23230	27562	22331	29910	32568	29915	27853	28678	189206	174879	222031	243912	231155	261962	251936	246546	0	237291	289078	280356
FBRL	P35550	Fbl	81828	129377	157291	81698	72355	83615	83338	114563	336171	199877	93175	1563231	1494260	1535950	1445162	1395644	1489297	1318257	1276799	1143242	1315792	1235617	1183887
FBSP1	Q8K3B1	Fbxo45	36383	39420	38537	31739	36733	34286	43251	36780	36592	36533	39578	101766	76890	135516	94387	107554	93560	92502	129617	0	74415	114469	130447
FBW15	L7N1X6	Fbxw15	1658371	1402871	1579061	1222660	1564240	1466681	1633220	1527769	1505499	1182641	2007409	9604639	7909198	9494101	8752113	9243450	9452077	8924253	9775235	7176754	8975121	11055033	10257672
FBW1A	Q3ULA2	Btrc	83427	98704	78939	58959	59139	59211	60701	89194	85978	94786	117614	2853893	2864000	2708382	2280787	2251570	2162397	1254082	1291754	1126878	1646077	1659365	1555018
FBW1B	Q5SRY7	Fbxw11	56230	60144	58790	41209	41849	41737	57501	74755	85436	97356	84662	698354	610571	765000	482343	482376	539327	205817	205974	0	333540	363300	272652
FBX21	Q8VDH1	Fbxo21	29550	32281	30869	26486	29437	27443	31549	34072	35200	39666	29335	115489	118293	120870	136648	129779	136733	130863	144359	82009	126572	159899	139867
FBX22	Q78JE5	Fbxo22	82201	77882	83373	64019	57363	60667	43418	88285	100794	100218	81256	408478	426593	401739	332478	342822	309226	319133	283365	0	336442	366995	339464
FBX3	Q9DC63	Fbxo3	38431	36892	39270	42437	41419	39442	40844	48261	35113	39983	41439	650640	651633	617552	530282	505272	553069	549325	541274	319643	853659	444031	587244
FBX30	Q8BJL1	Fbxo30	84392	81888	81103	75648	77960	82477	79715	81672	76216	73565	88113	549325	542627	569762	560790	544963	569367	574760	595648	598172	581089	616269	610190
FBX31	Q3TQF0	Fbxo31	15423	26637	33868	23955	22470	25292	24542	20479	22960	21211	33701	0	0	0	0	0	0	0	0	0	0	0	0
FBX38	Q8BMI0	Fbxo38	112412	112279	104253	114291	114828	118358	95496	121713	100125	116505	90183	424763	387410	430753	368780	402436	404926	574003	688549	395577	643330	749984	622882
FBX40	P62932	Fbxo40	30553	35987	29885	29204	29864	29729	31261	43922	38971	39305	27945	132002	114859	99162	112323	115313	136354	78228	88839	64103	136326	134766	106272
FBX42	Q6PDJ6	Fbxo42	34802	30689	32833	39024	42271	41824	40976	31598	26076	32463	26192	0	0	0	0	0	0	0	0	0	0	0	0
FBX46	Q8BG80	Fbxo46	3874	6239	4055	5377	3644	4222	0	2407	2020	4959	3470	0	0	0	0	0	0	0	0	0	0	0	0
FBX50	G3X9C2	Nccrp1	33613	38685	175098	107162	22901	23983	22717	51904	23162	26344	164893	481074	343917	383456	417061	525088	219993	852181	516998	992013	148520	301668	651181
FBX6	Q9QZN4	Fbxo6	0	0	0	0	0	0	0	0	2442	1873	0	0	0	0	0	0	0	0	0	0	0	0	0
FBX7	Q3U7U3	Fbxo7	61541	62834	60174	57463	46816	50689	52361	52496	56405	59513	60608	1998104	2215038	2058412	1709212	1785009	1749729	1803415	1851676	1341207	1771819	1667436	1702708
FBX9	Q8BK06	Fbxo9	42917	45327	51612	34211	35634	36679	43373	51442	53657	53557	47418	0	0	0	0	0	0	0	0	0	0	0	0
FBXL2	Q8BH16	Fbxl2	40070	40463	33858	54481	44050	42442	35850	38785	19870	35944	34709	0	0	0	0	0	0	0	0	0	0	0	0
FBXL4	Q8BH70	Fbxl4	63715	60335	60530	71266	51663	64167	69514	55535	54967	55695	55379	0	0	0	0	0	0	0	0	0	0	0	0
FBXW2	Q60584	Fbxw2	5988	5695	0	7572	4922	0	4863	0	6127	3475	0	0	0	0	0	0	0	0	0	0	0	0	0
FBXW5	Q9QXW2	Fbxw5	18676	16821	15916	11067	11987	10513	12783	19176	14866	13398	18750	0	0	0	0	0	0	0	0	0	0	0	0
FBXW8	Q8BIA4	Fbxw8	13998	12263	18683	10853	12857	12223	13783	16526	15185	15535	12830	0	0	0	0	0	0	0	0	0	0	0	0
FCGRN	Q61559	Fcgrt	0	0	0	0	0	0	0	0	4720	0	0	0	0	0	0	0	0	0	0	0	0	0	0
FCHO1	Q8K285	Fcho1	26636	22398	22218	33811	34981	32116	26978	26924	20444	21515	16941	0	0	0	0	0	0	0	0	0	0	0	0
FCHO2	Q3UQN2	Fcho2	9905	12198	9149	10807	11986	12558	8235	5549	0	6303	8811	0	0	0	0	0	0	0	0	0	0	0	0
FCL	P23591	Gfus	239903	245573	231671	207442	206443	200209	233052	271165	216985	247702	292256	904023	931955	832852	1002242	1139603	1012998	676392	659128	724487	712831	792801	779182
FCSD1	Q6PFY1	Fchsd1	26907	28808	28509	30176	32002	32169	27649	29070	20225	29550	25389	184045	185660	167767	183688	167106	183434	157283	188839	148768	188134	188447	189903
FCSD2	Q3USJ8	Fchsd2	6900	12300	11658	11090	10317	12229	8025	10576	8950	11705	9216	0	0	0	0	0	0	0	0	0	0	0	0
FCSK	Q7TMC8	Fcsk	53983	51670	59469	57779	56375	56147	52583	62316	53118	54959	57148	266061	267801	275120	249296	260839	256785	285217	280550	174190	296033	288038	305773
FDFT	P53798	Fdft1	316073	395829	296312	176950	184640	165130	200239	279941	393081	302528	520366	1172292	1084727	1200247	1293905	1296598	1205667	1276799	1374619	603419	1077682	1654427	1439164
FDX2	Q9CPW2	Fdx2	9736	17799	18433	11560	11109	8520	17562	14350	17245	15419	19777	236881	210039	211163	192928	256625	198640	247162	299895	0	177382	276707	240620
FEM1B	Q9Z2G0	Fem1b	25698	26236	22827	24434	24947	22088	24101	24146	19123	20884	21976	0	0	0	0	0	0	0	0	0	0	0	0
FEN1	P39749	Fen1	44480	44406	51317	46326	41275	40875	39946	49857	55608	54685	43393	244979	172304	221462	209313	258535	238214	172233	192100	184569	206760	201260	223916
FERM2	Q8CIB5	Fermt2	169243	168163	204323	189398	206885	186146	227230	216767	165671	186647	149691	1217677	1168722	1219620	1313969	1316157	1266662	1186927	1168236	957226	1256605	1117079	1111826
FETUA	P29699	Ahsg	0	0	0	0	0	0	0	0	0	0	0	233150	208603	222925	281798	137227	174154	0	0	0	0	0	0
FETUB	Q9QXC1	Fetub	34836	40408	40855	32345	38013	36475	38346	35450	42487	46608	45353	327469	287858	348476	281641	252198	308156	224647	201037	340926	226916	153918	196613
FGD4	Q91ZT5	Fgd4	11050	13106	13459	14188	15344	13368	10902	7855	12077	9728	11826	0	0	0	0	0	0	0	0	0	0	0	0
FGF1	P61148	Fgf1	0	0	11504	0	1904	0	5103	0	0	0	0	0	0	0	0	0	0	0	0	0	0	0	0
FGF2	P15655	Fgf2	0	0	0	0	0	0	0	0	3893	1226	0	0	0	0	0	0	0	0	0	0	0	0	0
FHI1A	Q505K2	Fhip1a	183150	189557	180406	163492	158939	164549	146960	163012	140904	145577	196646	804928	784547	808451	771176	789675	735212	670417	704334	580003	607111	686976	632322
FHI1B	Q3U2I3	Fhip1b	14112	12662	15030	14903	15576	14900	10174	17009	13121	15975	7691	0	0	0	0	0	0	0	0	0	0	0	0
FHI2A	Q8CDM8	Fhip2a	16199	20871	0	21221	15813	21436	16581	14681	14599	15083	18553	0	0	0	0	0	0	0	0	0	0	0	0
FHIT	O89106	Fhit	119433	236979	145097	133970	161405	98230	135250	91642	134853	112991	212897	546439	595524	556299	621890	692762	656529	217869	191051	150876	374550	85818	236274
FHL1	P97447	Fhl1	29935	28495	39597	30297	30581	22376	21504	41622	87498	46929	22343	0	0	0	0	0	0	0	0	0	0	0	0
FHL3	Q9R059	Fhl3	21247	23524	23465	29079	22503	26726	23380	21771	25706	24358	17407	0	0	0	0	0	0	0	0	0	0	0	0
FHOD3	Q76LL6	Fhod3	17829	21438	16775	18048	17464	21079	14481	14708	14701	17630	14714	249158	227499	227168	222709	221477	239141	225755	224382	88390	219978	193960	185672
FIBA	E9PV24	Fga	0	0	6783	0	0	0	0	6076	31816	14426	0	114676	152823	124786	166435	98382	103244	110440	98798	0	135967	89879	94892
FIBB	Q8K0E8	Fgb	16266	256767	43923	12042	18359	13372	16519	24249	60739	39799	20436	0	0	0	0	0	0	0	0	0	0	0	0
FIBG	Q8VCM7	Fgg	2744	64016	22969	2612	3029	0	3980	8003	29771	21074	4584	0	0	0	0	0	0	0	0	0	0	0	0
FIBP	Q9JI19	Fibp	44041	44422	50456	42053	44362	42008	49588	43141	36193	43774	43122	270393	255932	256731	305963	296938	285039	228685	235146	183854	233960	203096	224196
FIG4	Q91WF7	Fig4	110768	111277	108857	117080	113900	119023	114801	112676	106089	103307	107665	661600	568697	603419	631534	641905	645743	737662	673725	834007	724638	758348	648928
FIGL1	Q8BPY9	Fignl1	20301	24582	18480	15587	18165	18218	17528	17395	15288	17365	16500	0	0	0	0	0	0	0	0	0	0	0	0
FIGLA	O55208	Figla	10789	11171	14277	11954	18785	15143	33772	0	8559	13078	16354	0	0	0	0	0	0	0	0	0	0	0	0
FINC	P11276	Fn1	0	27607	15735	0	0	0	0	10884	45603	25442	0	0	0	0	0	0	0	0	0	0	0	0	0
FIP1	Q9D824	Fip1l1	242456	246529	240065	261120	277669	287738	269526	257294	213000	270703	257950	2202942	2245336	2200805	2161798	2114522	2047596	2414679	2275260	2029932	1979356	2186209	2044335
FIS1	Q9CQ92	Fis1	209123	227984	220253	158711	164520	159669	291394	250509	217205	254776	366783	3061485	2693779	2738586	2988106	3202351	3186630	2359909	2071149	1468488	2609605	2869365	3133188
FITM2	P59266	Fitm2	12466	18179	11570	14557	13986	13466	11291	11877	7352	6988	15617	0	0	0	0	0	0	0	0	0	0	0	0
FKB10	Q61576	Fkbp10	0	4069	29957	2824	0	0	4080	15662	94675	45403	5679	0	0	0	0	0	0	0	0	0	0	0	0
FKB11	Q9D1M7	Fkbp11	0	0	0	0	0	0	0	0	46939	42118	0	0	0	0	0	0	0	0	0	0	0	0	0
FKB15	Q6P9Q6	Fkbp15	27553	24921	26217	32552	30946	31537	25775	25948	21863	24240	22144	224959	227042	215481	222262	234528	262963	230371	210462	114271	214780	217899	250821
FKB1A	P26883	Fkbp1a	152485	188525	197017	132510	173077	111271	276401	192499	248359	192311	278700	4334998	3997038	3639730	3320111	3967778	4080459	3577946	3534317	2974055	3692586	3478901	3131234
FKB1B	Q9Z2I2	Fkbp1b	3042	1341	2681	2204	0	1495	14736	2303	3543	6810	8115	0	0	0	0	0	0	0	0	0	0	0	0
FKBP2	P45878	Fkbp2	535868	641416	575544	468929	430766	479699	908874	598937	492605	573799	999441	3160015	2790515	3336028	2615581	2981072	2915072	2518442	2454844	2478267	2619028	2875736	3433860
FKBP3	Q62446	Fkbp3	89161	95198	103669	81197	75688	72400	110506	94521	118856	104900	141742	1057554	1058141	932019	1127581	1106138	1173023	1173755	1187421	924619	1216665	1276003	1324577
FKBP4	P30416	Fkbp4	430227	387222	459226	543138	592601	560179	578596	442291	369433	402180	421548	2163446	2066847	2180156	2171108	2177136	2412337	2913052	2860032	2681855	2559091	2733845	2680369
FKBP5	Q64378	Fkbp5	98564	93460	93559	113489	126886	103266	114527	110184	106211	102774	80617	468958	450823	429173	449169	410550	455156	383934	354322	543756	458544	283149	287719
FKBP6	Q91XW8	Fkbp6	79628	76561	78303	89886	65922	72909	73765	66425	63970	67564	62375	93165	108882	109449	110977	104627	139664	0	0	0	127082	101056	114715
FKBP8	O35465	Fkbp8	102188	104548	107260	86110	92264	90243	91497	108821	96380	96303	98701	615543	632497	569565	670417	657030	768881	626085	653035	802532	863299	788363	844302
FKBP9	Q9Z247	Fkbp9	8699	9969	22670	9211	8542	7717	6849	19297	58909	23266	9751	0	0	0	0	0	0	0	0	0	0	0	0
FKBPL	O35450	Fkbpl	7075	7553	9381	7991	5856	8249	9186	7388	7153	7552	6331	0	0	0	0	0	0	0	0	0	0	0	0
FL2D	Q9ER69	Wtap	61926	68276	62111	71850	61790	65326	76141	52388	41894	50661	88335	0	0	0	0	0	0	0	0	0	0	0	0
FLCN	Q8QZS3	Flcn	21312	21610	27078	22350	22381	23165	23981	21312	21780	19150	21411	150594	162931	183281	185402	201693	182015	180108	143302	0	134300	143133	178628
FLII	Q9JJ28	Flii	112884	127815	125285	137176	137569	133128	150274	149166	113076	126961	110973	651723	680766	686072	640394	642127	666571	622537	626954	726952	580646	595111	608164
FLNA	Q8BTM8	Flna	259121	252006	357962	261882	245663	256585	229067	348784	509428	420990	157364	3280308	3175605	3267374	2983553	2764525	2913658	2581360	2408160	2637062	3123431	2032044	2443809
FLNB	Q80X90	Flnb	416147	434795	421654	425065	408175	414163	396832	408259	359251	396893	418035	3382597	3228203	3346450	3326561	3317121	3342509	3296492	2945130	3527464	3462782	3583406	3530644
FLNC	Q8VHX6	Flnc	42466	11612	31870	0	0	0	0	24133	73393	43671	25177	0	0	0	0	0	0	0	0	0	0	0	0
FLOT1	O08917	Flot1	19562	26367	23672	17921	19721	18815	18771	19127	29348	23541	18744	264224	309547	275063	293032	283325	284881	187951	206059	0	207752	202183	212942
FLOT2	Q60634	Flot2	63119	70807	61782	62273	62064	61779	62784	63492	66925	60913	62627	331787	342751	321375	309826	304504	294641	217778	200953	158739	246854	228305	254234
FLOWR	Q8BG21	Cacfd1	0	0	0	0	0	0	0	0	0	0	0	374369	373850	441116	380332	375408	414066	395194	338970	285177	402603	488466	383801
FM1AA	Q9Z2G1	Fem1aa	11484	11370	8785	11490	9472	11735	9253	8297	12117	10159	8464	0	0	0	0	0	0	0	0	0	0	0	0
FMN2	Q9JL04	Fmn2	7195	6565	6977	6695	6943	5813	8776	7522	9455	7246	10168	0	0	0	0	0	0	0	0	0	0	0	0
FMNL1	Q9JL26	Fmnl1	15190	18581	18610	17802	18458	18801	18187	18201	22817	21432	12817	214215	232601	196273	177493	156804	183116	209559	190311	0	181725	187847	211764
FMNL2	A2APV2	Fmnl2	87873	86153	93399	107793	104707	104853	94398	95547	85998	98538	64264	184735	193450	202660	161682	169579	160332	151620	158081	95579	145514	146161	156652
FMNL3	Q6ZPF4	Fmnl3	402789	408962	352149	366014	364007	386129	323278	403017	326338	355364	357666	2096861	2022068	1960921	2225812	2210437	2225040	2582792	2580466	2248919	2524559	2754769	2744097
FMO3	P97501	Fmo3	0	0	0	0	0	0	0	0	0	0	0	130945	129842	154131	54668	93437	101189	0	0	0	0	0	0
FMO5	P97872	Fmo5	33881	39989	28722	23999	21239	27791	24750	31480	28600	30895	36642	274548	242160	298506	267597	272123	298237	105801	100330	0	221923	160487	156315
FMR1	P35922	Fmr1	84457	90035	93047	83330	87288	89751	90309	97775	91585	102021	78336	495800	473466	478845	450666	424234	458862	422913	410949	324127	399103	400988	364915
FNBP1	Q80TY0	Fnbp1	12288	9590	17207	14761	10685	12889	13395	13544	5674	11126	0	0	0	0	0	0	0	0	0	0	0	0	0
FND3A	Q8BX90	Fndc3a	4959	5662	7825	5885	5066	4487	3862	5811	4377	5833	3233	0	0	0	0	0	0	0	0	0	0	0	0
FND3B	Q6NWW9	Fndc3b	0	0	0	0	0	0	0	0	7657	0	0	0	0	0	0	0	0	0	0	0	0	0	0
FNIP1	Q68FD7	Fnip1	160233	154838	152896	183142	174847	180273	152702	157031	112686	139539	154239	135234	112472	132837	117427	96604	107980	89432	107546	0	115449	95426	85711
FNTA	Q61239	Fnta	54679	56277	60020	53230	54647	51385	65361	61246	59682	57323	81036	352998	373954	337306	350705	372970	390645	376346	358770	155883	391866	386150	382314
FNTB	Q8K2I1	Fntb	42783	45799	47881	38281	37568	38069	40130	47147	43374	48736	56105	285177	290162	243135	268116	295500	320775	240771	252059	233992	240704	294213	266837
FOCAD	A2AKG8	Focad	127639	116139	115812	102760	107310	111931	103858	128054	109979	115831	120496	507413	558849	530834	573765	565395	581129	410266	413549	422854	482611	468991	433388
FOXJ3	Q8BUR3	Foxj3	5958	5024	3863	5056	3641	3893	3412	6926	0	8243	5048	131947	118284	137407	138124	133872	129537	129644	117965	0	108167	121172	129062
FOXO3	Q9WVH4	Foxo3	11310	8413	9082	12084	12101	14397	12008	9222	6347	10712	10680	83050	77371	101766	74157	82117	100860	105501	128936	0	113560	130085	128981
FP100	A2ACJ2	Faap100	11953	13524	15370	10198	11771	10759	13307	13309	14660	14905	16711	0	0	0	0	0	0	0	0	0	0	0	0
FPGT	G5E8F4	Fpgt	5567	8969	7003	6353	6309	7420	5441	6489	5791	7939	4861	643509	592518	733176	590919	459944	499699	231893	366690	0	563908	419409	437281
FPPS	Q920E5	Fdps	41458	40309	51181	45619	41975	41956	52563	45427	45908	49014	42734	324127	380622	309805	678176	278034	283286	385187	326065	467984	375226	233053	259612
FPRP	Q9WV91	Ptgfrn	110467	119206	140311	142014	146599	134040	147392	129772	102903	120215	95130	3641749	3336491	3593604	2757253	2854487	3240983	2623025	2870757	2819485	2633044	2421551	2536662
FRDA	O35943	Fxn	0	0	0	0	0	0	0	0	0	0	0	350268	316863	295193	302778	393199	436645	162108	0	0	113655	120661	173491
FRG1	P97376	Frg1	28824	33847	46179	29284	29017	26902	31249	39554	62292	57923	28231	148047	105085	102566	0	125176	121206	114224	109966	0	108362	114334	123162
FRIH	P09528	Fth1	38531	47425	49872	38532	43811	45815	42921	48587	67967	64480	58445	688931	666248	775625	825381	639861	656802	649559	584928	406670	525416	608248	549706
FRIL1	P29391	Ftl1	22125	30481	40529	16887	15552	13098	22001	25816	63554	34785	70536	1276622	1339163	1498928	2630125	1325403	1552111	1223769	1110132	1137472	1198252	1173186	1196095
FRMD8	Q3UFK8	Frmd8	26498	29129	24274	22700	18933	21364	18058	20419	20550	22453	23359	55874	64741	51636	66267	85237	85783	81268	116696	0	101098	101703	133863
FRPD1	A2AKB4	Frmpd1	2523	5007	3816	3549	4751	5894	3065	4117	4128	6050	2504	0	0	0	0	0	0	0	0	0	0	0	0
FRS2	Q8C180	Frs2	6950	5818	5670	9246	5657	6910	8966	7741	4232	6540	3455	0	0	0	0	0	0	0	0	0	0	0	0
FRY	E9Q8I9	Fry	35121	38124	31326	37122	34033	38991	30052	27345	28753	27968	35229	171756	148572	166862	166262	164748	160332	187743	183332	0	162390	200897	185043
FSCN1	Q61553	Fscn1	255270	291686	384994	300003	255249	271781	244586	447665	609708	541107	183016	1836338	1581980	2033594	2090911	1169937	1342043	1924964	1837993	1665703	2256726	1165243	1360589
FSD1	Q7TPM6	Fsd1	180850	160348	185173	155445	199408	174461	180768	185489	183267	193512	209308	1079401	1167831	1089625	1160568	1221142	1160649	852417	951273	797210	857573	891330	904713
FSD1L	Q8BYN5	Fsd1l	9393	7699	5592	8306	8440	10624	13705	7830	5617	5407	10943	137008	164645	150291	169897	168957	162840	115826	84128	88587	139181	134916	134430
FTM	Q8CG73	Rpgrip1l	4225	3793	0	6690	4754	4161	3110	3542	0	0	0	0	0	0	0	0	0	0	0	0	0	0	0
FTO	Q8BGW1	Fto	4700	4439	6646	3298	4421	4119	3776	5354	8199	8221	2283	0	0	0	0	0	0	0	0	0	0	0	0
FUBP1	Q91WJ8	Fubp1	206873	191661	209027	240223	238650	241790	211592	213769	191197	208414	212539	1503298	1410915	1446465	1411013	1392552	1456526	1307700	1190965	1383221	1294174	1214137	1232879
FUBP2	Q3U0V1	Khsrp	42784	36123	50653	55587	55304	59321	47784	55769	62483	50176	36807	128277	118391	108392	107264	108738	103861	143959	85480	162762	130401	65246	100588
FUCO	Q99LJ1	Fuca1	51312	48044	46622	91718	91712	76901	77685	48103	39051	49856	43197	0	0	0	0	0	0	0	0	0	0	0	0
FUMH	P97807	Fh	315403	302691	352138	268118	325533	277732	344259	351014	332602	340625	338536	4252265	4048623	4190526	3955147	4164177	4123677	3701555	3611083	2744477	3488076	3779856	3830762
FUS	P56959	Fus	99265	80449	121343	118965	133319	139151	102506	117838	128267	118601	116121	932601	809067	830603	704969	731856	858644	762142	686738	1058874	791155	703456	702189
FUT11	Q8BHC9	Fut11	85255	97314	102873	94435	107371	92595	92630	106473	91705	107242	101846	415244	427688	382129	477553	500080	469479	532418	547348	598586	500948	631446	602792
FUT8	Q9WTS2	Fut8	28799	30946	26393	26714	25721	26745	30821	25312	28179	23765	31653	158366	172975	150479	146984	140285	161536	158135	164748	0	143700	140665	149698
FXL14	Q8BID8	Fbxl14	8214	9957	9720	8731	9131	9870	8608	9725	6864	8513	8814	0	0	0	0	0	0	0	0	0	0	0	0
FXL15	Q91W61	Fbxl15	17216	18402	15640	25075	18232	17855	20812	20789	16071	13774	11432	0	0	0	0	0	0	0	0	0	0	0	0
FXL19	Q6PB97	Fbxl19	9129	7653	9093	9098	8530	9495	7111	6973	8608	7586	8613	104954	113427	94669	92432	91210	105311	81573	73050	0	98607	78169	84444
[truncated: 4,473 more rows]

## Sheet: S2(ii) logcounts
Protein.Names	Protein.Group	Genes	Nlrp5_Het1	Nlrp5_Het2	Nlrp5_Het3	Nlrp5_Hom1	Nlrp5_Hom2	Nlrp5_Hom3	Nlrp5_Hom4	Nlrp5_WT1	Nlrp5_WT2	Nlrp5_WT3	Nlrp5_WT4	Pad16_HMZ_1	Pad16_HMZ_2	Pad16_HMZ_3	Pad16_HTZ_1	Pad16_HTZ_2	Pad16_HTZ_3	TLE6hmz_1	TLE6hmz_2	TLE6hmz_3	TLE6htz_1	TLE6htz_2	TLE6htz_3
1433B	Q9CQV8	Ywhab	19.5357	19.6769	19.5952	19.3368	19.3892	19.3185	19.3234	19.6283	19.6104	19.6702	19.9403	22.3985	22.4404	22.4456	22.3706	22.3717	22.3798	21.9053	21.8126	22.0005	22.4624	22.2833	22.3378
1433E	P62259	Ywhae	21.8731	21.7451	22.1209	21.6348	21.6838	21.5347	21.7507	22.0634	22.1567	22.1206	22.1966	23.6856	23.6702	23.6603	23.6402	23.7559	23.8192	23.2327	23.2344	23.0165	23.4075	23.493	23.5447
1433F	P68510	Ywhah	18.5212	18.5396	18.5254	17.9128	18.0959	17.8524	18.3286	19.0401	19.1285	18.8518	19.3406	22.0056	22.0569	21.9979	22.1121	22.0067	21.9003	21.4118	21.326	21.3449	21.8167	21.7351	21.6428
1433G	P61982	Ywhag	19.352	19.3026	19.3755	19.0154	19.1099	18.9733	19.6347	19.5404	19.6097	19.5343	19.9328	25.4954	25.4944	25.5347	25.4563	25.5736	25.671	25.1133	25.1381	24.8142	25.3729	25.4516	25.503
1433S	O70456	Sfn	13.8247	14.5116	16.4579	14.8053	13.8338	13.8747	14.1433	13.974	14.0849	14.6917	17.0092	24.0992	24.2977	24.4088	24.1284	24.3773	23.979	23.8879	24.2211	24.2311	24.2099	24.2125	24.6359
1433T	P68254	Ywhaq	19.1925	19.2168	19.007	18.8019	18.9297	18.886	19.2225	19.2394	19.2762	19.3826	19.6496	22.8579	22.779	23.0024	22.8131	22.7586	22.7976	22.3859	22.2434	21.9505	22.5629	22.5452	22.6582
1433Z	P63101	Ywhaz	23.1153	22.9494	23.1471	22.7874	22.8351	22.7569	23.3226	23.1977	22.7287	23.2839	23.6537	26.1674	26.2317	26.1989	26.068	26.2397	26.3048	25.7058	25.8012	25.6444	25.8611	26.0275	26.0161
1A1L1	A2AIG8	Accs	13.042	12.2985			12.6144	13.0258	12.6702	12.9696	13.4012	13.2477	12.3227
1A1L2	Q3UX83	Accsl	13.7543	13.9034	13.956	13.6175	13.8472	13.667	14.014	13.7829	14.1989	13.9516	13.505
2A5A	Q6PD03	Ppp2r5a	13.9081	13.9937	14.0733	13.9785	13.85	13.9883	13.8192	13.764	13.949	13.6337	14.1185
2A5E	Q61151	Ppp2r5e	13.3987	13.298	13.1769	13.4467	13.3575	13.3633	12.7715	13.5194	13.3284	13.2115	12.2758	14.6872	14.6303	14.6854	14.4561	13.796
2A5G	Q60996	Ppp2r5c	15.3511	15.5544	15.6681	14.8609	14.9857	14.9921	14.9688	15.6396	15.5763	15.6122	15.3598	20.3828	20.3473	20.3303	20.3381	20.1371	20.3891	19.9475	20.0948	20.1564	20.044	20.0478	20.0656
2AAA	Q76MZ3	Ppp2r1a	19.2398	19.243	19.3195	19.0328	19.1161	19.0324	19.1314	19.3968	19.3112	19.3228	19.3571	21.8144	21.8656	21.7779	21.846	21.7724	21.8091	21.7683	21.8042	21.3813	21.6876	21.678	21.7154
2AAB	Q7TNP2	Ppp2r1b	14.1394	13.9328	14.0585	14.1307	14.0597	13.8488	14.2244	14.347	14.4969	14.1619	13.6686
2ABA	Q6P1F6	Ppp2r2a	15.5137	15.6268	15.9541	15.3963	15.3799	15.3874	15.3285	15.7867	15.8883	15.8556	15.83	17.2145	17.3054	17.1785	17.5812	17.5356	17.0829	17.5082	17.4392	16.3122	17.6714	17.2056	17.4819
2ABD	Q925E7	Ppp2r2d	16.8763	16.8998	16.9682	16.6283	16.6034	16.4511	16.8839	16.9539	16.8343	16.8718	17.0397	18.2012	18.2133	18.1825	18.4613	18.3874	18.3937	18.2763	18.144	18.1104	18.3846	18.4891	18.4534
3BHS1	P24815	Hsd3b1	14.9147	15.2009	18.1241	15.048	15.3869	15.8772	15.7602	17.2265	19.578	18.2032	14.7932	19.3172	19.6618	19.4263	20.727	19.0832	18.9421	20.6186	19.913	20.5131	20.3286	18.9397	19.4883
3BHS2;3BHS3;3BHS6	O35469;P26149;P26150	Hsd3b2;Hsd3b3;Hsd3b6	12.9221	13.2786	16.9883	13.0429	13.2931	13.5731	13.9916	16.0686	18.6118	17.0854	13.1178
3BHS6	O35469	Hsd3b6												18.1738	18.3108	18.5375	19.6938	17.7036	18.5041	19.552	18.7518	20.2603	19.0552	17.2413	18.3695
3BP2	Q06649	Sh3bp2	15.2715	15.2641	15.2001	15.8833	15.8013	15.8437	15.6269	15.5048	15.0643	15.052	14.8032
3HIDH	Q99L13	Hibadh	17.3542	17.257	17.2994	17.0577	17.4024	17.1657	17.6565	17.1448	17.5316	17.5745	17.8206	20.7406	20.7348	20.7699	20.718	20.7517	20.8299	20.5951	20.4553	20.2087	20.6938	20.5429	20.613
4ET	Q9EST3	Eif4enif1	19.8878	19.8604	20.1021	19.8544	19.8867	19.9546	19.8195	20.1387	19.79	20.049	19.7633	22.3731	22.2295	22.3948	22.2346	22.1865	22.2799	22.1535	22.0686	22.1266	22.038	22.0047	22.0406
4F2	P10852	Slc3a2	17.7016	17.755	17.8942	17.5946	17.7557	17.7586	17.7395	17.6966	17.9944	17.8967	17.7479	21.3257	21.2806	21.4137	21.3658	21.253	21.4733	21.3047	21.676	21.4091	21.7728	21.5548	21.476
5MP1;5MP1_MUSMM	Q2L4X1;Q91VK1	Bzw2	17.2339	17.0522	17.1941	17.1092	16.9899	16.9005	17.0336	17.2239	17.2845	17.3426	16.8847	17.4287	16.6832	16.8204	17.259	17.3072	17.326	16.9334	16.3601		16.7101	16.6318	17.0571
5MP2	Q9CQC6	Bzw1	18.2351	18.0745	18.2334	17.8873	18.3932	18.1395	18.3974	18.5548	18.24	18.3648	17.947	19.3753	19.326	19.267	19.4178	19.381	19.4275	19.2281	19.111	18.8528	19.2952	19.3129	19.1482
5NT3A	Q9D020	Nt5c3a	14.2258	14.1681	14.7897	13.9656	13.9978	14.0266	14.0266	14.4917	14.9464	14.6283	14.3634
5NTC	Q3V1L4	Nt5c2	17.9772	18.0886	18.0602	17.6837	17.7344	17.7291	17.6201	18.0617	18.0244	17.9631	18.1652	19.8982	19.7974	19.8902	20.2554	20.2272	20.0985	19.798	19.7677	19.6158	20.2142	19.836	19.7765
6PGD	Q9DCD0	Pgd	17.3063	17.3047	17.5295	17.2413	17.3463	17.0299	17.417	17.4698	17.8018	17.5218	17.3735	21.5542	21.5557	21.5251	21.6018	21.44	21.4342	21.4744	21.5786	21.7794	21.6553	21.4316	21.3176
6PGL	Q9CQ60	Pgls	19.6897	19.4097	19.365	19.1943	19.1788	19.1666	19.9941	19.4767	19.689	19.5863	20.2698	18.942	19.8361	19.6068	20.0298	19.4718	20.0265	20.0991	20.1201	20.2195	20.2788	19.5961	20.1267
8ODP	P53368	Nudt1	14.0978	14.0697	13.5484	13.2817	13.1083	13.368	13.4699	13.5534	13.6169	13.84	13.9613
A16A1	Q571I9	Aldh16a1	17.5715	17.3927	17.5265	17.3668	17.4243	17.4932	17.4663	17.7074	17.306	17.3447	17.6709	19.8003	19.7971	19.7248	19.9154	19.9385	19.9611	19.2689	19.2784	19.1635	19.3868	19.6636	19.5929
A16L1	Q8C0J2	Atg16l1	19.1091	19.0588	19.1766	19.0317	19.177	19.1019	19.2056	19.0373	18.8953	18.9511	19.2243	21.567	21.5943	21.6243	21.6072	21.603	21.5875	21.6676	21.697	21.495	21.569	21.7113	21.7069
A1AT1;A1AT3	P07758;Q00896	Serpina1a;Serpina1c	12.6602		15.4137		13.3112	12.9454	13.3616	14.7879	16.5597	15.9612	13.2558	19.7279	19.8492	19.9673	20.3952	19.156	19.2222	19.462	18.8377	18.3003	19.6617	19.0067	19.4204
A1AT2	P22599	Serpina1b		12.3053	14.1527					13.8485	15.21	15.2685		18.018	18.0021	18.1022	18.3984	17.2758	17.6326	17.8554	17.3011	16.4987	17.5251	16.8937	17.3007
A1AT4	Q00897	Serpina1d	14.0416	14.6417	17.1396	13.5907	14.6488	14.5357	14.7866	16.5404	18.5122	17.6518	14.3753							16.2044	15.7207		14.4543	16.3168	16.6287
A1BG	Q19LI2	A1bg												20.095	20.3012	20.2139	20.781	19.821	19.7391	18.3767	19.1482	19.1337	19.1414	18.5422	18.9421
A2AP	Q61247	Serpinf2			12.0235					12.4345	14.1214	12.9602
A7L3B	Q3UD01	Atxn7l3b	12.9097			13.1112	13.1804	12.8823	13.643	13.2867			13.3433
AAAS	P58742	Aaas	17.9997	18.0731	18.0108	18.0637	18.1012	18.0763	18.2125	17.8963	17.647	17.6609	18.2777	20.0117	20.0783	19.9823	20.0123	19.9879	19.9602	20.051	20.2244	20.2172	20.0491	20.1038	20.0133
AAAT	P51912	Slc1a5	12.9701	13.4618	13.1444	11.739	11.8226	12.4106	12.5079	13.0842	13.8276	13.3546	13.6501	16.5654	15.9659	16.3708	16.5866	15.9329	17.1041	16.6234	16.4019	16.663	16.9088	16.4192	16.3039
AACS	Q9D2R0	Aacs	13.3433	13.0652	13.7485	13.728	13.0661	13.2809	13.4525	13.2303	13.6394	13.5578	13.2804
AAGAB	Q8R2R3	Aagab	12.1121	12.2226	12.4269		11.6771	11.5771	12.2543	11.8761	12.2747	11.9639	13.3148
AAK1	Q3UHJ0	Aak1	15.0825	14.6588	15.0549	14.7492	14.9094	15.0548	14.7653	15.1262	14.8748	14.9143	14.479	17.7901	17.7414	17.6807	17.954	17.8747	18.1563	18.0893	17.8456	16.7101	18.0506	18.1585	18.2117
AAKB1	Q9R078	Prkab1	13.7409	14.1272	14.0268	13.6536	13.3899	13.8512	13.7533	13.6345	13.3803	13.7908	14.1881	17.2524	17.3876	17.4921	17.7159	17.8335	17.6834	17.6026	17.4529	17.1225	17.2762	18.222	17.8816
AAKB2	Q6PAM0	Prkab2	13.4394	13.7712	13.6038	13.646	13.3503	13.477	13.4079	13.5518	13.6791	13.3114	13.4744
AAKG1	O54950	Prkag1	16.919	17.0381	16.8774	16.6403	16.6778	16.7082	16.6834	16.8182	16.8308	16.9126	16.8984	18.481	18.4968	18.5611	18.5927	18.6077	18.4707	18.6023	18.5932	17.9445	18.4121	18.7942	18.6907
AAKG2	Q91WG5	Prkag2	12.7304	13.0329	13.3081	13.2371	12.8708	13.0292	12.9562	13.1071	15.7215	14.1633	12.5887
AAMDC	Q8R0P4	Aamdc	13.8922	14.466	14.6663			13.6283	13.5227	14.4063	15.1186	15.5343	13.9711
AAPK1	Q5EG47	Prkaa1	16.2971	16.6715	16.6334	16.0519	16.0695	16.0733	16.4596	16.6579	16.6893	16.7882	16.7314	19.0993	19.1384	19.1057	19.1676	19.0856	19.1669	19.3574	19.3496	19.1749	19.2375	19.3946	19.3448
AASD1	Q3THG9	Aarsd1	19.3967	19.1782	19.1601	19.3961	19.2965	19.1918	19.1903	19.3324	18.8301	19.1018	18.9968	20.276	20.3247	20.2029	20.4246	20.4189	20.564	20.2646	19.9176	20.1402	20.1753	20.3032	20.2662
AASS	Q99K67	Aass	20.2657	20.7065	20.3488	20.0631	20.231	20.2411	20.5451	20.4872	20.4014	20.4135	20.6568	23.8116	23.7189	23.822	23.4865	23.637	23.5904	23.8444	23.9897	23.6108	23.5923	23.8086	23.7522
AATC	P05201	Got1	14.9859	15.2898	16.462	15.6102	15.0393	14.9854	15.2688	16.0388	17.1093	16.4942	15.5999	18.8835	18.8999	18.8575	18.9884	18.6115	18.7811	18.6581	18.5674	18.5046	18.5738	18.3318	18.4109
AATF	Q9JKX4	Aatf	11.9749	11.9141	11.232	12.2716	12.2303	12.0527		11.6946	12.0368	11.7424
AATM	P05202	Got2	14.9503	15.4785	17.2891	14.6878	15.4303	15.1385	15.1377	16.9505	18.8945	18.0277	15.388	17.9532	17.7992	18.3021	18.7245	18.3987	18.4705	19.0252	18.7863	18.5084	18.8218	18.4967	18.6176
ABCA2	P41234	Abca2	13.0842	13.3608	13.2417	14.0064	13.7771	13.753	13.5916	13.4173	13.4569	13.3156	13.4058
ABCA5	Q8K448	Abca5	13.5033	13.8151	13.8208	14.1475	13.8195	13.8751	13.6635	13.5949	13.7097	13.8357	13.5815
ABCA9	Q8K449	Abca9	13.1627	13.2825	13.358	13.6708	13.5695	14.0466	13.0243	13.5239	14.065	12.7663	12.9889
ABCB6	Q9DC29	Abcb6	16.4572	16.3799	16.6396	16.3883	16.5272	16.5564	16.5848	16.4475	16.4717	16.6106	16.5592	21.155	21.1771	21.1662	21.1239	21.1125	21.069	20.7548	20.6376	20.745	20.735	20.6332	20.6853
ABCB7	Q61102	Abcb7	16.422	16.5406	16.5489	16.457	16.5796	16.5126	16.5793	16.6045	16.5112	16.7314	16.5885	21.2876	21.3567	21.2761	21.324	21.2633	21.3075	20.8292	20.957	20.8456	21.0719	21.0466	20.9942
ABCB9	Q9JJ59	Abcb9	15.683	15.7162	15.7546	15.8929	15.7836	15.8022	15.6269	15.6534	15.5829	15.791	15.3478	19.649	19.572	19.5123	19.7236	19.6745	19.6106	19.7675	19.6926	19.2518	19.9277	20.01	19.866
ABCBA	Q9JI39	Abcb10	12.981	12.0704	13.3277	12.6778	12.5794		12.4755	12.4449	13.8458	12.8865	12.5725
ABCD1	P48410	Abcd1	15.294	15.2318	15.3219	15.0332	15.1876	15.1714	15.1152	15.3285	15.0242	15.0788	15.3412	16.8866	16.5118	16.5079	16.8667	16.4315	17.6398	16.4602	16.3605		17.2558	17.0198	17.0072
ABCD3	P55096	Abcd3	17.2809	17.3016	17.291	17.2135	17.1962	17.2986	17.5206	17.1891	16.9172	17.071	17.3992	20.9035	20.8405	20.8852	20.8128	20.9132	20.9954	20.6735	20.7813	20.2593	20.7925	20.7133	20.6436
ABCE1	P61222	Abce1	16.6045	17.0858	16.7494	16.7502	16.5696	16.6601	16.9786	17.018	16.9871	16.9237	16.726	19.5833	19.5721	19.5411	19.5861	19.5867	19.6314	19.6215	19.5867	19.4426	19.6791	19.6245	19.6344
ABCF1	Q6P542	Abcf1	17.0071	17.1329	16.9739	16.1838	16.1788	16.427	16.9648	17.1375	17.2117	17.1106	16.2594	19.3402	19.3009	19.3026	19.4019	19.3534	19.4426	19.456	19.635	19.4875	19.4655	19.6241	19.637
ABCF2	Q99LE6	Abcf2	15.095	15.477	15.4466	15.3721	15.3466	15.339	15.4918	15.2946	15.8701	15.6184	14.9781	16.3592	16.1887	15.7208	16.4593	16.3033	15.9988	16.0643	15.5841		16.0834	15.9724	15.3941
ABCF3	Q8K268	Abcf3	18.3938	18.3472	18.1854	18.6624	18.7444	18.79	18.6048	18.2843	17.7259	18.2447	18.2491	20.3891	20.3874	20.3912	20.1965	20.1637	20.1778	20.4735	20.5327	20.4096	20.41	20.4147	20.3877
ABCG2	Q7TMS5	Abcg2			13.223					12.5383	13.5005	13.0436
ABD12	Q99LR1	Abhd12	19.2534	19.2953	19.2145	19.1725	19.2096	19.0771	19.1764	19.0687	19.1776	19.1805	19.3994	21.3425	21.3601	21.358	21.4462	21.4288	21.4017	21.3251	21.2009	21.3087	21.7222	21.4236	21.4568
ABH15	Q5F2F2	Abhd15				12.0449	11.9708	11.8482	12.3901
ABHD4	Q8VD66	Abhd4	15.3647	15.317	15.4228	15.1614	15.0487	15.0928	15.2971	15.3619	15.8402	15.267	15.4792	20.2364	20.0017	19.9868	20.1761	20.2212	20.1575	20.3182	20.1265	19.3935	20.1079	20.3368	20.2659
ABHD5	Q9DBL9	Abhd5	13.4565	13.9413	13.372	13.3588	13.5642	13.6618	14.211	13.5256	12.8962	12.8351	14.432	14.9181	14.6067	15.0449	14.4418	14.5853	14.9075	15.8776	15.9279		14.1376	15.5935	15.4698
ABHD6	Q8R2Y0	Abhd6	15.9937	16.2269	15.9559	15.7872	15.689	15.7817	15.6799	15.7352	15.9397	15.9728	16.0612	17.1822	16.9979	17.2303	17.1218	17.1371	17.2946	17.1626	17.2947		17.2154	17.6422	17.5029
ABHDA	Q6PE15	Abhd10	16.6943	16.9693	16.9449	16.501	16.7068	16.6	16.9454	17.0091	16.8403	16.9923	16.9071	18.4861	18.4882	18.4677	18.3037	18.412	18.2858	18.4686	18.5635	18.4065	18.4861	18.5841	18.6059
ABHDB	Q8K4F5	Abhd11	15.2646	15.28	15.6929	14.6267	15.4404	14.9039	15.5129	15.724	15.6358	15.6094	15.8553	17.9467	17.9747	17.9706	18.2086	18.1414	18.0355	18.1263	18.0591		18.1158	18.1475	17.8259
ABHDD	Q80UX8	Abhd13	12.8638	13.2739	13.1643	13.2033	13.0468	12.6773	13.064	12.7095	13.8062	13.2487	13.1581
ABHEB	Q8VCR7	Abhd14b			12.4336		9.82379			12.2136	14.267	13.2534
ABHGA	Q9Z1Q2	Abhd16a	16.6339	16.5555	16.5037	16.5698	16.7513	16.6613	16.7654	16.4428	16.3903	16.3008	16.8157	18.8564	18.9073	18.8557	19.0411	19.1041	19.0197	19.5628	19.3597	19.2869	19.4586	19.3282	19.4265
ABI1	Q8CBW3	Abi1	15.9675	15.6338	15.9557	16.0204	16.0413	15.918	15.8839	15.9382	15.418	15.7598	15.799	18.0217	17.9878	18.0094	17.761	17.9085	17.8702	18.0131	17.9322	18.0552	17.9083	17.8428	17.7768
ABI2	P62484	Abi2	15.179	14.943	15.0254	15.4178	15.3789	15.188	15.0986	15.1784	14.852	15.1866	14.6832	18.7359	18.3445	18.8996	18.7917	18.7306	18.6747	17.9877	17.8338	17.2653	18.2767	18.4439	18.6675
ABITM	Q80ZQ9	Abitram	13.6507	13.468	13.7164	13.7349	13.8519	13.332	14.0299	13.815	13.9051	13.8356	14.0055
ABL2	Q4JIM5	Abl2	15.8675	15.8385	15.626	15.8781	15.6991	15.8153	15.4985	15.5377	15.5908	15.5833	15.9513	18.6275	18.4795	18.6678	18.7081	18.3754	18.6309	18.8653	18.619	18.5352	18.741	19.1085	18.809
ABLM1	Q8K4G5	Ablim1	15.6121	15.3826	15.4457	15.8456	15.7546	15.7903	15.6217	15.6286	15.0466	15.5495	15.5462	17.7584	17.5542	17.8022	17.3879	17.054	17.487	17.7374	17.4906	17.1808	17.5588	16.7349	17.1633
ABLM2	Q8BL65	Ablim2	14.987	15.0452	15.0144	15.4	15.3157	15.2477	14.9546	15.1245	14.9241	15.1226	14.6621
ABR	Q5SSL4	Abr	17.6044	17.5846	17.5485	17.7392	17.7787	17.7761	17.6976	17.6188	17.3695	17.414	17.4771	20.1149	20.1378	20.0468	20.194	20.1928	20.1409	20.5721	20.4893	20.156	20.3624	20.5636	20.4516
ABRX2	Q3TCJ1	Abraxas2	16.3571	16.2179	16.327	16.3403	16.2472	16.2666	16.3138	16.2452	16.0492	16.247	16.4122	19.2185	19.2526	19.2114	19.112	19.1667	19.2847	18.9378	18.9565	18.7327	18.7599	19.0004	18.9839
ABTB2	Q7TQI7	Abtb2	14.1094	13.8561	13.665	14.8056	14.4984	14.8161	14.4686	14.2179	13.6342	13.4426	13.3009
ACACA	Q5SWU9	Acaca	15.3298	15.4283	15.8538	15.3372	15.2883	15.5382	15.258	15.5714	15.8807	15.5862	15.2512	16.9062	16.2921	16.5162	17.1344	16.595	17.2807	17.7418	17.4304	18.108	17.7795	17.4261	16.6368
ACACB	E9Q4Z2	Acacb	17.3377	17.1209	17.319	17.5196	17.5844	17.5387	17.5226	17.4344	16.9768	17.1355	17.0184	18.2042	17.699	18.0924	18.2835	18.295	18.3307	19.4521	19.318	19.0427	18.9498	19.26	19.1783
ACAD8	Q9D7B6	Acad8	14.0398	13.7186	14.3403	13.8968	14.1745	14.296	13.7431	14.1647	14.8383	14.2363	14.0776	15.6847	15.3209	15.5559	16.0257	15.4239	15.0192	16.797	16.287	16.445	16.637	15.9243	15.6651
ACAD9	Q8JZN5	Acad9	16.4544	16.4499	16.4729	16.4216	16.5065	16.4142	16.378	16.5205	16.6744	16.5189	16.3118	17.6188	17.7003	17.5476	17.7419	17.6393	17.7709	18.6693	18.4773	17.8905	18.5419	18.5182	18.6932
ACADL	P51174	Acadl	15.6198	15.5651	16.5615	15.7585	16.1562	15.7214	15.9795	16.6273	17.6109	16.9266	15.6226	19.7045	19.7368	19.7706	19.9267	19.7487	19.8005	19.806	19.5238	19.2144	19.6201	19.6006	19.4657
ACADM	P45952	Acadm	14.7796	14.8003	15.6459	15.2124	15.0285	14.9783	14.8669	15.5914	17.0002	16.0429	14.3493	19.4963	19.5284	19.5041	19.8244	19.7057	19.7468	18.095	18.3431	19.2644	19.3999	18.3928	18.245
ACADS	Q07417	Acads	18.2746	18.1181	18.4722	18.0926	18.42	18.1532	18.1869	18.4557	18.7519	18.5281	18.2472	20.0954	20.0242	20.1832	20.2053	20.2699	20.1818	20.0893	20.098	20.3643	20.0517	19.996	20.015
ACADV	P50544	Acadvl	17.019	17.1237	17.0397	17.0975	17.1554	17.1733	17.115	17.0646	17.5091	17.2633	16.9958	19.9243	19.9164	19.8182	19.7648	19.7797	19.9069	19.9747	19.8513	20.2363	19.8524	19.6261	19.6339
ACAP2	Q6ZQK5	Acap2	13.2564	13.1881	13.9342	14.0557	13.7164	13.6622	13.5904	13.8984	14.1881	14.1307	12.3277
ACATN	Q99J27	Slc33a1	13.449	13.4248	13.3236	12.9901	13.0261	12.8725	13.1023	13.2535	13.8392	13.4961	13.0291
ACBD5	Q5XG73	Acbd5	14.9899	14.8254	15.0009	15.1942	15.3515	15.2299	15.3059	15.0223	14.6001	14.7321	15.2081	18.2126	18.0619	18.0632	18.1724	18.2576	18.3508	17.8953	17.9181	17.6964	17.8503	18.2093	18.0747
ACBD6	Q9D061	Acbd6	12.832	13.0549	12.1111	12.8235	12.5265	12.396	13.2284	13.0492	13.1047	13.412	14.0303
ACBG1	Q99PU5	Acsbg1	14.3174	14.1371	14.9938	14.5597	14.5327	14.5625	14.5049	14.9851	16.3019	15.2147	13.1699		15.7595	15.2158	16.0399	16.0532	15.4845	16.9626	15.473		15.9172	15.7312	15.7495
ACBP	P31786	Dbi	14.8801	14.674	15.1823	14.1968	14.0795	14.3141	15.6982	15.5749	15.3525	15.7244	16.5682	19.0362	18.7641	18.3587	18.5236	19.1198	19.2872	19.1463	18.7754	18.8979	19.0429	19.4092	19.2651
ACD	Q5EE38	Acd	15.5073	15.5504	15.1015	15.0102	14.923	15.0629	15.0968	15.3501	15.3388	15.5083	15.7555	18.4663	18.303	18.4031	18.2248	18.5935	18.4146	18.6932	18.5621	19.2	18.3145	18.6416	18.817
ACD10	Q8K370	Acad10	17.4197	17.4157	17.5397	17.0702	17.2795	17.1475	17.3803	17.5059	17.8121	17.7056	17.5745	20.6851	20.7362	20.7612	20.7929	20.785	20.7572	20.5025	20.5476	19.9514	20.5154	20.6024	20.6194
ACD11	Q80XL6	Acad11	16.9376	17.1618	16.7465	16.6937	16.9534	16.9386	17.1463	16.9014	17.1047	16.8536	17.301	18.7488	18.785	18.7915	18.8254	18.9523	18.9062	19.0595	19.2111	18.414	18.3926	18.9115	18.7947
ACDSB	Q9DBL1	Acadsb	18.3719	18.3872	18.3291	18.0448	18.1911	18.0121	18.2719	18.3001	18.4665	18.3945	18.4682	19.7938	19.9461	19.9008	19.9877	19.9277	19.8575	20.0241	20.0412	19.6568	20.0715	19.9416	19.9152
ACE	P09470	Ace	13.9583	13.8194	14.7492	13.5752	13.7644	14.0195	13.3669	14.499	15.8502	15.3526
ACINU	Q9JIX8	Acin1	13.5155	13.8924	14.1293	14.0345	13.6006	13.7688	13.6706	14.0355	14.4798	14.2953	13.6922	18.0886	17.9559	18.0735	17.6931	17.6264	17.8362	17.9803	17.9185	17.8847	17.6919	17.3706	17.5875
ACK1	O54967	Tnk2	13.6356	13.6504	13.3015	13.4422	13.4538	13.7911	13.3885	13.558	13.5971	13.4908	13.0818
ACKMT	Q9D1Z3	Atpsckmt	13.6728	12.8524	13.3271	13.4003	13.0838	13.336	13.3009	13.3894	13.6462	13.6224	13.5971
ACL6A	Q9Z2N8	Actl6a	17.0976	16.9365	17.0254	16.9091	16.941	16.8081	16.7602	17.1222	17.071	17.1492	17.0352	18.4205	18.3957	18.5232	18.5788	18.6148	18.6952	18.7973	18.5637	18.2826	18.8763	18.9679	18.8333
ACLY	Q91V92	Acly	16.4405	16.4853	16.8007	16.5669	16.6394	16.6226	16.7056	16.7295	17.0121	16.6044	16.5745	19.6811	19.7687	19.7168	20.0246	19.8533	19.8922	19.9655	19.9425	19.8652	20.0957	19.8011	19.8876
ACO13	Q9CQR4	Acot13	16.7448	16.8405	16.9165	16.3645	16.6989	16.5408	17.3226	16.8855	17.056	16.826	17.2387	20.4723	20.3058	20.4877	20.3274	20.4539	20.1963	19.841	19.8364	18.8752	19.9114	20.2284	20.276
ACOHC	P28271	Aco1	18.1596	18.3	18.4543	18.0176	17.9132	17.9308	18.0239	18.3171	18.4265	18.3123	18.3783	21.0448	21.0756	21.0541	21.0426	21.0284	20.9883	20.8917	21.0076	20.9838	20.9979	20.9777	20.9117
ACON	Q99KI0	Aco2	18.7237	18.7601	18.8401	18.8686	18.9644	18.8495	18.7053	18.9002	19.1451	19.0368	18.6293	21.275	21.2842	21.2666	21.1472	21.1081	21.0999	21.1064	21.0292	21.1538	21.0293	20.951	21.0337
ACOT2	Q9QYR9	Acot2	16.6704	16.5903	17.013	16.6982	16.9185	16.7169	16.5202	16.9562	17.685	17.3967	16.1053	18.1356	18.035	18.0089	18.0583	17.9301	17.7942	18.314	18.4984	18.2085	18.288	18.2104	18.158
ACOT3	Q9QYR7	Acot3	14.1897	13.9433	12.0403	13.9706	14.3325	14.2967	14.0382	13.3323	11.9289	13.1561	13.4011	16.0255	15.8154	15.6645	15.1362	15.2095	15.7106	16.1015	16.0817		15.139	15.8178	15.1815
ACOT4	Q8BWN8	Acot4	13.211	13.278	13.6704	13.3395	13.2952	12.7889	13.5154	13.2711	13.5979	13.6577	13.4591
ACOT8	P58137	Acot8	17.4595	17.5671	17.6793	17.1832	17.2996	17.2383	17.43	17.6739	17.4681	17.6504	17.7267	20.3943	20.3945	20.3679	20.547	20.646	20.6856	20.4345	20.5393	20.2627	20.6282	20.8593	20.8666
ACOT9	Q9R0X4	Acot9	17.5025	17.6911	17.4584	17.1982	17.4534	17.2944	17.6192	17.5388	17.6934	17.3952	17.7212	19.4018	19.4076	19.4432	19.2933	19.2888	19.3139	19.3459	19.2332	19.1764	19.3264	19.2288	19.2782
ACOX1	Q9R0H0	Acox1	13.8194	14.088	14.0755	14.3183	14.1943	14.0924	14.5427	14.1126	14.4033	14.1316	13.9203	15.4045	15.2504	15.5364	14.6665	14.7648	15.6825	15.8713	16.0436		14.83	15.3258	14.815
ACOX3	Q9EPL9	Acox3	19.6939	19.796	19.7233	19.3994	19.5661	19.57	19.6758	19.6824	19.5998	19.5731	19.9234	22.3736	22.4498	22.3992	22.6337	22.6123	22.6396	22.7789	22.7395	22.2855	22.7089	22.8985	22.7126
ACPM	Q9CR21	Ndufab1												19.1836	18.7602	18.8221	18.9379	19.1534	19.1711	18.802	18.9073	19.3541	18.8027	18.9957	19.2095
ACSA	Q9QXG4	Acss2	15.6182	15.6448	15.5813	15.7561	15.5653	15.6491	15.7683	15.6193	15.3764	15.6929	15.4772	17.9541	17.8568	17.922	18.4367	18.2291	18.5234	18.4004	18.5035	17.8169	18.4548	18.3547	18.5273
ACSF2	Q8VCW8	Acsf2	17.6455	17.6819	18.0177	17.6736	17.8691	17.5622	17.8217	17.9335	18.2712	17.8116	17.8512
ACSF3	Q3URE1	Acsf3	14.4569	14.4757	14.4968	14.6346	14.6239	14.4448	14.8024	14.9799	14.7202	14.5476	14.3451
ACSL1	P41216	Acsl1	19.441	19.4976	19.3497	19.3735	19.478	19.4738	19.3811	19.3411	19.1878	19.2742	19.4358	20.7395	20.8119	20.843	20.7621	20.7499	20.7236	20.9729	20.9716	20.4467	20.8348	21.0482	21.0004
ACSL3	Q9CZW4	Acsl3	13.7558	13.8016	13.8685	13.6794	13.7875	13.3711	13.1285	13.7485	13.6414	13.8072	13.924
ACSL4	Q9QUJ7	Acsl4	17.011	17.0828	17.1016	17.0767	17.0001	17.0821	17.0597	17.1633	16.9026	16.9965	17.0463	20.5201	20.3986	20.5491	20.3728	20.2742	20.4286	20.1811	20.2208	19.9068	20.4613	20.1261	20.0195
ACSL6	Q91WC3	Acsl6												19.6785	19.7717	19.7104	19.7356	19.6742	19.5659	19.9846	19.9769	18.9117	19.665	19.9367	20.0075
ACTA	P62737	Acta2	16.174	16.2993	17.5938	15.5904	16.2917	15.8177	16.2914	17.595	19.1411	18.4049	15.8988
ACTB;ACTG	P60710;P63260	Actb;Actg1	22.8838	21.9219	22.7683	22.4949	22.7233	22.7125	23.2841	22.7897	21.9553	22.446	23.1701
ACTBL	Q8BFZ3	Actbl2	21.8735	21.4568	22.0146	21.6789	21.864	21.6691	21.9755	22.076	21.8661	22.0464	21.6506	25.4648	25.4534	25.8593	25.6407	25.6545	25.3749	24.8834	25.128	25.9102	25.1047	25.0103	25.426
ACTG	P63260	Actg1												28.384	28.2159	28.3762	28.1331	28.1104	28.3034	28.0911	28.1565	28.1156	28.1585	28.0209	28.1733
ACTH	P63268	Actg2												22.1238	22.1581	21.928	21.8307	21.7594	22.0122	21.714	21.7307	21.6051		21.7056	21.8764
ACTN1	Q7TPR4	Actn1	18.7348	18.7913	19.1003	18.9265	18.9623	18.9826	18.8726	19.2059	19.1926	19.1272	18.631	19.8385	19.6346	19.7352	19.5884	19.4656	19.5367	19.8954	19.8679	19.7597	19.9791	19.8007	19.8577
ACTN3	O88990	Actn3	15.5989	15.5713	15.51	15.4434	15.5462	15.5548	15.5524	15.5	15.3426	15.2835	15.7925	17.0499	16.9555	17.4706	17.311	17.1119	17.054	17.8134	17.5968		17.236	17.6943	17.6503
ACTN4	P57780	Actn4	19.75	19.6216	19.8502	19.6909	19.8435	19.8385	19.5227	19.8457	19.6393	19.7548	19.6637	21.8028	21.7069	21.7275	21.5688	21.5832	21.5939	21.7595	21.751	21.6328	21.6092	21.5295	21.6432
ACTS	P68134	Acta1												24.5637	24.7247	24.6547	24.594	24.4109	24.4199	24.5503	24.3994	24.2242	24.5483	24.3457	24.3861
ACTY	Q8R5C5	Actr1b	13.6533	13.6456	14.0807	13.8415	13.892	13.5252	13.8281	14.0962	14.3875	14.3207	13.1455	18.1824	18.086	18.3476	18.3576	18.2826	18.098	18.6489	18.8062	18.3411	18.8799	18.5797	18.4107
ACTZ	P61164	Actr1a	17.2381	17.2355	17.3235	17.2616	17.2174	17.0389	17.065	17.2761	17.2658	17.1824	17.1564	25.3395	25.3333	25.4342	25.469	25.5418	25.3519	25.8908	25.6881	26.1188	25.9956	25.8315	25.8185
ACV1B	Q61271	Acvr1b				11.1765	12.4005	12.5791		10.7111	12.4396	12.3126
ACY1	Q99JW2	Acy1	15.595	15.8179	15.8386	16.1053	15.7549	15.9099	15.7539	16.054	15.9234	16.0444	15.6235	21.4708	21.5267	21.4649	21.4378	21.5301	21.5354	20.2589	20.6812	20.6935	20.957	20.725	20.8345
ACYP1	P56376	Acyp1	14.2804	14.3368	14.2285	13.8596	13.7744	13.7344	14.815	14.3607	14.5306	14.0972	15.509	19.5312	19.4492	19.4343	19.3707	19.5336	19.5713	19.795	19.6612	19.394	19.8895	19.8812	19.7852
ACYP2	P56375	Acyp2			12.1868						13.3109	12.339
ADA	P03958	Ada	19.0012	19.0077	19.1259	18.9783	18.9925	18.9301	19.1112	19.0809	18.8457	19.1713	19.2742	21.0759	20.978	20.8721	20.8571	20.542	20.7728	23.1271	22.8287	21.8232	22.0672	23.16	22.9991
ADA10	O35598	Adam10	16.9016	17.3763	17.176	16.7574	16.7177	16.5429	16.6059	17.0794	17.2001	17.0919	16.9568	20.285	20.2028	20.2671	20.4338	20.4858	20.615	20.334	20.4745	19.8989	20.4016	20.6284	20.5543
ADA17	Q9Z0F8	Adam17	14.5747	14.6292	14.6416	14.3315	14.4806	14.5533	14.39	14.7039	15.0596	14.9465	14.5889	16.9069	16.9051	16.8549	17.2034	17.1906	17.1757	17.4577	17.632	18.3823	17.5971	17.7902	17.8004
ADAD2	Q9D5P4	Adad2	13.2124	12.683	11.3867	13.1746	13.596	12.9743	13.2765	13.2343	12.1148	12.7001
ADAL	Q80SY6	Adal	12.3118	12.643	12.9918	11.832	11.6649	11.6129	12.2435	12.6274	13.711	13.3277	13.162	16.3767	16.3359	16.0656	16.2992	16.3595	15.9838	16.1517			17.0192	16.3579	16.0029
ADAM9	Q61072	Adam9									11.0056
ADAS	Q8C0I1	Agps	16.488	16.7166	16.7597	16.2961	16.4502	16.4383	16.84	16.6366	16.8011	16.6609	16.6312	18.4062	18.4163	18.3402	18.517	18.5324	18.6483	18.4089	18.5142	18.0237	18.5613	18.6434	18.5416
ADCK1	Q9D0L4	Adck1	14.5732	14.618	14.2148	14.1106	14.3498	14.3225	14.1604	14.2164	13.9087	14.0835	14.2221	18.5129	18.3823	18.5919	18.5507	18.3773	18.6179	18.5583	18.4823	18.5926	18.8143	18.6115	18.7482
ADCK2	Q6NSR3	Adck2	15.2881	15.3032	15.0876	15.245	15.4369	15.5183	15.3769	15.3239	15.3935	15.2749	15.2819	15.723	15.8335	15.686	15.5031	15.4843	15.8309	15.5686	15.2016		15.0845	15.4505	15.1334
ADCK5	Q80V03	Adck5	10.9937	11.6907	11.7623	11.6114	10.4916			11.3108	12.7132		12.1287	15.6794	14.9829	15.4461	15.3667	15.5819	15.4077	15.2412	14.8958		15.6384	15.0078	15.2126
ADCY9	P51830	Adcy9		13.032	12.6114	12.9249	13.1268	12.9428		12.9101	13.1359
ADDA	Q9QYC0	Add1	15.3577	15.4762	15.5594	15.2365	15.225	15.184	14.9778	15.3658	15.735	15.5378	15.594	19.5257	19.4179	19.5893	19.6696	19.5014	19.6932	19.6947	19.854	20.1549	19.5834	19.6179	19.611
ADDB	Q9QYB8	Add2	14.4721	14.6464	14.3118	14.1182	14.4221	14.3105	14.1674	14.3779	13.8794	14.0012	14.7359
ADDG	Q9QYB5	Add3	15.1651	15.3109	15.6934	15.4138	15.4576	15.4036	15.4005	15.4578	16.608	16.0198	14.8808
ADH1	P00329	Adh1			11.6161					11.0196	13.7039	12.6901		16.9242	16.7413		18.299	17.1494	16.4715	18.19	17.0749		17.444	17.0146	16.9871
ADH7	Q64437	Adh7			16.8888					9.94949			12.1413
ADHX	P28474	Adh5	17.2731	16.9873	16.7598	17.0635	16.9284	16.8394	16.8072	16.9861	17.2706	17.0201	16.8877	21.3438	21.3257	21.418	21.2871	21.2732	21.3469	21.173	21.2494	21.2244	21.2549	21.0934	21.1191
ADIP	Q8VC66	Ssx2ip	12.7227	12.9252	12.9186	13.4664	12.8031	12.6392	12.9418	13.3255	12.4082		12.5281
ADK	P55264	Adk	19.2845	19.2024	19.1733	19.1127	18.9764	19.0691	19.0272	19.1949	19.2451	19.3753	19.2849	21.5105	21.4998	21.5939	21.7663	21.8005	21.5546	21.9132	21.829	21.2658	21.606	22.0997	22.0812
ADNP	Q9Z103	Adnp				10.3322		10.4849	8.74181		11.9624	11.7174
ADPGK	Q8VDL4	Adpgk	17.5334	17.5827	17.4955	17.442	17.6122	17.6134	17.6857	17.4981	17.5017	17.4258	17.4428	20.5075	20.5592	20.5242	20.645	20.6818	20.7629	21.011	21.1049	20.7655	20.9663	21.0873	21.1038
ADPPT	Q9CQF6	Aasdhppt	12.3948	11.0823	12.3518	11.9415	12.7263	12.2393	12.602	12.3885	12.1672	12.4504	11.7683	14.3313	14.2689	14.4432	14.1986	13.8555	14.4878
ADPRH	P54923	Adprh	19.106	18.8331	19.3139	18.5096	18.7976	18.4587	18.8617	19.637	19.2122	19.2568	19.3547	21.0565	21.0117	21.0134	21.0755	21.0697	21.2432	20.8946	21.1124	20.2487	21.3608	21.5169	21.4896
ADPRS	Q8CG72	Adprs	15.7022	15.7276	15.6183	15.7659	15.7618	15.5922	15.3912	15.713	16.0874	15.8022	15.953	18.4823	18.567	18.8112	18.8104	18.7328	18.6676	18.5732	18.4125	17.8978	18.5438	18.651	18.694
ADRM1	Q9JKV1	Adrm1	16.1492	16.117	16.0491	16.0441	16.2888	16.1352	15.8165	16.0436	16.0202	15.9607	16.0558	20.1707	20.427	20.3665	20.3644	20.3089	20.3435	20.3327	20.4363	20.5541	20.3354	20.5949	20.4837
ADRO	Q61578	Fdxr	15.3627	15.6605	16.4273	15.004	15.1534	15.2347	15.6362	15.8011	17.0679	16.3556	15.7782	18.4625	18.7418	18.5137	19.4346	18.6189	18.4477	19.1635	18.847	19.5975	19.0229	18.4359	18.631
ADT1	P48962	Slc25a4	19.7573	19.7385	19.9126	19.8012	19.8285	19.722	19.9179	19.8221	20.0465	19.9842	19.9079	24.6818	24.7274	24.7373	24.6496	24.6263	24.6092	24.448	24.4039	23.9044	24.3504	24.4059	24.3035
ADT2	P51881	Slc25a5	20.2054	20.0283	20.037	20.0649	20.1007	20.0649	20.3296	20.1885	19.9854	20.0403	20.5258	22.8486	22.9507	22.9737	22.9628	22.8298	22.8328	22.9017	22.8143	22.2476	22.9686	22.9078	22.835
ADT4	Q3V132	Slc25a31	19.5497	19.5387	19.3071	19.1494	19.3121	19.1541	19.3576	19.3716	19.1682	19.403	19.9733	22.8337	22.837	22.89	23.0391	23.0918	22.938	22.5855	22.646	21.4974	22.5957	22.7133	22.5956
ADX	P46656	Fdx1												17.9739	18.6546	18.3531	20.3305	18.8045	17.9321	19.8936	18.9383	19.8048	19.3691	17.759	18.592
AEDO	Q6PDY2	Ado	16.7358	16.7174	16.7815	16.5354	16.4004	16.4017	16.7591	16.7183	16.5094	16.7369	16.635	18.545	18.674	18.4999	18.5664	18.3465	18.768	18.4475	18.5324	17.5832	18.7878	18.7779	18.8472
AF10	O54826	Mllt10	13.9656	14.0565	14.5103	13.9905	14.1869	14.2081	14.2105	13.9947	13.6286	13.6176	14.1336	15.8506	15.9701	15.8659	15.4898	15.8039	15.8747	14.825	15.0759		15.0145	15.3224	15.4619
AF1L2	Q5DTU0	Afap1l2	13.9864	14.1718	14.1766	13.6882	13.9609	13.2802	13.8224	14.3311		13.9776
AFAD	Q9QZQ1	Afdn	19.6672	19.5115	19.6089	19.7126	19.7034	19.7336	19.4998	19.7048	19.3979	19.5895	19.3859	22.2601	22.2575	22.2532	22.0957	22.0535	22.1291	22.0435	22.0236	22.0548	21.9535	21.8907	21.9999
AFG2H	Q3UMC0	Spata5	20.3764	20.5861	20.4126	20.4828	20.4456	20.5584	20.4647	20.469	20.4109	20.5774	20.3851	18.76	18.5809	18.6282	18.4802	18.5442	18.5337	18.4716	18.5903	17.9831	18.0466	18.2625	18.4399
AFG31	Q920A7	Afg3l1	16.1799	16.4899	16.2326	15.9478	16.0769	16.2185	16.2845	16.2827	16.4971	16.4038	16.1443	17.9328	17.716	17.801	18.0427	17.9233	18.1388	18.2776	17.983		18.0056	18.0095	18.0857
AFG32	Q8JZQ2	Afg3l2	18.1104	18.2704	18.1115	17.6094	17.6977	17.8912	17.908	17.9365	18.0214	17.9803	18.3146	21.309	21.2444	21.3044	21.2775	21.2704	21.3301	21.1372	21.0565	21.128	21.2495	21.1623	21.2001
AFTIN	Q80WT5	Aftph	13.2681	13.1362	13.1553	13.3524	13.3584	13.1114	12.5485	13.2142	12.3337	12.653	13.1558
AG10B	Q3UGP8	Alg10b	18.8463	18.8605	19.2063	18.8981	19.0775	18.8272	19.4578	19.0047	18.6639	19.0286	18.9004	19.1514	19.2587	19.2154	19.0993	18.9914	19.1884	18.8326	18.8979	18.489	18.5684	19.1926	18.9879
AGAP1	Q8BXK8	Agap1	13.7069	13.7038	13.5363	13.8716	13.664	13.7879	13.281	13.5469	13.9236	14.111	13.5377	16.7851	16.4415	16.8886	16.7222	16.6203	16.7629	16.7272	16.6358		16.4238	16.622	16.6817
AGAP3	Q8VHH5	Agap3	14.6572	14.5272	14.6805	15.1685	15.1245	15.1449	14.9051	14.6656	14.4089	14.7295	14.3137	18.0442	17.9218	17.9929	18.4096	17.963	17.9249	18.3067	18.3081	17.3675	18.0201	18.3346	18.3284
AGFG1	Q8K2K6	Agfg1	16.6606	16.6179	16.8929	16.7217	16.7662	16.6122	16.7936	16.7551	16.4447	16.6942	16.7127	18.9215	18.875	18.8267	18.8532	18.81	18.9772	18.9462	18.93	18.5949	18.9305	18.9927	18.9775
AGFG2	Q80WC7	Agfg2	14.0968	13.9226	14.2033	14.0932	13.9469	13.9822	14.0097	14.0605	13.8589	14.0221	13.4627
AGK	Q9ESW4	Agk	13.7619	14.2826	14.4153	13.9472	13.7891	13.742	14.0761	14.1534	15.619	14.8463	14.1822
AGM1	Q9CYR6	Pgm3	14.7243	14.7027	15.2068	14.7486	14.6814	14.5943	14.5008	14.9852	15.8664	15.3702	14.6649
AGO1	Q8CJG1	Ago1			12.3434	11.7501					11.4728	10.8163	12.7541
AGO2	Q8CJG0	Ago2	16.3943	16.406	16.6628	16.6537	16.7106	16.6845	16.63	16.7284	16.7165	16.708	16.3912	19.5898	19.5626	19.4735	19.5899	19.5611	19.6416	19.7625	19.6921	19.9673	19.7174	19.5094	19.5944
AGO3	Q8CJF9	Ago3	14.2646	14.523	14.5958	13.6014	13.5478	13.5034	14.2021	14.273	14.657	14.2795	14.615
AGR3	Q8R3W7	Agr3	15.3718	15.4208	15.6079	14.5796	15.1642	14.8408	15.7462	15.4827	15.3471	15.4141	16.0728	20.2492	20.2996	20.3575	19.8953	20.0455	20.1245	19.9875	19.9354	19.2742	20.2281	19.7598	19.8894
AGRF5	G5E8Q8	Adgrf5			13.5656	13.7045	13.7644	13.5986	14.1917	13.0667	13.7878		12.6461
AGRG1	Q8K209	Adgrg1	16.0035	16.2023	16.3028	15.6364	15.773	15.9155	16.4126	16.0793	16.4467	16.2863	16.4607	19.153	19.1562	19.0979	19.1429	19.1615	19.1395	18.8644	19.0206	18.2724	18.7385	19.0776	18.9946
AGRIN	A2ASQ1	Agrn	13.5393	14.3463	13.6461	13.579	13.7521	13.9006		14.0081	14.1728	14.3357	13.758
AHR;AHR_MUSMC;AHR_MUSMM	P30561;Q8R4S5;Q8R4S6	Ahr	12.1245	13.1775	12.9287	12.7051	12.6762	12.2478		12.6948	13.6977
AHSA1	Q8BK64	Ahsa1	19.2536	19.2257	19.1879	18.8711	19.0876	18.9901	19.1262	19.1409	18.8756	18.9662	19.6828	22.5614	22.6033	22.7176	22.5506	22.6513	22.5559	22.3249	22.4086	22.2395	22.4426	22.6442	22.6088
AHSA2	Q8N9S3	Ahsa2	17.2072	17.2829	17.1196	17.7095	17.842	17.7033	17.8033	17.2217	16.7709	16.7471	16.9923	19.0075	18.9457	18.9807	18.9254	18.7954	18.9049	19.5687	19.4893	19.4332	19.464	19.1257	19.2539
AIDA	Q8C4Q6	Aida	15.9545	16.0377	15.728	15.536	15.2388	15.2865	15.6154	15.5449	15.697	15.4675	16.1628	18.443	18.5011	18.466	18.4341	18.4643	18.61	18.2706	18.2538	18.7823	18.4287	18.2885	18.4547
AIF1L	Q9EQX4	Aif1l												18.0503	17.7441	17.6173	18.0359	17.5096	17.4526	17.7642	17.7733		17.5437	16.8823	16.7778
AIFM1	Q9Z0X1	Aifm1	19.726	19.7079	19.7361	19.647	19.7356	19.6094	19.7845	19.7915	19.8158	19.6969	19.857	22.6105	22.5988	22.6079	22.6191	22.6509	22.6443	22.5583	22.5984	22.3983	22.4916	22.558	22.5619
AIMP1	P31230	Aimp1	17.8107	17.836	17.7585	17.6921	17.7978	17.5372	17.8161	17.8208	17.6984	17.9042	18.041	20.5179	20.5206	20.4524	20.6739	20.5218	20.6678	20.4513	20.5697	20.7511	20.5904	20.6031	20.5223
AIMP2	Q8R010	Aimp2	17.4046	17.3654	17.5592	17.0209	17.2547	17.1061	17.2971	17.5559	17.5063	17.3107	17.4483	19.9002	19.5432	19.6282	20.0434	19.9792	19.9355	20.0288	19.9287	19.9595	20.0936	20.0778	20.0416
AIP	O08915	Aip	16.9764	16.9757	16.8601	16.8148	16.7861	16.7821	17.1092	16.8301	16.7839	16.7392	17.2501	20.9945	20.941	21.0406	21.1816	21.2693	21.299	21.0629	21.0297	21.087	21.3047	21.347	21.4597
AK17B	A2A3V1	Akap17b	14.781	15.1088	14.9205	14.663		14.4881	14.5827	14.8804	14.8708	14.8041	14.5848
AK1A1	Q9JII6	Akr1a1	20.8461	20.7549	20.8902	20.5157	20.5527	20.399	20.9374	20.7321	20.8125	20.9242	20.9576	23.68	23.6169	23.5667	23.7038	23.7439	23.8418	23.8701	23.9327	24.0299	23.875	23.9547	23.9873
AKA10	O88845	Akap10	13.2447	13.2244	13.5421	13.3106	13.5252	13.4068	13.5257	13.1684	12.3534	13.1404	13.1534
AKA12	Q9WTQ5	Akap12	19.2345	19.0189	19.4007	19.493	19.5752	19.5163	18.8932	19.1833	18.6545	18.9153	18.9035	22.0393	21.9518	22.0269	21.8293	21.8569	22.0425	21.5502	21.6087	21.8377	21.7032	21.9088	21.9275
AKA7G	Q7TN79	Akap7	13.9442	14.2606	14.2818	13.8758	14.24	13.8009	14.0262	14.2956	14.203	14.0755	14.3867	16.9564	16.824	16.7841	16.601	16.7601	16.7288	16.3182	15.9112		16.2099	16.3992	16.4544
AKAP1	O08715	Akap1	18.4499	18.5973	18.3266	17.582	17.547	17.7485	17.5121	18.0558	18.1878	17.9689	18.6674	21.6886	21.7713	21.8213	21.9125	21.8817	21.919	21.8199	21.8951	21.5544	21.7285	22.0547	21.9413
AKAP8	Q9DBR0	Akap8	14.7493	14.9556	15.0604	15.2901	15.1595	14.9957	14.93	15.3247	15.2168	15.3513	14.8207	16.3534	15.9651	15.8427	16.0258	15.9859	16.5159	16.6669	16.4698	15.684	15.8483	16.0528	16.1566
AKAP9	Q70FJ1	Akap9	12.0189	12.868	12.846	12.6981	12.5706	12.3588	11.8523	12.4201	11.9398
AKC1H	Q8K023	Akr1c18												21.486	21.7055	20.9474	24.3633	20.9602	20.7581	21.1797	20.2333	21.3193	20.3568	19.5971	19.7028
AKCL2	Q9DCT1	Akr1e2	14.0542	14.731	15.005	15.0396	14.7783	14.8836	15.2811	14.9828	15.8118	15.2882	14.56	23.9155	23.8179	23.5749	23.6498	23.7017	24.0292	23.828	24.0084	24.1413	23.8762	23.486	24.0158
AKIB1	Q6ZPS6	Ankib1		12.2539	12.4216	13.1124	12.5168	12.1753	12.6614	12.3075	11.9444	12.7693	11.7492
AKIP	Q9DCJ7	Aurkaip1	12.8619	12.9773	12.4794				12.8	13.0955	13.667		13.5554
AKIR2	B1AXD8	Akirin2	13.8892	14.2071	13.5068	13.7874	13.6797	13.9037	14.488				14.824	16.3294	16.211	16.0715	16.2213	16.3805	16.2997	16.4373	16.2084		16.1712	16.1957	16.2765
AKP13	E9Q394	Akap13	15.5217	15.4562	15.611	16.1214	16.051	16.1277	15.7838	15.6257	15.2565	15.4422	15.0788	18.3351	18.3447	18.3195	17.9599	17.9242	18.4086	18.0891	18.103	17.8554	18.2051	18.1277	18.172
AKP8L	Q9R0L7	Akap8l	12.4276	12.5141	12.8928	12.738	12.827	12.1059	12.9896	12.911	13.4011	12.6572	12.4323
AKT1	P31750	Akt1	13.7188	13.9645	13.6499	13.4907	13.5258	13.265	13.2181	13.4224	13.9934	13.7332	13.3535							14.7412	13.4892		15.2755	15.3137	14.8691
AKT3	Q9WUA6	Akt3	16.4797	16.4704	16.5325	16.1512	16.2832	16.2963	16.381	16.4802	16.2943	16.5205	16.6797	19.3737	19.291	19.3166	19.4399	19.47	19.4075	19.3537	19.3539	19.2548	19.2405	19.3311	19.3609
AKTIP	Q64362	Aktip	15.3061	15.2525	15.488	14.9795	15.0842	15.0659	15.5035	15.2696	15.1751	15.1288	15.4163	20.2091	20.0051	20.0461	20.1075	20.0294	20.0786	19.7497	19.8366	19.811	19.9433	19.8819	19.85
AKTS1	Q9D1F4	Akt1s1	11.1803	12.1685	13.174	11.8272	12.9807	12.4985	13.1044		14.2474	14.2112	12.8414	17.0805	17.3149	17.046	17.0376	16.8146	17.0344	16.9128	16.865	17.6245	16.7206	16.8117	16.6026
AL1A1	P24549	Aldh1a1	13.4114	14.3512	17.0552	13.8411	15.2435	13.9143	14.274	16.4804	18.4391	17.3148	12.3587	16.4474	16.8871	17.1781	18.5569	16.8525	16.8817	19.2579	17.1208	18.0392	17.8605	16.5596	17.3322
AL1A2	Q62148	Aldh1a2			12.5881					12.7911	12.841
AL1A7	O35945	Aldh1a7			12.7805		12.1199			12.2542	14.0867	12.8059
AL1B1	Q9CZS1	Aldh1b1	12.0323	11.3199	13.7803		12.1189	11.6944	10.8099	13.1967	15.5718	14.1314	11.4964
AL1L1	Q8R0Y6	Aldh1l1	16.2697	16.6347	16.4337	16.2767	16.2227	16.3126	16.2761	16.3223	16.5738	16.0396	16.5491	18.5136	18.5911	18.5613	18.8077	18.4323	18.6928	18.548	18.1658	18.9257	19.2375	18.4002	18.6009
AL3A2	P47740	Aldh3a2	16.0854	16.4161	16.5479	15.666	15.4974	15.5084	16.2502	16.2286	16.6046	16.2681	16.4554	18.9313	19.0475	19.0261	19.0285	19.1164	19.0923	19.3019	19.368	19.0057	19.2277	19.3074	19.3344
AL3B1	Q80VQ0	Aldh3b1			13.6198	13.5667	13.0089	13.2837	13.182	13.2032	14.5501	13.6188	13.292
AL4A1	Q8CHT0	Aldh4a1	17.7025	17.9255	17.7619	17.6581	17.6408	17.745	17.9017	17.6629	17.7665	17.7515	17.8843	21.9798	22.0748	22.0081	21.8994	22.0045	21.9918	21.0421	21.1736	21.1497	21.0721	20.8783	21.1276
AL7A1	Q9DBF1	Aldh7a1	20.9896	20.9502	21.0303	20.5664	20.6421	20.6881	21.0557	20.8886	20.7767	20.8971	21.2297	24.0836	24.0543	24.1593	24.1777	24.2603	24.2808	23.7501	23.8173	23.9487	23.9976	23.8869	23.8872
AL9A1	Q9JLJ2	Aldh9a1	22.2938	22.2915	22.188	22.019	22.0848	22.0781	22.324	22.1901	22.0233	22.0892	22.4173	24.4555	24.4466	24.4547	24.5064	24.5472	24.5031	24.5389	24.5019	24.078	24.2417	24.597	24.6282
ALAT2	Q8BGT5	Gpt2	13.7585	13.6569	13.0116	13.4736	13.5274	13.2473	13.4634	13.424	13.2416	13.2355	13.223	17.3683	17.3527	17.4522	17.6535	17.8203	17.3888	17.5349	17.2902		16.9321	16.7946	17.4602
ALBU	P07724	Alb	21.6348	22.3928	25.0015	20.7157	21.1322	21.1335	21.5799	24.429	26.175	25.371	20.8769	22.4151	22.3597	22.9118	23.8773	21.5414	21.7734	22.807	22.1217	23.3759	22.9051	21.3151	21.7495
ALD1	P21300	Akr1b7	15.3066	14.9486	15.4857	13.4194	14.1635	13.5545	14.6337	15.3107	15.9982	15.8311	16.0302
ALD2	P45377	Akr1b8	16.2732	16.313	16.0993	15.0178	14.7648	14.9712	15.2783	15.9819	16.1965	15.8739	16.7492	23.2276	23.2003	23.1926	23.1177	23.2188	23.1791	21.9196	21.6906	21.6691	21.9771	22.253	22.3017
ALDH2	P47738	Aldh2	22.1931	22.2456	22.007	21.734	21.8871	21.8398	21.9631	22.0651	21.897	21.9413	22.2007	24.8369	24.8281	24.7983	24.9608	25.0418	25.0464	25.1345	25.1114	24.6538	25.1468	25.0501	25.0458
ALDOA	P05064	Aldoa	21.515	21.584	21.5895	21.3585	21.2866	21.173	21.3023	21.5496	21.5468	21.6252	21.623	23.7466	23.7386	23.6641	23.7736	23.7005	23.7772	23.8166	23.8403	23.9436	24.0703	23.9218	24.0386
ALDOB	Q91Y97	Aldob	13.4999	13.8156	13.5469	13.8068	13.789	13.6528	14.1153	13.8034	13.1182	13.8777	13.6387
ALDOC	P05063	Aldoc	14.1863	14.1558	14.3998	14.2956	14.2965	14.0551	14.0795	13.8803	14.0173	13.8929	14.6517	15.5495	15.6555	15.3842	15.5751	16.0854	16.2642	15.5376	16.0776		15.8918	16.0415	15.9631
ALDR	P45376	Akr1b1	21.2303	21.1812	21.0314	21.0503	20.9933	21.0235	21.2339	21.1296	20.9339	21.0477	21.3688	25.421	25.2318	25.4905	25.3672	25.4914	25.4251	25.3906	25.5116	25.3692	25.4799	25.5008	25.5683
ALG1	Q921Q3	Alg1	16.5325	16.5878	16.4528	16.208	16.3564	16.1382	16.177	16.6328	16.4347	16.4905	16.5595	16.6753	16.6072	16.9465	17.1601	17.0969	17.084	18.1048	18.0266	17.689	18.3987	18.3219	18.3129
ALG11	Q3TZM9	Alg11	13.7932	13.731	13.9589	13.9442	13.5692	13.5744	12.9912	13.7242	13.7197	13.8041	13.5569
ALG12	Q8VDB2	Alg12	14.7218	14.4851	14.3233	14.1644	14.3994	14.378	14.2175	14.7558		14.0906	14.7707
ALG13	Q9D8C3	Alg13	17.9125	17.789	17.9292	18.0756	18.1204	18.0397	17.8545	18.045	17.6594	17.9037	17.6039	20.1153	20.1364	20.0737	19.9704	19.9063	19.9513	20.5323	20.409	20.3222	20.055	19.9775	20.0077
ALG2	Q9DBE8	Alg2	14.4545	14.859	14.9093	14.4423	14.6657	14.1353	14.5761	14.8923	15.3766	15.1566	14.7124	17.2417	17.1693	17.1196	17.5734	17.3587	17.3716	16.7918	17.0909	17.5635	17.5353	17.4069	17.2195
ALG3	Q8K2A8	Alg3	12.5178	12.556	13.0509	12.9984	12.9097	13.0247	12.9567	13.1243	13.3328	13.0293	12.7266
ALG5	Q9DB25	Alg5	16.322	16.0618	16.0843	16.0126	16.3851	16.268	16.106	16.472	16.1154	16.072	16.4143	18.3468	18.2548	18.2574	18.397	18.3836	18.3896	17.942	18.0765	17.8963	17.816	18.3371	18.2054
ALG6	Q3TAE8	Alg6	11.9694	12.4569	12.7284	11.9931	12.2645	12.1133	12.6779	12.8946	12.7788	12.8576	11.825
ALG8	Q6P8H8	Alg8	15.6898	15.8653	15.6644	15.9117	15.7365	15.6843	15.9062	15.5043	15.4566	15.431	15.7837
ALG9	Q8VDI9	Alg9	13.5413	14.1295	14.1089	13.783	13.5427	13.6688	13.6543	13.7466	14.4538	14.0519	13.864	17.8518	17.5678	17.7047	17.4199	16.9619	17.0659	17.7902	17.5937		17.5098	17.5513	17.6122
ALKB5	Q3TSG4	Alkbh5	15.4833	15.8985	15.5626	14.7545	14.5163	14.6445	15.1681	15.3048	15.2076	15.5015	15.5698	18.8592	18.7519	18.6884	18.7303	18.6542	18.7804	18.8169	18.9744	18.2882	18.892	18.6849	18.524
ALKB7	Q9D6Z0	Alkbh7							15.2619	15.6547	15.5955	15.51		17.5333	17.6911	17.6483	17.633	17.3804	17.7367	17.9067	17.6304	16.9018	17.866	17.6379	17.8782
ALMS1	Q8K4E0	Alms1	13.6686	13.8707	13.6679	13.7351	13.4165	13.8812	13.6056	13.3446	13.8847	13.7074	13.3177
ALOX8	O35936	Alox8	15.4729	15.1502	17.0389	16.703	14.1673	14.5433	14.6728	15.5591	14.5449	14.8357	16.2831
ALR	P56213	Gfer	15.8002	15.8423	15.9254	14.9977	15.3642	15.496	16.6186	15.8082	15.711	15.8611	16.8834	19.225	19.1983	19.2283	18.8828	18.9694	19.1712	19.4379	19.2876	18.6574	18.8957	19.5114	19.5935
ALS2	Q920R0	Als2	14.0847	14.0731	14.1203	14.0308	14.0828	14.2122	13.9647	13.6669	13.6266	13.7131	13.6338
ALX4	O35137	Alx4			12.6238		10.955		11.4883		13.4309	12.5036	12.0704
AMACR	O09174	Amacr	16.7453	16.8763	16.7264	16.7198	16.7985	16.8775	17.1195	16.7079	17.1103	16.7363	17.2607	19.8415	19.9219	19.7373	19.607	19.6568	19.6621	19.1428	19.507	18.8935	19.2027	19.6612	19.4444
AMFR	Q9R049	Amfr	15.6629	15.6849	15.5537	15.9797	15.6057	15.7152	15.5237	15.6282	15.4926	15.7267	16.0592	17.2092	17.2752	17.2826	17.6106	17.3561	17.5698	17.2241	17.2412	16.8669	17.5052	17.5241	17.5546
AMHR2	Q8K592	Amhr2	13.126	12.7619	12.7997	13.497	13.035	13.0403	12.8177	13.2782	14.3369	13.1648	11.6635
AMMR1	Q9JHT5	Ammecr1	15.3481	15.2156	15.2568	15.8659	15.8502	15.7611	15.717	15.8571	15.0205	15.7506	14.8047
AMN1	B8JKV0	Amn1	15.0467	15.411	15.015	14.978	14.7292	14.8549	14.8277	14.8159	14.495	14.8854	15.1665	18.8198	18.9564	18.7692	19.2429	19.1421	18.8766	18.9968	19.1524	18.5391	19.218	19.292	19.0221
AMOT	Q8VHG2	Amot	13.8717	13.9529	14.0461	13.6513	13.5906	13.8975	13.258	13.9102	13.8031	13.7982	13.8553
AMPB	Q8VCT3	Rnpep	13.3716	14	15.2631	13.7298	13.3914	13.5689	13.303	14.5959	16.2038	15.464	13.344
AMPD2	Q9DBT5	Ampd2	15.3046	15.5706	15.6578	15.3872	15.5025	15.5989	15.4926	15.4827	15.2316	15.4259	15.1619	16.6001		16.8484	17.4493	17.2529	17.4503
AMPD3	O08739	Ampd3	15.398	15.6024	15.6692	16.7925	16.5073	16.5434	16.1999	15.5919	15.3557	15.4409	15.1778
AMPE	P16406	Enpep	11.8548	13.314	15.2297	14.2918	14.1139	12.174	14.4576	14.9242	16.8511	15.8245	13.6279
AMPL	Q9CPY7	Lap3	16.1488	16.0277	16.6813	16.0616	16.1536	15.9332	16.2789	16.5499	17.3436	16.8455	16.1955	18.6396	18.7455	18.7113	18.7844	18.5732	18.3451	18.4374	18.1348	17.6302	17.9692	18.0712	18.1896
AMPN	P97449	Anpep	13.7318	13.5608	14.5619	15.1228	14.7323	14.5451	13.939	14.7011	15.1454	15.0586	11.0336	15.2548			15.236	15.5181	16.0215	16.0979	16.2802		16.2403	17.1908	16.9981
AMRA1	A2AH22	Ambra1	14.9241	15.121	15.1221	15.2703	15.2571	15.3237	15.4113	15.0631	14.9591	15.1434	14.9668	17.9515	18.0019	17.8525	17.7595	17.8985	18.1666	18.4083	18.3435	18.721	18.1487	18.0074	18.1663
AMRP	P55302	Lrpap1	16.2484	15.9933	16.5786	16.0051	16.1917	15.8947	16.2522	16.0044	16.0788	15.9469	16.585	20.8429	20.7965	20.7016	20.668	20.6469	20.7068	21.1314	21.2073	21.2744	21.0188	21.1365	21.0927
AMY1	P00687	Amy1		14.7555	15.4707	13.3036	12.404	12.2788		12.6672	11.9011	13.3632	12.4436
AMZ2	Q400C8	Amz2	13.6599	14.6953	13.7207	13.459	14.0687	12.9834	13.6167	13.4626	13.5995	13.8528	14.1832
AN13A	Q80UP5	Ankrd13a	14.7157	14.6499	14.9453	14.8467	15.0334	14.9492	14.8661	14.9326	14.6543	14.7969	14.5799
AN13C	Q3UX43	Ankrd13c												16.9162	16.9545	16.6027	17.0516	16.8972	16.9863	17.0742	17.022	16.8365	17.0527	16.8343	16.9064
AN32A	O35381	Anp32a	16.3961	16.3426	16.9879	16.3156	16.2883	16.25	17.048	17.2615	17.3922	17.1441	17.3989	19.1773	19.0631	19.3707	19.9801	19.1403	19.0508	19.4812	19.2492	19.5135	19.6002	19.1948	19.0911
AN32B	Q9EST5	Anp32b	18.1258	18.2146	18.0592	18.2714	18.0939	17.9277	18.3945	18.1373	18.1636	18.2163	18.8874	21.3847	21.2493	21.4083	21.4426	21.3086	21.2368	21.5084	21.3935	20.8154	21.1584	21.3539	21.3922
ANC2	Q8BZQ7	Anapc2	14.8789	14.9002	14.973	14.9624	14.6986	14.9825	14.8947	14.9149	14.856	14.8632	14.8338	16.5505		16.3384	16.7011	16.6813	16.6546	16.4936	16.3756		16.2884	16.7423	16.3695
ANCHR	Q9DAZ9	Zfyve19	15.2891	15.072	15.3295	15.1816	15.1017	15.1481	15.1046	15.3507	14.8361	15.16	15.5545	17.6022	17.3597	17.5647	17.9091	18.0582	18.1071	17.689	17.5734		17.6475	18.0469	17.738
ANFY1	Q810B6	Ankfy1	17.0637	17.177	17.1374	17.1843	17.2328	17.2298	17.0403	17.2826	16.961	17.0651	17.0745	19.6635	19.6139	19.6949	19.9276	19.8251	19.759	20.0065	19.9736	19.1716	20.0184	20.0284	19.9646
ANGE1	Q8VCU0	Angel1	16.2754	16.1936	16.3229	16.4218	16.456	16.3976	16.1223	16.4691	15.8871	15.964	15.8165	16.8415	16.7444	16.8635	16.6366	16.4782	16.8382	17.1009	16.95	17.2146	17.5168	17.5407	17.0466
ANGL2	Q9R045	Angptl2				13.3541	13.169				13.685		14.1918
ANK1	Q02357	Ank1	13.9418	14.1686	14.0677	13.993	13.9309	14.0496	14.3572	13.8733	13.4463	13.9763	14.2001
ANK3	G5E8K5	Ank3	13.8588	13.8097	14.1966	13.729	13.3715	13.811	13.482	14.134	14.6913	14.4653	13.4947
ANKH	Q9JHZ2	Ankh		11.7175	13.2041	12.2793	13.1599	11.9166	13.5089		11.9732	11.7105	10.9849
ANKL2	Q6P1H6	Ankle2	16.6984	16.456	16.5471	16.8198	16.8677	16.828	16.6046	16.6215	16.3502	16.4136	16.5228	19.6856	19.6916	19.7331	19.6147	19.5304	19.5949	19.5214	19.5947	19.3219	19.4044	19.3537	19.2299
ANKMT	Q501J2	Antkmt	13.5604	13.4744	13.5722	13.24	12.9041		13.625	13.3856	13.77	13.909	13.7564
ANKZ1	Q80UU1	Ankzf1	12.9745	12.9167	12.3204	12.8829	12.5818	12.828	13.209	12.8143	13.2605	12.8678	12.7734
ANM1	Q9JIF0	Prmt1	16.091	16.1613	16.6281	16.2961	16.342	16.1922	16.3255	16.4666	17.1306	16.6496	15.8935	19.4046	19.3761	19.4412	19.4758	19.3681	19.2617	19.6914	19.4949	19.0469	19.667	19.3386	19.3494
ANM3	Q922H1	Prmt3	15.4338	15.5357	15.464	15.5397	15.4367	15.683	15.5176	15.472	15.1652	15.4178	15.3745	17.6232	17.0866	17.4268	17.3649	17.6682	17.2097	17.7006	17.7054	16.9502	17.3362	17.329	17.6082
ANM5	Q8CIG8	Prmt5	16.2776	16.1787	16.5976	16.3857	16.1732	16.1867	16.3913	16.4739	16.6241	16.3654	16.6114	18.2345	18.2065	18.2958	18.253	18.2491	18.0509	18.459	18.2891	18.981	18.1905	18.2169	18.3817
ANM7	Q922X9	Prmt7	16.9354	16.885	16.8514	16.7525	16.7878	16.7728	16.6824	17.0564	16.9267	17.1832	16.8412	18.7187	18.4907	18.6078	18.9409	18.9659	19.0887	18.887	18.8949	18.5974	18.8977	18.9508	18.9863
ANM9	Q3U3W5	Prmt9	14.813	14.8057	14.9493	14.8277	14.8353	14.6703	14.7943	15.1364	14.5096	14.8013	14.4593
ANO1	Q8BHY3	Ano1	12.1478		13.9913	12.4988	12.7081	12.1819	13.0745	13.4509	12.8652	13.2311
ANO10	Q8BH79	Ano10	17.2034	17.2044	17.1718	17.1227	17.2246	17.2148	17.4255	17.2797	16.9701	17.2059	17.2823	19.8084	19.8396	19.8152	20.2884	20.2124	20.1717	20.4279	20.4179	20.114	20.4824	20.6492	20.4935
ANO6	Q6P9J9	Ano6	14.9857	14.913	15.1955	15.0885	14.9458	14.7502	15.1489	15.0444	15.362	15.003	15.0207	17.5717	17.5999	17.4723	17.622	17.4338	17.744	17.775	18.1889		17.9405	17.9285	17.9725
ANPRB	Q6VVW5	Npr2	13.7437	14.2212	14.1106	13.5509	13.2912	13.1534	13.6432	13.8125	14.6074	13.9798	13.879	17.3612	17.5124	17.6174	17.5061	17.5923	17.629	18.0747	18.2152	16.9026	18.2386	18.041	18.2926
ANR17	Q99NH0	Ankrd17	16.3057	16.2562	16.3248	16.2836	16.3519	16.359	16.0863	16.3016	15.934	16.1521	16.1441	18.6494	18.6824	18.6377	18.6288	18.5838	18.7065	18.2312	18.2145	17.8168	18.5616	18.4886	18.5068
ANR27	Q3UMR0	Ankrd27	17.5085	17.3107	17.4185	17.4481	17.4588	17.3997	17.2169	17.5747	17.2052	17.3586	17.377	17.6297	17.8137	17.7057	17.9044	17.8761	17.9273	18.2331	18.3613	18.283	18.1494	18.1053	17.9873
ANR28	Q505D1	Ankrd28			11.5191	10.2872		11.584		11.6533	11.1785	11.7478
ANR40	Q5SUE8	Ankrd40	12.4191	12.6855	12.468	12.2058	11.7993	12.3676	11.7677	12.9796	12.8023	12.2783	12.2875
ANR44	B2RXR6	Ankrd44	15.6166	15.7152	15.6765	15.4512	15.4834	15.3695	15.3036	15.758	15.7112	15.6176	15.7224	18.4095	18.3886	18.3426	18.3235	18.2695	18.3363	18.0023	18.1327	17.3991	18.2548	18.2814	18.2479
ANR46	Q8BTZ5	Ankrd46	12.9632	13.0877	12.9434	13.3996	13.2667	13.0893	13.63	12.8914	13.1666		12.9483
ANR52	Q8BTI7	Ankrd52	12.0652	11.5941	12.177	11.5066	11.1628	11.7931	11.9599	11.9664		12.1717	11.0191
ANS1A	P59672	Anks1a	16.8178	16.8763	16.9545	17.192	17.2289	17.1593	17.2644	16.8505	16.7228	16.797	16.4862	15.546	15.4124	15.0392	15.5744	14.794	15.5223	15.3252	15.4393		14.504	15.5512	15.1692
ANT3	P32261	Serpinc1	15.3601	15.8514	16.3665	15.489	15.1215	15.3345	14.9764	16.1239	17.9637	17.1385	15.4725	16.9658	17.0471	17.4284	18.0077	17.2776	17.0468	17.2285	16.5755	17.8005	17.3196	17.0008	16.8272
ANX11	P97384	Anxa11	15.6817	15.9384	15.9938	16.0992	15.6089	15.829	15.5274	16.0738	16.4093	16.2051	15.7017	17.0235	16.8375	16.7889	17.0304	16.8057	17.0401	17.4965	17.2443	17.8458	17.3424	17.3125	17.5129
ANXA1	P10107	Anxa1	13.1427	16.0782	15.4518	13.6299	11.8647	13.151	13.1518	13.7043	14.5092	14.3067	19.1313	18.5948	19.4566	17.4435	18.5545	17.7299	17.6745	18.0403	17.3698	20.441	17.3272	18.4519	19.6751
ANXA2	P07356	Anxa2	16.8176	17.3187	19.5686	18.1903	16.3073	16.5956	16.5793	17.754	18.1274	17.6631	18.8744	20.4225	20.2179	20.1276	20.4965	20.4653	19.5381	21.2362	20.743	22.0975	19.9235	20.3008	21.0062
ANXA3	O35639	Anxa3	14.7149	15.3865	16.0901	15.1137	14.8155	14.7173	15.1282	15.6718	17.0156	16.3505	14.9394	17.4151	17.3467	17.3467	17.4503	16.8002	17.6672	17.936	18.0231	17.813	17.8185	16.913	17.7077
ANXA4	P97429	Anxa4	14.3276	14.3454	15.7014	14.4014	14.4508	14.4106	14.3587	15.5186	16.3778	16.0574	13.6356	17.7349	17.9444	17.8884	17.9287	17.5961	18.1391	18.4097	18.487	18.6692	18.5951	18.3945	18.5811
ANXA5	P48036	Anxa5	15.829	16.3815	18.0423	15.7571	16.0519	15.7332	16.1492	17.4688	19.1623	18.2848	15.9199	19.0568	19.3068	18.995	19.5902	18.8692	19.4239	20.0676	20.024	19.9785	19.7113	19.6253	19.793
ANXA6	P14824	Anxa6	21.3418	21.289	21.275	21.1074	21.1611	21.2296	21.1949	21.3407	21.2741	21.4079	21.4638	22.6032	22.6438	22.6257	22.4792	22.4614	22.516	22.7326	22.8342	22.0076	22.4847	22.8662	22.8547
ANXA7	Q07076	Anxa7	21.4812	21.2506	21.5797	21.1974	21.489	21.3802	21.7175	21.5741	21.4991	21.4804	21.7831	24.3764	24.3202	24.483	24.3198	24.3553	24.3566	24.3441	24.4916	24.187	24.3652	24.3832	24.3122
ANXA8	O35640	Anxa8		11.6313	14.9543	12.2341				12.152			13.8225
AOC3	O70423	Aoc3			13.5538					13.3025	15.5721	14.5974
AOFA	Q64133	Maoa	15.7911	15.7229	15.9047	15.5573	15.6494	15.8104	15.7361	15.942	16.9301	16.3163	15.5452	17.5779	17.8036	17.6761	17.9377	17.5795	17.5602	17.5924	17.6542	17.8418	17.5295	17.4977	17.5665
AP180	Q61548	Snap91	15.0849	14.4864	14.8116	16.0643	16.173	16.3092	16.0242	14.9838	14.1835	14.8713	14.5671	17.0077	17.2664	17.2538	16.8718	17.1768	17.2476	17.6345	17.5696	16.9999	16.8478	16.7199	16.6714
AP1B1	O35643	Ap1b1	19.7459	19.6442	19.7795	19.3338	19.4875	19.6079	19.2322	19.6755	19.6395	19.5532	19.7285	21.4388	21.4027	21.4464	21.5182	21.5661	21.5112	21.4682	21.3043	20.5286	21.3203	21.5336	21.4718
AP1G1	P22892	Ap1g1	17.634	17.6032	17.8881	17.7002	17.7003	17.6274	17.4904	17.7613	17.6808	17.6697	17.6317	18.6913	18.6743	18.683	18.7657	18.7155	18.696	18.5955	18.6034	18.1374	18.5213	18.8298	18.6484
AP1M1	P35585	Ap1m1	18.5511	18.4889	18.6307	18.1724	18.1888	18.2595	18.5435	18.503	18.3365	18.3915	18.6812	20.1112	20.112	20.0704	20.1608	20.1113	20.1189	20.1867	20.0258	19.8941	20.0595	20.1049	20.0366
AP1M2	Q9WVP1	Ap1m2	18.1173	18.2877	18.0916	17.5611	17.5673	17.753	18.1014	17.8407	17.553	17.7803	18.2406	21.1864	21.046	21.1281	21.2138	21.2744	21.3324	21.203	20.9532	20.8372	21.0438	21.2729	21.1762
AP1S1	P61967	Ap1s1	16.0778	16.0773	16.3206	15.5601	15.9615	15.56	16.3904	16.2821	16.1195	16.2141	16.1989	18.839	18.8218	18.7193	18.917	18.815	19.0295	18.6676	18.4421	17.6502	18.4183	18.7504	18.6022
AP2A1	P17426	Ap2a1	18.135	18.0632	18.1301	17.809	17.9775	18.027	17.8354	18.2277	18.2152	18.0989	17.9791	19.7762	19.6843	19.777	19.8272	19.8148	19.8846	19.7517	19.8644	18.8592	19.7421	19.8082	19.7177
AP2A2	P17427	Ap2a2	16.776	16.5506	16.7939	16.3998	16.6951	16.5729	16.3274	16.7526	17.0552	16.785	16.3225	18.0731	17.8824	18.1255	17.8777	17.9108	18.094	18.0541	18.1506	15.9745	17.8266	18.1505	18.0635
AP2B1	Q9DBG3	Ap2b1	17.6587	17.5071	17.931	17.3305	17.6068	17.5888	17.4661	17.8776	18.0332	17.8414	17.7753	20.0312	20.0121	20.0222	19.989	20.0225	20.0272	20.2591	20.4566	19.869	20.0378	20.2351	20.163
AP2M1	P84091	Ap2m1	17.7773	17.463	17.8854	17.406	17.7659	17.6616	17.7584	17.9509	18.2517	17.7798	18.1443	20.7708	20.7243	20.6982	20.7298	20.7792	20.8579	20.8605	20.9229	20.6629	20.8626	20.8422	20.7523
AP2S1	P62743	Ap2s1	16.705	16.524	16.7648	15.9851	16.2949	16.2651	16.5444	16.7187	16.6374	16.4447	16.6365	20.1644	20.3063	20.0098	20.3878	20.4552	20.4062	20.0145	20.3905	19.8055	20.1531	20.3704	19.976
AP3B1	Q9Z1T1	Ap3b1	17.4776	17.4225	17.4062	17.6039	17.6016	17.6207	17.3858	17.547	17.0888	17.3481	17.2582	19.2185	19.0812	19.2497	19.1803	19.1866	19.1722	19.0412	18.978	18.0615	18.9541	19.1357	19.0787
AP3D1	O54774	Ap3d1	16.7868	16.8689	16.9021	16.7963	16.7238	16.771	16.3667	16.9348	17.0746	17.1116	16.6274	19.2178	19.1604	19.2365	19.1335	19.1709	19.1386	19.0449	18.9926	18.7047	19.0282	19.1909	19.008
AP3M1	Q9JKC8	Ap3m1	15.8212	16.3307	16.5063	15.9577	15.972	15.9309	16.2952	15.9992	16.6872	16.6843	16.0603	19.3942	19.5373	19.456	19.403	19.4512	19.2992	19.4263	19.5283	18.263	19.4406	19.4165	19.4917
AP3M2	Q8R2R9	Ap3m2	14.7154	14.4904	15.0272	14.7702	14.8162	14.9703	15.1368	15.176	15.2607	14.4201	15.2767	16.0445	15.6553	16.3311	15.9827	16.1981	16.3726		14.7369		14.8919	15.8836	15.7088
AP3S1	Q9DCR2	Ap3s1	16.5955	16.4723	16.1684	16.4894	16.4275	16.3922	16.4495	16.5032	16.2124	16.4793	16.5809	18.7684	18.7062	18.7371	18.6961	18.7039	18.6602	18.778	18.6601	18.2918	18.526	18.6929	18.6527
AP3S2	Q8BSZ2	Ap3s2	12.1732	12.178	11.9571		11.6706	11.1917		11.6111	12.196		12.1891
AP4A	P56380	Nudt2	14.0718	14.1324	14.1799	13.6181	13.8076	13.8307	13.969	13.987	14.557	14.3449	14.5683	17.3358	17.4343	17.2482	17.5741	17.5587	17.3112	17.2225	16.9198	17.1978	17.4287	17.3898	16.8749
AP4AT	Q3U3N6	Tepsin	12.6577	13.3759		11.9095	12.2544	9.16553		12.5019	11.3793	12.5956	12.7323
AP4S1	Q9WVL1	Ap4s1	11.8929	11.2671	12.2611	11.9608	10.3904		11.4301		12.5789	11.9628	10.7862
AP5Z1	Q3U829	Ap5z1	12.3995	12.5083	12.4147	12.5376	12.6745	12.3115		12.4169		12.0406	12.7335
APBA1	B2RUJ5	Apba1	15.3248	15.3464	15.0772	14.7805	14.8524	15.38	14.8601	14.8294	14.723	14.9433	15.2894		13.371	15.0308	15.9304	16.0203	16.6707	17.259	17.4186	17.6484	17.5707	18.0348	17.8569
APBA2	P98084	Apba2	14.1394	14.0727	14.2138	13.9305	14.1187	13.8741	13.9986	14.2344	14.5096	14.7407	14.1521
APBB1	Q9QXJ1	Apbb1	14.1888	14.6344	14.6762	14.3442	14.4965	14.7141	14.4606	13.9755	14.869	14.564	14.5136	16.991	17.3764	17.1321	16.985	16.6979	16.9669	18.8757	18.2096	17.2958	17.9537	17.9754	17.8892
APBB2	Q9DBR4	Apbb2	13.7628	13.4946	13.8918	13.8145	13.6446	13.8801	13.5931	13.7129	13.5528	13.7977	13.4691
APBP2	Q9DAX9	Appbp2	16.1277	16.3546	16.0703	16.6513	16.5651	16.4621	16.7384	16.751	16.4243	16.2471	16.2839
APC1	P53995	Anapc1	14.8495	14.816	14.7743	14.9072	14.8485	14.9882	14.8055	14.7694	14.6359	14.6684	14.7738	17.2721	17.0851	17.4738	17.4405	17.4994	17.5465	17.2799	17.1881		17.3246	17.2723	17.2987
APC10	Q8K2H6	Anapc10	11.0875		10.4074	11.3723	11.7644	11.6788	10.3464
APC4	Q91W96	Anapc4	14.779	14.5815	14.4966	14.8647	14.6899	14.9663	14.5995	14.5159	14.5294	14.4973	14.7122	17.6469	17.2569	17.562	17.6667	17.6871	17.8464	17.6736	17.525	17.9902	17.5726	17.7602	17.6732
APC5	Q8BTZ4	Anapc5	17.1303	17.2055	17.2523	17.051	17.1606	17.2363	16.8957	17.2204	17.2369	17.0892	17.0644
APC7	Q9WVM3	Anapc7	13.6755	13.4581	14.1651	13.4371	13.5481	13.0426	13.605	13.6643	14.0784	13.3508	13.9365	16.7261	16.8957	16.6096	17.0093	16.7874	17.0148	17.5478	17.9562	17.612	17.5747	17.7357	17.7214
APEH	Q8R146	Apeh	19.8279	19.7312	19.7574	19.7884	19.8282	19.8337	19.8941	19.9084	19.5921	19.7572	19.8588	22.4104	22.342	22.3521	22.3096	22.3424	22.4666	22.3631	22.3382	22.3328	22.3838	22.3374	22.4191
APEX1	P28352	Apex1	14.9803	14.9349	16.03	14.9495	14.9943	14.6409	14.7676	15.6982	17.2974	16.3786	14.498	16.8854	17.0366	17.0204	16.8829	17.0592	16.8883	17.1014	16.8973		16.8338	16.3388	16.4513
APH1A	Q8BVF7	Aph1a	14.3223	14.0468	14.9573	13.7442	13.9245	14.0688	14.4412	14.635	15.3403	15.0112	14.2868
APH1C	Q9DCZ9	Aph1c	13.647	13.4039	13.7039	13.3954	13.1311	13.0785	13.4481	13.6624	13.7187	13.4094	13.7742	18.3985	18.8065	18.6995	18.7693	18.5615	18.5752	17.5897	17.7321		17.5696	17.7277	17.9121
API5	O35841	Api5	17.3452	17.2064	17.2037	17.4943	17.4549	17.4599	17.3969	17.4308	17.2839	17.3061	17.1806	19.6238	19.6334	19.6698	19.3693	19.3026	19.3842	19.6325	19.4903	19.2817	19.5449	19.1186	19.2752
APLF	Q9D842	Aplf	15.9331	15.8284	15.5713	15.9222	16.0522	16.0207	15.875	15.8019	15.4197	15.8637	15.7487	19.0343	19.0498	19.0334	18.8632	18.6887	19.1101	19.0539	19.0192	18.9226	18.8253	18.7699	18.9032
APLP2	Q06335	Aplp2	16.298	16.0439	16.261	16.3781	16.6919	16.388	16.7112	16.4104	15.9239	16.4041	16.3364	18.4015	18.365	18.3475	18.3723	18.3049	18.3035	18.1065	18.3213	17.2617	17.7453	17.9524	17.9693
APMAP	Q9D7N9	Apmap	14.1432	14.6817	14.8546	14.2742	13.8837	13.9634	14.2791	14.5112	15.3549	14.9396	14.5887
APOA1	Q00623	Apoa1	12.3878	11.5809			11.1451		12.9742	12.2178	12.5215		13.6376	20.6318	20.778	20.6032	21.1961	20.7012	20.5864	21.7051	21.6302	22.0161	21.5813	21.2523	21.3063
APOA4	P06728	Apoa4									12.63			17.7583	18.0735	17.9103	17.9922	17.4579	17.7821	18.2171	17.4534	18.2838	18.2856	16.77	17.0841
APOB	E9Q414	Apob	14.6524	16.1076	14.7129	16.0927	15.3516	16.0102	15.3946	14.8152	14.2797	14.3592	15.1725	16.194		14.9336	15.7019	15.4649	16.147	16.188	16.9046		16.1735	15.8489	15.7671
APOC1	P34928	Apoc1												16.1959	15.9535	15.7663	16.1981	15.2463	15.8623	17.0549	17.5604	16.4539	16.4879	16.0029	15.2976
APOE	P08226	Apoe	14.0198	13.1084	13.7879	13.0287	13.7101	13.6223	14.1354	13.852	14.1066	13.687	13.6621	20.1319	20.1653	20.2252	20.2646	20.332	20.4683	20.9867	21.1956	20.5703	20.821	20.9321	20.6623
APOH	Q01339	Apoh	14.4631	13.904	14.2912	13.8602	13.8052	13.8036	14.5568	14.5896	15.3983	15.2134	13.9303
APT	P08030	Aprt	16.3253	16.3217	16.3073	15.8307	15.6773	15.7386	16.2985	16.2679	16.7565	16.6152	16.5639	17.6963	17.5261	17.3643	18.1255	18.0709	17.8784	17.6852	17.6561	16.8506	17.9828	18.0585	17.804
APTX	Q7TQC5	Aptx	12.9855	13.1653	13.3158	12.9382	12.7075		13.1093	13.1518	13.9053	13.2773	13.8283
AQP1	Q02013	Aqp1									12.6899	11.4659
AQR	Q8CFQ3	Aqr	14.4674	14.5184	14.739	14.5981	14.6397	14.5772	14.3714	14.7643	14.77	14.6736	14.3586
AR6P1	Q9JKW0	Arl6ip1	17.8903	17.8651	17.812	17.6935	17.7315	17.5311	18.4475	18.0008	17.3003	17.7758	18.1667	17.9321	18.1706	17.7893	17.8424	17.8126	18.1332	17.5549	17.6186		17.7626	18.0678	17.5068
ARAF	P04627	Araf	15.3829	15.4501	15.2887	15.295	15.2183	15.1192	15.118	15.3637	15.3321	15.2624	14.644
ARAP1	Q4LDD4	Arap1		14.1161	15.3549		12.6279	12.6397		14.9473	17.7524	16.0485
ARC1A	Q9R0Q6	Arpc1a	15.4084	15.0229	15.8976	15.0198	15.1892	15.1637	15.4681	15.5293	15.6213	15.5727	15.5798	18.4671	18.451	18.5145	18.6311	18.7363	18.7151	19.5427	19.3764	18.5394	18.815	20.0595	19.6901
ARC1B	Q9WV32	Arpc1b	17.8317	17.6466	17.7419	17.5562	17.6504	17.5232	18.0008	17.8707	17.5564	17.6929	17.9961	19.1812	19.1623	19.086	19.3703	19.3158	19.371	20.1207	19.9937	19.7814	19.6586	20.5985	20.3518
ARCH	Q505B7	Zbtb8os	14.6054	14.7142	14.7694	14.275	14.3363	13.9601	14.5062	14.7756	14.1766	14.6016	15.2513	18.273	18.417	18.1581	18.6403	18.4156	18.5238	17.7179	17.7818	18.4275	18.473	18.2968	18.3394
AREL1	Q8CHG5	Arel1	14.7746	14.7652	14.6666	14.9382	14.8484	14.6541	14.5176	14.6579	14.7984	14.8695	14.5644
ARF1	P84078	Arf1												19.8617	19.9119	19.4147	19.6261	19.4675	19.8388	19.7279	19.4502	18.8017	19.8237	19.6577	19.6853
ARF2	Q8BSL7	Arf2	15.2568	15.248	15.3375	15.1244	15.4376	15.1165	15.0507	15.2433	14.9695	15.0577	14.9288	22.8317	22.7402	22.8186	22.6681	22.7876	22.6872	22.4	22.341	21.9239	22.3784	22.3439	22.4175
ARF4	P61750	Arf4	15.1728	15.1001	15.6885	15.167	15.2396	15.1055	15.5269	15.5426	15.707	15.6724	15.1603	19.1014	19.5177	18.9878	19.0587	18.9142	19.1761	18.6307	18.153		18.8616	18.3434	18.3733
ARF5	P84084	Arf5	21.3962	21.2901	21.5775	20.9847	21.4641	21.1261	21.4024	21.5379	21.2426	21.3949	21.4709	23.1443	22.9944	23.213	23.0325	23.1428	23.1028	22.4301	22.4898	21.9226	22.4665	22.5317	22.5102
ARF6	P62331	Arf6	17.9846	17.8141	18.1423	17.6274	17.9481	17.6533	18.0577	18.1719	17.765	17.8938	18.1179	20.4745	20.1616	20.3672	20.1797	20.1905	20.2435	20.1908	20.0931	20.0453	19.8917	19.9928	20.124
ARFG1	Q9EPJ9	Arfgap1	14.2777	14.4046	14.3043	14.5896	14.547	14.3395	14.3775	14.4173	14.2164	14.4206	13.9539
ARFG2	Q99K28	Arfgap2	15.5094	15.3843	15.4307	15.5529	15.4761	15.5265	15.479	15.4633	15.0576	15.4515	15.2726	18.94	18.9246	18.9765	18.8528	18.5686	19.1519	18.9586	18.693	18.9887	19.1002	18.9376	18.8513
ARFG3	Q9D8S3	Arfgap3	16.3318	16.1843	16.1044	16.2367	16.1018	16.1672	16.084	16.2152	15.6634	16.0764	16.361	18.8968	18.7963	18.7226	18.91	18.8687	18.9262	18.514	18.501	18.355	18.3553	18.5513	18.4743
ARFP1	G5E8V9	Arfip1	16.7568	16.7825	16.6604	16.8693	16.9044	16.8365	16.9142	16.6039	16.5059	16.5988	16.735	19.276	19.2871	19.2465	19.3393	19.3006	19.3106	19.2687	19.2358	19.2136	19.2081	19.2321	19.2175
ARFP2	Q8K221	Arfip2	14.9474	15.1125	14.9623	14.6724	14.7137	14.5981	15.0553	15.0885	14.9056	15.1778	15.0708	16.9405	17.2343	17.1882	17.3862	17.1085	17.5531	17.3723	16.8677	17.5087	16.8505	17.1354	17.2649
ARFRP	Q8BXL7	Arfrp1	13.1654	13.567	13.597	13.3556	13.3431	13.2067	13.3096	13.5225	13.1777	13.2174	13.0705
ARGAL	A2AWP8	Arhgef10l	14.4679	15.117	14.6213	14.8553	14.2794	14.7038	14.0924	14.353	15.3992	12.83	14.5508
ARGI1	Q61176	Arg1	16.4442	16.9478	19.225	17.7292	15.6366	15.9562	16.0972	16.9739	15.0186	16.1432	18.7445	19.9699	19.6488	19.8584	20.2664	20.2063	19.2283	21.045	20.2893	21.321	18.8136	19.519	20.5069
ARGI2	O08691	Arg2	19.1867	19.199	19.0841	18.675	18.961	18.706	19.0955	19.0648	19.0343	18.9761	19.4676	22.9935	22.9472	23.0496	22.9983	23.0997	23.0916	22.3465	22.5499	22.0152	22.243	22.8035	22.789
ARGL1	Q3UL36	Arglu1												17.9978	18.1384	17.9885	17.776	17.2734	17.8378	17.1138	17.3726	16.7293	17.3189	17.6267	17.3191
ARH	Q8C142	Ldlrap1	13.0866	13.3078	12.7705	12.8529	12.4314	12.825	11.798	12.6675	13.247	13.063	12.4027	16.104	15.5193	15.867	16.1294	16.2726	16.2018	15.878	16.2425		16.2934	16.6063	16.3901
ARHG1	Q61210	Arhgef1	15.9865	15.9583	16.0827	16.4497	16.3608	16.291	16.2835	16.0753	16.1052	16.061	15.3252	17.3598	17.4576	17.0809	17.3644	17.1291	17.5273	17.3959	17.5055	17.9303	17.6391	17.1709	17.2836
ARHG5	E9Q7D5	Arhgef5	11.9517	11.8792	10.4508	12.4314	11.9767	10.8445	11.5241	9.7335	12.0126	11.5088	12.1798
ARHG7	Q9ES28	Arhgef7	16.7542	16.6945	16.663	16.7354	16.7531	16.7461	16.6569	16.7112	16.5147	16.5734	16.7186	18.4902	18.5185	18.4759	18.6866	18.6259	18.6808	18.8298	18.7757	17.857	18.7112	18.8629	18.9379
ARHGC	Q8R4H2	Arhgef12	13.6682	13.6731	13.4725	13.7759	13.5276	13.6853	13.1039	13.6657	13.4848	13.666	13.0672
ARHGG	Q3U5C8	Arhgef16	17.4738	17.5629	17.4618	17.5226	17.4561	17.5776	17.5804	17.614	17.2056	17.4006	17.5144	19.6947	19.7594	19.6684	19.6423	19.642	19.7517	19.7656	19.8182	19.6459	19.701	19.7074	19.7179
ARHGH	Q80U35	Arhgef17	11.3766	10.9326	12.1789	12.2004	12.1058	11.9655	10.9169	12.3103	12.2831	12.6457
ARHGI	Q6P9R4	Arhgef18	15.6886	15.5117	15.6987	15.653	15.6786	15.7094	15.5883	15.6903	15.2933	15.5432	15.4897	16.6038	16.6434	16.3102	16.7476	16.5365	16.9286	17.0495	16.8067		16.6497	16.817	16.8024
ARI1	Q9Z1K5	Arih1	17.1379	17.1385	17.1011	17.1157	17.185	17.1918	17.2884	17.2647	16.9406	17.1621	17.2049	20.3961	20.4557	20.3867	20.2416	20.264	20.301	19.8374	20.0046	20.1783	20.0265	20.0182	19.8542
ARI1A	A2BH40	Arid1a	12.0886	12.1461	12.4262	12.8963	13.0257	12.4862	12.3343	12.5673	12.8271	12.7368
ARI1B	E9Q4N7	Arid1b	14.9002	14.9299	14.889	15.1371	15.0317	15.0776	14.6392	14.8955	14.6177	14.8083	14.8021	17.1826	17.1838	17.2145	17.1227	17.137	17.4633	17.103	16.9051		17.2028	16.9555	17.0137
ARI2	Q9Z1K6	Arih2								12.7315	13.4846	13.0696
ARID2	E9Q7E2	Arid2	14.0219	13.7602	14.0517	14.4518	14.265	14.3926	14.2068	14.1119	13.595	14.0841	13.7062
ARIP4	Q99NG0	Rad54l2	14.1995	14.4537	14.5215	13.6981	13.2266	13.52	15.0517	13.6153
ARK72	Q8CG76	Akr7a2	19.3199	19.2311	19.4855	18.9442	19.1393	18.8715	19.5334	19.4928	19.3807	19.554	19.5463	21.8017	21.8165	21.8692	21.9713	22.0546	21.9995	21.7408	21.758	21.4638	21.7701	22.0152	22.0716
ARL1	P61211	Arl1	19.1206	19.196	19.63	18.8942	19.2662	18.8154	19.482	19.4305	19.0416	19.2039	19.5161	20.1334	20.0905	19.9798	19.9434	20.0192	20.0415	20.0944	20.0073	19.5463	19.9776	19.9991	19.9125
ARL15	Q8BGR6	Arl15			11.7878						13.2337	12.6786
ARL2	Q9D0J4	Arl2	17.2646	17.251	17.3183	17.0448	17.2711	16.8432	17.7746	17.4536	16.9923	17.1639	17.686	19.9959	20.066	19.9568	19.8427	19.8213	19.9235	20.1299	20.0887	19.5526	20.0159	19.9922	19.9179
ARL3	Q9WUL7	Arl3	16.7673	16.9256	16.8717	16.4369	16.3388	16.3743	17.2337	16.9515	17.0615	16.9794	17.5287	20.5603	20.6819	20.5597	20.5095	20.6537	20.6766	20.6032	20.543	19.5899	20.7034	20.6288	20.664
ARL5B	Q9D4P0	Arl5b	15.597	15.5735	15.717	15.5131	15.5981	15.4643	15.6429	15.6434	15.465	15.5097	15.4434
ARL6	O88848	Arl6	15.1547	15.3588	15.0204	14.9434	15.1524	15.1466	15.1383	14.9941	15.2419	15.0402	15.0243	17.0263	16.9731	17.0282	16.8534	17.1115	16.7379	16.9336	16.6994		16.6341	16.5396	16.0874
ARL8A	Q8VEH3	Arl8a	16.0232	15.7362	16.2119	15.5507	15.8146	15.3873	16.7931	16.3487	15.7581	15.8209	16.0766							18.0741	17.0525		16.8647	17.5798	17.6295
ARL8B	Q9CQW2	Arl8b	20.7801	20.881	20.8531	20.4179	20.7842	20.5463	20.5397	20.8299	20.293	20.6024	20.7364	22.9133	22.9115	22.9627	22.6698	22.7843	22.7505	22.6571	22.6892	22.4784	22.4946	22.7059	22.6957
ARLY	Q91YI0	Asl	14.6531	14.548	14.8891	14.4205	14.2379	14.4048	13.9581	14.9352	15.1269	14.9817	14.3221	17.526	17.4739	17.202	17.6603	17.6008	17.2973	16.9908	17.3532	17.5816	17.3436	17.0832	17.1725
ARM10	Q9D0L7	Armc10	16.767	17.0075	16.9671	16.0349	16.166	16.1149	16.8796	16.9801	17.3605	16.9127	17.4478	19.9281	20.0704	20.0981	20.0528	20.1276	20.1274	19.8821	19.9054	19.4489	20.0305	20.2837	20.0984
ARMC1	Q9D7A8	Armc1	17.525	17.5091	17.5718	17.2805	17.5401	17.5452	18.1936	17.5529	17.3297	17.3974	17.7638	20.7691	20.8527	20.877	20.7797	20.872	20.774	20.7136	20.7658	20.6842	20.7811	20.7797	20.8555
ARMC6	Q8BNU0	Armc6	14.9752	14.8269	15.1363	14.8471	15.0391	14.7687	15.34	15.0863	15.0532	15.109	15.1352	16.9699	16.9917	17.1268	16.8861	17.0844	17.2133	16.9585	17.0771	16.8104	16.9513	16.7448	16.8578
ARMC8	Q9DBR3	Armc8	17.9765	17.7465	18.1198	17.9371	18.1997	18.0256	18.0041	18.1806	17.7769	17.8397	17.6049	18.8916	18.8294	18.8025	18.8023	18.6897	18.8126	18.7731	18.8179	18.5702	18.6961	18.7488	18.6851
ARMD3	Q6PD19	Armh3	14.5787	14.5693	14.4535	14.7158	14.723	14.7818	14.5019	14.4969	14.4417	14.6931	13.9029	18.4285	18.1095	18.4879	18.0077	18.137	18.3384	18.4146	18.337	17.8082	18.8514	18.5569	18.2868
ARMT1	A6H630	Armt1	14.6818	14.7458	14.938	14.4169	14.2983	14.1769	14.2454	14.709	14.4687	14.8491	14.7384	16.4384	16.0591	16.3864	16.1578	16.1721	16.1978
ARNT	P53762	Arnt			11.0576						11.5774
ARP10	Q9QZB7	Actr10	16.4408	16.2903	16.5293	16.2088	16.4158	16.2192	16.3465	16.4329	16.4498	16.3108	16.5723	18.1912	17.9228	17.9435	18.0037	17.9812	17.9434	18.082	18.1088	18.1818	18.2603	18.2262	18.2597
ARP19	P56212	Arpp19												20.4658	20.3953	20.542	20.7042	20.8515	20.8781	20.2076	20.1937	20.4807	20.7463	20.89	20.9547
ARP2	P61161	Actr2	18.2563	18.0887	18.4013	17.8154	18.1512	17.9013	18.0185	18.4936	18.3922	18.421	18.4351	20.2444	20.1206	20.2361	20.2019	20.3399	20.4014	21.2854	21.1081	20.7443	20.6762	21.634	21.4442
ARP3	Q99JY9	Actr3	18.5505	18.4308	18.7632	18.2249	18.403	18.2336	18.4698	18.6686	18.4312	18.5201	18.6663	20.2528	20.2689	20.2613	20.4486	20.3755	20.3502	21.1761	21.1169	20.6067	20.7507	21.5984	21.4305
ARP3B	Q641P0	Actr3b	11.64	12.0703			11.5219	11.175	12.0928				11.5815
ARP5	Q80US4	Actr5	12.9855	12.8489	12.2085	13.136	13.114	13.3049	13.7881	13.7893	12.4599		12.6004
ARP5L	Q9D898	Arpc5l	17.168	17.2907	17.3845	16.6858	16.8432	16.7577	17.8384	17.4325	17.3708	17.3347	18.1978	19.709	19.5332	19.5909	19.753	19.8736	19.8265	20.6593	20.5409	19.0883	20.1027	21.0816	20.9702
ARP8	Q8R2S9	Actr8	12.1221	13.1632	13.0487	12.5652	12.6253	12.3605	12.6735	12.759	13.2422	13.75	12.5372
ARPC2	Q9CVB6	Arpc2	17.9436	17.9331	18.1425	17.6514	17.7505	17.6829	17.5816	17.8251	17.7597	17.9326	17.9198	20.4291	20.2296	20.364	20.509	20.5749	20.4023	21.1757	21.0373	20.6351	20.5422	21.5257	21.3894
ARPC3	Q9JM76	Arpc3	16.824	16.4856	17.2421	15.9633	16.182	16.1205	16.9326	17.1844	17.5509	17.1772	17.3173	19.3917	19.41	19.3693	19.6673	19.7203	19.6708	20.6773	20.5661	19.8431	20.0423	21.1954	20.9571
ARPC4	P59999	Arpc4	19.8159	19.8433	19.7061	19.5294	19.6616	19.6278	20.0227	19.747	19.6648	19.7808	19.9303	20.4215	20.3825	20.2719	20.4524	20.4228	20.3856	21.5694	21.4063	20.8575	20.8934	21.9024	21.6759
ARPC5	Q9CPW4	Arpc5	14.5938	15.3914	14.8688	14.1937	14.4108	14.5906	15.2179	15.1711	15.1263	15.003	16.1628	18.1441	18.0238	17.9933	18.4446	17.8168	18.2273	18.4071	17.8783	18.0983	18.1607	18.6328	18.5144
ARRB1	Q8BWG8	Arrb1		12.1934	12.8435	12.1512	11.8606	11.6461		12.5861	13.84	12.5131
ARRB2	Q91YI4	Arrb2	14.2257	14.414	14.0428	14.1176	13.9693	13.8304	13.999	14.3463	14.1341	14.1654	14.0777
ARRD1	Q99KN1	Arrdc1	15.4553	15.9791	15.7635	15.8056	15.8544	15.6854	15.6007	15.6217	15.795	15.8352	15.6717	19.2595	19.3252	19.3385	19.3029	19.3605	19.3428	19.884	20.0235	19.4942	19.77	19.6544	19.8561
ARSB	P50429	Arsb		12.9084	13.9341	12.5207	12.6298	12.5652	12.7056	13.526	15.0973	14.4133	12.133
ARV1	Q9D0U9	Arv1	11.3996	11.2761	11.2173	11.1349	11.5472	10.3622	11.0029		11.6793	11.757	10.764
ARVC	P98203	Arvcf	16.1676	16.3039	15.9869	16.2597	16.2467	16.2191	15.9459	16.0483	16.0816	16.183	15.9506	17.1759	17.0871	17.3531	17.3323	17.3886	17.4846	17.2056	17.1145		17.0705	17.2888	17.4607
ARXS1;ARXS2	C0HK79;C0HK80	Arxes1;Arxes2			14.1634		13.7128		14.1791	14.1716	15.3845	14.5181
AS3MT	Q91WU5	As3mt	13.2844	13.6017	14.1266	13.8785	13.5007	13.4163	13.2756	13.9724	14.5628	14.2222	13.1252	15.9684	16.3937	16.6046	16.8244	17.2634	16.8769	16.112	16.4887		16.4206	16.8097	16.688
ASAH1	Q9WV54	Asah1	13.7103	14.4984	14.7816	14.7182	13.2611	13.601	13.4423	14.2415	14.8395	14.2669	15.5043	17.443	16.5472	17.4209	17.2744	17.3584	14.7514	17.9075	17.956	19.2643	15.7888	17.1406	17.5393
ASAP1	Q9QWY8	Asap1	14.5087	14.702	14.1862	14.3467	14.4255	14.3195	14.1872	14.5655	14.7736	14.487	14.4984
ASAP2	Q7SIG6	Asap2	14.4749	14.5455	14.7018	14.9204	14.9633	14.7364	14.7915	14.7033	14.5671	14.5178	13.9485
ASB6	Q91ZU1	Asb6	14.9424	14.8323	14.6968	15.2756	14.9467	14.7438	14.8384	14.6672	14.7928	15.0481	14.4581
ASB8	Q91ZT9	Asb8	12.358	12.5282	12.9122	11.9563	11.9052	11.7211	12.1667	12.2152	11.9416	11.9905	12.3459
ASCC1	Q9D8Z1	Ascc1	16.188	16.3386	16.1414	16.0155	15.9602	15.8836	15.7907	16.1349	16.1408	16.1977	16.0382	16.5256	16.5817	16.6588	17.0215	16.9219	16.7838	16.9016	16.696		16.8749	16.6101	16.7203
ASCC2	Q91WR3	Ascc2	15.0893	14.8832	14.683	14.6217	14.6801	14.7563	14.5515	14.9985	14.7018	14.8123	14.7451	17.303	17.7591	17.9013	17.6526	17.9587	17.839	16.9346	16.9316		17.7083	17.3891	17.3015
ASCC3	E9PZJ8	Ascc3	15.465	15.4597	15.4062	15.3415	15.2189	15.301	14.986	15.4074	15.5344	15.377	15.2514	17.0723	17.1322	17.2598	17.0402	17.0048	16.9257	16.9499	16.8863		16.9998	17.0934	17.0468
ASF1A	Q9CQE6	Asf1a	13.2616	13.0149	12.6645	13.2739	13.3372	13.0998	13.0665	12.7544	13.1493	13.2565	13.5995	18.7741	18.8274	18.8101	19.0215	18.9125	18.7061	18.9876	18.8599	18.7194	18.9193	18.7673	18.7298
ASF1B	Q9DAP7	Asf1b												17.1133	16.9487	17.0492	17.2486	17.2307	16.6456	17.3247	17.1602		17.1309	17.1462	17.2705
ASGL1	Q8C0M9	Asrgl1	14.4983				14.5523			14.8749	14.9152	15.0387
ASH2L	Q91X20	Ash2l	14.4699	14.621	14.4362	14.8661	14.7968	14.9723	14.9127	14.6513	14.8525	14.8822	14.2449
ASM	Q04519	Smpd1	14.9288	15.056	15.3236	14.9912	15.0292	14.6933	15.0848	15.2297	15.1057	15.0287	15.6478	16.5022	16.2388	16.6996	16.6264	16.4583	16.5965	15.9457	16.2127		16.8739	16.8635	16.7049
ASM3B	P58242	Smpdl3b	15.9141	15.9337	16.2327	16.0946	16.0935	16.1264	16.2044	16.2564	16.4399	16.4329	15.8156	18.7236	18.5264	18.4803	18.8271	18.731	18.7631	18.7713	18.9085	18.089	18.635	18.8586	18.8666
ASNS	Q61024	Asns	13.9815	13.6361	14.0798	14.1982	13.4024	13.6562	12.9247	13.6734	14.4228	13.8033	12.9488
ASPC1	Q8VBT9	Aspscr1	19.3415	19.2669	19.1843	18.9564	18.9298	19.0424	19.0718	19.1688	18.8928	19.045	19.3977	20.4791	20.425	20.4797	20.8389	20.8684	20.8955	20.82	20.7554	20.5203	20.9342	21.0183	21.1174
ASPG	Q64191	Aga									13.6668	13.0054
ASPH	Q8BSY0	Asph	15.4495	15.6718	16.0359	15.5007	15.3975	15.5784	15.5173	15.7233	16.0517	15.8175	15.8149	19.052	19.1626	19.3707	19.5105	19.4187	19.5515	19.3048	19.2348	19.5051	19.4254	19.4358	19.4706
ASPM	Q8CJ27	Aspm	16.8384	16.8136	16.6586	16.557	16.5584	16.5707	16.4382	16.4569	16.5563	16.5846	17.2098	20.6774	20.6324	20.8078	20.3528	20.3444	20.3729	20.6724	20.7314	20.5503	20.5101	20.5662	20.2289
ASPP1	Q62415	Ppp1r13b	12.9934	13.1474	13.0307	13.8218	13.5386	13.5874	13.296	13.1229	12.9876	13.4214	11.9297	18.9373	19.0409	19.1261	18.8617	18.7614	18.9222	18.9428	19.4008	18.457	18.7277	18.9914	19.0424
ASPP2	Q8CG79	Tp53bp2	13.4627	12.1765	12.414	13.2985	12.706	13.2052	12.5071	12.4327	12.6898	12.5707	10.6726
ASSY	P16460	Ass1	13.6413	13.7851	14.8903	13.9925	14.0423	13.5893	14.0175	13.9692	14.6067	14.3028	14.2344
ASTL	Q6HA09	Astl	19.1784	19.0051	18.9204	18.2397	18.4506	18.2951	18.576	19.2161	19.3014	19.1388	19.5319	24.9366	24.8438	25.1157	25.2112	25.2767	25.437	23.7254	24.4537	24.753	25.1106	24.3155	24.6259
ASZ1	Q8VD46	Asz1	18.6609	18.5671	18.3992	18.327	18.5573	18.3736	18.4225	18.71	18.3117	18.4424	18.5736	19.3454	19.3255	19.3577	19.6727	19.6835	19.4442	20.2695	20.2573	19.478	20.1275	20.3948	20.2037
AT11A	P98197	Atp11a	14.632	14.6677	14.3935	14.4448	14.6008	14.7202	14.458	14.7908	14.5614	14.7198	14.4733
AT11B	Q6DFW5	Atp11b	14.4638	14.2608	14.5741	14.3485	14.5117	14.5758	14.6154	14.4457	14.4671	14.3583	14.2755	17.3216	17.4101	17.3529	17.3419	17.3555	17.3629	17.5529	17.5288		17.2165	17.3441	17.4072
AT11C	Q9QZW0	Atp11c	16.5298	16.5855	16.6204	16.3558	16.3318	16.332	16.4629	16.5369	16.2838	16.5777	16.5787	18.9258	18.9592	18.9295	18.8101	18.8052	18.9792	19.1009	19.2601	18.6216	18.9781	19.0269	19.0861
AT131	Q9EPE9	Atp13a1	15.9679	16.0307	15.9514	15.9946	16.0726	16.0042	15.9864	16.0441	15.9606	15.9341	15.9729	17.8119	17.6912	17.7902	17.942	17.8136	17.8777	17.892	17.9626	17.5801	18.1864	18.2259	18.0995
AT132	Q9CTG6	Atp13a2	14.2884	14.6708	14.2611	14.4288	14.5083	14.7252	14.5945	14.5037	12.9572	14.0216	14.3762
AT133	Q5XF89	Atp13a3	13.0396	14.9766	13.8145	13.4871	13.3501	13.3978	13.9051	13.6365	14.5665	14.4628	13.5401
AT1A1	Q8VDN2	Atp1a1	18.9549	18.9888	18.9155	19.0247	19.1886	19.0962	18.9803	19.0995	19.0163	18.8753	18.7703	21.8017	21.8632	21.8453	21.8768	21.9097	21.9988	21.8104	22.0067	21.866	22.0537	21.7744	21.838
AT1A3	Q6PIC6	Atp1a3												20.8217	20.9574	21.0187	20.8069	21.1295	21.2716	19.8979	19.6725	20.0492	19.7509	20.1396	20.455
AT1B1	P14094	Atp1b1	14.8837	15.3048	15.049	15.336	15.3464	15.0465	15.3559	15.1758	15.3533	15.4273	14.9332	19.6033	19.6872	19.8385	19.7103	19.7938	19.8812	19.9441	19.8966	19.937	20.3913	19.5464	20.0584
AT1B3	P97370	Atp1b3	13.9473	14.4775	14.7276	14.303	14.4054	14.1426	14.8205	14.6798	14.9754	14.6566	14.6076	20.624	20.6026	20.8945	20.7491	20.729	20.764	20.8657	21.0018	20.1802	20.8979	20.8988	20.7142
AT2A2	O55143	Atp2a2	18.8475	18.7299	18.9329	18.7324	18.9949	18.9666	18.9287	19.1337	18.7401	18.9068	18.7759	21.3714	21.5142	21.5044	21.6075	21.538	21.5972	21.4923	21.5344	21.3017	21.4323	21.6377	21.5898
AT2B1	G5E829	Atp2b1	16.9178	16.7596	17.0001	16.7996	17.0724	17.0131	17.0031	17.1822	17.1681	17.003	16.7503	19.6761	19.761	19.7685	19.64	19.5634	19.7589	19.5164	19.5551	19.3597	19.5234	19.555	19.5715
AT2B2	Q9R0K7	Atp2b2	12.867	13.3275	13.5482	13.3834	13.2504	12.8023	11.9928	13.3237	13.3421	13.0337	12.5797
AT2B4	Q6Q477	Atp2b4	14.0468	13.5688	14.073	13.7067	14.1765	14.1804	14.1783	14.2079	14.4688	14.3216	13.1846	16.208	16.2508	16.3919	16.5852	16.118	15.8939	16.2672	16.6247	17.8715	16.7032	16.2355	16.2821
AT2C1	Q80XR2	Atp2c1	17.9805	17.861	18.059	17.9772	18.2231	18.0975	18.1005	17.9386	17.7161	17.8365	18.0278	19.8317	19.8362	19.9446	19.841	19.8221	19.8973	20.2595	20.5361	20.418	20.2234	20.4042	20.3746
AT2C2	A7L9Z8	Atp2c2	15.6133	15.7537	15.8285	15.9614	16.1896	15.9596	15.9777	15.8861	15.5784	15.7237	15.6188	17.0309	16.7606	16.9631	16.7927	16.9751	17.0306	16.8111	16.6882		16.7217	17.155	17.1869
AT2L2	Q8R1K4	Phykpl	15.0973	15.0431	15.0644	14.9164	14.8009	14.6895	14.7317	15.1844	15.0575	15.3092	15.0426	18.1915	18.2382	18.0257	17.9747	18.1277	18.0819	17.9286	17.9836		17.7588	18.003	18.0105
AT5F1	Q9CQQ7	Atp5pb	18.5308	18.4719	18.7982	18.1687	18.5806	18.3883	18.756	18.8229	18.9423	18.7357	18.8646	21.3956	21.3876	21.4051	21.3434	21.4165	21.4024	21.3818	21.258	20.8577	21.3197	21.4428	21.4293
AT5G2	P56383	Atp5mc2	14.3649	14.7317	13.9951	14.0692	14.004	13.7609	14.8885	13.8819		15.103	15.1563
AT8A1	P70704	Atp8a1	15.3168	15.3157	15.259	15.1048	15.0988	15.2438	15.128	15.0927	14.9862	15.0619	15.3436	18.0077	18.0599	18.2052	18.1006	18.1211	18.2632	17.94	18.0492	17.5612	17.9659	18.3531	18.1151
AT8A2	P98200	Atp8a2												17.7872	17.82	17.8778	17.752	17.6647	17.7703	17.1705	17.128		17.3054	17.6791	17.7016
ATAD1	Q9D5T0	Atad1	18.2904	18.3255	18.2485	18.1613	18.1462	18.0168	18.2857	18.2327	18.1534	18.2395	18.2989	19.3176	19.2527	19.4173	19.3653	19.1963	19.2748	19.3159	19.2174	19.3447	19.3658	19.3739	19.3201
ATAD2	Q8CDM1	Atad2	13.5686	14.1306	13.3607	13.823	13.663	13.643	13.3847	13.5295	13.4725	13.7968	13.2315
ATAD3	Q925I1	Atad3	16.5759	16.5957	16.462	16.5618	16.5399	16.5752	16.54	16.5092	16.5881	16.6695	16.6322	18.651	18.6315	18.5707	18.6067	18.659	18.7013	19.0439	18.9327	19.1369	18.9734	18.7813	18.9662
ATE1	Q9Z2A5	Ate1	13.1254	13.263	13.7464	13.628	13.7221	13.3012	13.6682	13.6875	13.4211	13.5961	13.7743
ATF6B	O35451	Atf6b	13.5386	14.1404	14.1674	14.3481	14.1597	13.9959	14.1693	14.3558	14.322	13.8368	13.8055
ATG12	Q9CQY1	Atg12	16.9393	16.7059	16.8969	16.1945	16.7382	16.8294	17.4522	16.54	16.6595	16.7962	17.4976	20.0528	20.1755	20.2048	20.1318	20.2002	20.0262	20.0922	20.1036	19.4396	19.6182	20.1348	19.9318
ATG13	Q91YI1	Atg13	14.8116	14.9998	15.1299	14.8858	15.0621	15.0209	15.1707	14.7861	14.4166	14.7551	14.6369
ATG2A	Q6P4T0	Atg2a	18.2199	18.0777	18.1013	18.1554	18.2041	18.3201	18.2179	18.01	17.767	17.8251	18.1783	19.7947	19.9542	19.9533	19.7821	19.748	19.8218	20.2007	20.0552	19.4045	19.9888	20.0414	20.0641
ATG2B	Q80XK6	Atg2b	14.241	14.1284	13.7774	14.1608	13.7576	14.0794	13.477	14.0984	13.7271	13.8657	13.7417	17.9042	17.931	17.7644	18.2228	18.02	18.0488	17.765	18.1436		17.7863	17.727	17.625
ATG3	Q9CPX6	Atg3	14.8359	14.7769	14.7287	14.9459	14.8871	14.7721	15.0908	14.6426	14.4834	14.6483	14.9176	17.6244	17.4918	17.6928	17.3843	17.4056	17.4456	17.7998	17.8684	17.871	17.6885	17.8819	17.7908
ATG4A	Q8C9S8	Atg4a	15.0905	14.9255	14.6579	14.8814	14.789	14.9017	14.3187	14.7992	14.4114	14.591	14.7679
ATG4B	Q8BGE6	Atg4b	14.0368	14.1367	14.049	13.9577	13.7704	13.7826	13.5242	13.6363	14.2395	14.7826	14.381	17.0711	17.2327	17.1364	17.5344	17.5473	17.5202	17.6125	17.5576		17.5827	17.6899	17.7219
ATG5	Q99J83	Atg5	18.8127	18.7893	18.8557	18.6864	18.9018	18.7982	18.769	18.7923	18.5311	18.6878	18.9276	21.1302	21.1644	21.204	21.2442	21.2513	21.2282	21.3739	21.4205	20.9031	21.1411	21.3732	21.3118
ATG7	Q9D906	Atg7	16.1305	16.1742	16.0795	16.1804	15.9467	16.0607	15.8867	16.0261	15.967	16.0046	15.905	17.2582	17.4935	17.455	17.6447	17.6052	17.5738	18.1686	18.4414		18.2516	18.1324	18.2648
ATG9A	Q68FE2	Atg9a	15.6417	15.5536	15.5388	15.9227	15.8761	16.0082	15.7871	15.3766	15.1325	15.5447	15.2521	18.7956	18.8244	18.7999	18.5893	18.5211	18.7053	19.0494	18.9762	19.2879	18.6181	18.7233	18.5451
ATGA1	Q9D8Z6	Atg101	12.5301	12.809	12.8373	12.6979	12.5762	12.9324	12.9294	12.3887	11.8999	12.1655	12.2281
ATIF1	O35143	Atp5if1	12.3189	12.7741	12.6064	11.9868			13.779	12.9847	12.7807		14.6795	20.6881	20.6104	19.9724	21.0482	21.0033	21.2097	20.8612	20.8814	20.5149	21.1751	21.0736	21.1176
ATLA1	Q8BH66	Atl1	18.4454	18.5045	18.4767	18.2387	18.4408	18.4142	18.4006	18.4692	18.2127	18.4288	18.4693	21.2035	21.1789	21.2747	21.2931	21.3862	21.3676	21.2568	21.5071	21.0917	21.4255	21.7621	21.7156
ATLA2	Q6PA06	Atl2	14.7298	14.6084	14.5076	14.8121	14.8518	14.9962	14.9916	14.5838	14.0192	14.3118	14.8304	17.3812	17.3258	17.3435	17.3985	17.3957	17.5425	17.877	17.7839		17.9996	18.0343	17.746
ATLA3	Q91YH5	Atl3	16.6579	16.8132	16.8564	16.618	16.7356	16.6052	16.2173	16.8407	16.3766	16.7301	16.8005	20.6263	20.4388	20.5049	20.5928	20.6041	20.5879	20.8352	20.8515	20.436	20.8173	20.9273	20.8692
ATM	Q62388	Atm	13.0443	12.9853	12.966	13.1954	13.0428	12.9318	12.7928	13.3083	13.118	13.2635	12.7816
ATOX1	O08997	Atox1	14.0269	14.5326	14.1009	13.6598	13.5666	13.5751	15.2365	14.542	14.3928	14.3709	15.8584	18.9192	18.4245	18.6631	18.6548	19.2535	19.2521	18.9515	18.6857	19.1812	18.9567	19.2604	19.2385
ATP5E	P56382	Atp5f1e												19.9649	20.2003	19.972	19.9693	20.0015	19.936	20.268	20.3732	20.5614	20.3806	20.1995	20.2018
ATP5H	Q9DCX2	Atp5pd	16.7494	16.6496	16.7776	16.1901	16.409	16.3788	17.5257	16.9337	17.2422	17.1423	17.713	20.6144	20.5275	20.6267	20.4567	20.5776	20.6636	20.6421	20.5999	20.7146	20.7083	20.6836	20.8321
ATP5I	Q06185	Atp5me	18.3486	18.3826	18.4798	17.7344	18.1504	18.1437	18.5478	18.3604	18.7502	18.4582	18.6185	21.6148	21.5243	21.5279	21.5451	21.5665	21.627	21.7777	21.7954	21.9073	21.6711	21.7915	21.928
ATP5J	P97450	Atp5pf												20.903	20.3836	20.6091	20.3685	20.89	20.9174	20.2602	20.2123	20.4459	20.4195	20.6427	20.7391
ATP5L	Q9CPQ8	Atp5mg	15.1222	15.5201	15.7398	14.6044	14.8333	14.8953	16.3054	15.6933	16.5516	16.0056	16.3345	22.3904	22.4095	22.2813	22.3444	22.3047	22.3014	22.56	22.5392	22.0191	22.5492	22.5187	22.6647
ATP5S	Q9CRA7	Dmac2l	13.4349	13.6389	13.7271	13.4745	13.1172	12.9984	13.7706	13.605	14.1665	14.0147	13.8093
ATP6	P00848	Mtatp6	12.3408		11.9745	11.6864	11.4993	11.6149	12.2278	12.2595	13.0462	13.0237	11.6562
ATP68	P56379	Atp5mj	15.26	14.4186	15.1735	14.1671	14.5489	14.3331	15.7336	15.594	16.1297	15.3769	16.3224	18.2428	18.3231	18.4735	18.8138	18.533	18.5844	18.5675	18.5765	15.0007	18.4791	18.6378	18.5888
ATP7A	Q64430	Atp7a	13.9693	14.1246	14.0263	13.9649	13.8493	13.7702	13.9252	14.04	14.2322	13.9496	13.7814	16.0363	15.5057	15.8473	16.256	16.0917	15.9469	15.3114	15.1708		16.0837	15.5974	16.0004
ATP8	P03930	Mtatp8	16.3332	16.1545	16.2093	15.6083	15.825	15.923	17.0996	16.465	16.8468	16.5479	17.1453
ATP9A	O70228	Atp9a	16.0223	15.8027	16.0906	15.7752	16.0077	16.006	16.0279	15.9434	16.0232	16.117	16.2108	18.8328	18.8387	19.0474	18.9899	18.9602	19.0023	18.6097	18.6407	18.5152	18.7982	18.6419	18.5772
ATP9B	P98195	Atp9b			11.6942	12.1116	12.236	12.1202	11.4241	11.5841	11.9136
ATPA	Q03265	Atp5f1a	21.8446	21.9439	22.0593	21.6108	21.7138	21.6819	21.9123	21.9845	22.0758	21.9899	22.0223	24.5186	24.5302	24.4795	24.444	24.4045	24.3839	24.6068	24.6441	24.7585	24.5673	24.5744	24.639
ATPB	P56480	Atp5f1b	21.3753	21.2726	21.5945	21.0708	21.3866	21.1987	21.5064	21.6246	21.8497	21.5164	21.5484	23.2017	23.1551	23.1452	23.0334	23.0873	23.1183	23.2215	23.241	23.0416	23.1434	23.2139	23.2912
ATPD	Q9D3D9	Atp5f1d	16.7035	17.001	16.9964	16.6507	16.6204	16.4644	17.4479	16.9406	17.4712	17.0656	17.4648	18.5081	18.0675	18.7107	18.5766	18.8562	18.4994	18.5576	18.6042	17.3006	18.5927	19.212	19.1884
ATPF1	Q811I0	Atpaf1	14.9507	15.108	15.0487	14.9772	15.0463	14.9886	14.885	14.8311	14.806	14.8889	15.1159	16.6349	16.2043	16.6122	16.1355	16.3246	16.4367	15.9071	16.1802		16.3509	16.1469	16.1071
ATPF2	Q91YY4	Atpaf2	11.7989	12.5167	12.5291	12.225	12.462	12.4221	12.1445	12.2692	13.3875	13.2866	12.1209
ATPG	Q91VR2	Atp5f1c	18.9381	19.1755	19.2119	18.9279	18.8678	18.8013	19.2396	18.9935	19.4689	19.111	19.2656	20.9243	20.9564	20.8542	20.8531	20.8125	20.9277	21.1626	21.0528	20.9101	21.0548	21.0725	21.117
ATPK	P56135	Atp5mf	17.5729	17.2166	17.8049	17.0418	17.0949	17.2545	18.0275	18.0762	17.8429	17.6987	17.9807	21.3901	21.4411	21.2022	21.3481	21.2701	21.4563	21.6404	21.5968	21.5501	21.6234	21.623	21.6088
ATPMK	Q78IK2	Atp5mk	16.4179	16.2866	16.341	15.7377	15.9427	16.2207	17.7819	16.2287	16.8858	16.3833	17.3411	19.78	19.7509	19.8244	19.9398	19.9347	20.2788	19.9803	19.8345	19.2887	19.9605	19.8374	19.999
ATPO	Q9DB20	Atp5po	19.3832	19.4839	19.7153	18.5153	18.7153	18.6503	19.9334	19.6595	19.9487	19.7333	19.7589	21.7843	21.6382	21.7359	21.8298	21.7347	21.707	22.0474	22.0605	21.9851	21.9574	22.0548	22.0533
ATR	Q9JKK8	Atr	15.2282	15.1171	15.1223	15.2531	15.157	15.0647	15.0902	15.2504	14.9089	15.0023	14.901
ATRAP	Q9WVK0	Agtrap	13.6045	13.4836	13.7493	13.2191	13.7591	13.1236	13.1721	14.2029	14.0971	13.8714	13.4823
ATRN	Q9WU60	Atrn	14.3899	14.7183	14.7932	14.6598	14.5259	14.5269	14.5998	14.7609	14.5532	14.6074	14.7335	17.0278	16.8897	16.8237	17.1395	17.1534	17.3237	17.3827	17.2557	16.4691	16.9785	17.4378	17.3898
ATRX	Q61687	Atrx	12.7395	13.3961	13.4123	13.0029	13.3148	13.3393	13.0378	13.3155	12.9184	12.9087	12.7901
ATX10	P28658	Atxn10	13.1049	12.9973	13.6518	12.9403	12.944	12.8916	12.9507	13.4662	14.1056	13.6031	12.5889
ATX2	O70305	Atxn2	14.4947	14.2261	14.2127	15.0468	15.0369	15.0449	14.4978	14.5976	14.0254	14.3288	13.6188	16.93	16.6359	16.5945	16.3873	16.222	16.866	16.8127	16.4582		16.6542	16.2029	16.6881
ATX2L	Q7TQH0	Atxn2l	16.5584	16.3536	16.4908	17.0224	16.9632	16.8798	16.677	16.5563	16.2149	16.4786	16.2626	19.6119	19.6263	19.6471	19.6514	19.5886	19.6705	19.5784	19.5037	19.8543	19.6155	19.4558	19.5661
ATX3	Q9CVD2	Atxn3	12.7697	12.1937	12.0527	12.2364	12.6836	12.4447	12.01	12.4908	11.6653	12.3365	11.8371
AUHM	Q9JLZ3	Auh	11.948	12.7213	12.0068	11.9488		12.4826		11.7664	12.7409	13.0625	12.7055
AUP1	P70295	Aup1	14.7585	14.6787	14.4815	14.4031	14.5963	14.7184	14.7084	14.6424	14.513	14.4837	14.8947
AURKA	P97477	Aurka	12.7905	13.396	12.9066	12.0035	11.6272	11.7224	12.5405	12.3672	12.6516	12.7874	13.0745	18.3098	18.3074	18.353	18.4018	18.2118	18.3741	18.6048	18.4921	17.5293	18.5304	18.3605	18.4628
AURKC	O88445	Aurkc		14.7395	14.5247	14.7775			15.682	15.044	14.7751	14.4869		18.6861	18.601	18.8501	18.8728	18.7986	18.7093	17.8438	18.3267	17.1131	17.4298	16.3151	17.1837
AVEN	Q9D9K3	Aven	14.0062	14.1716	14.0417	13.9024	13.7103	13.7688	13.904	13.7765	13.8062	14.1433	14.5144	19.2334	19.1986	19.0777	19.2109	19.2103	19.431	18.6712	18.6769	18.7806	18.9839	18.7683	18.7684
AVL9	Q80U56	Avl9	14.9351	14.9239	14.5934	14.9055	14.5874	14.8669	14.4605	14.7016	14.6273	14.7637	14.6324	16.6306	16.735	16.6066	16.7103	16.7499	16.8807	16.0645	15.8218		16.1307	16.6891	16.6567
B2CL1	Q64373	Bcl2l1	14.1746	13.5354	13.1854	13.2311	13.6297	13.8954	14.6552	13.5236	12.6608	13.526	14.3939	17.9529	17.8459	17.6675	17.6863	17.8919	17.8037	17.637	17.7015	18.0816	17.317	17.9814	17.615
B2L10	Q9Z0F3	Bcl2l10	16.9107	16.8374	16.5657	16.7863	16.7836	16.7791	17.2137	16.6113	16.2032	16.5702	16.798	18.8115	18.9617	18.6696	19.0965	18.861	19.0507	19.2962	19.3779	19.5506	19.6271	19.5033	19.356
B2L13	P59017	Bcl2l13	14.2799	14.4568	14.529	14.2871	14.4526	14.5026	14.6786	14.4945	14.4186	14.5451	14.5329	19.879	19.642	19.5811	19.6266	19.5644	19.5348	19.1585	19.1458	19.9386	19.5765	18.9575	19.35
B2MG	P01887	B2m	11.671	11.1224	12.7624				12.7544	12.7798	14.1329	12.7935	13.1119	18.5306	18.3288	18.3344	18.4567	18.0823	17.657	16.6955	17.2009	18.145	17.2528	16.3387	16.8106
B3A2	P13808	Slc4a2	14.3896	14.3908	14.4342	14.6493	14.653	14.6188	14.2647	14.4867	14.0293	14.3144	14.2057	17.7479	17.795	17.8897	17.9866	17.8393	18.0961	18.2622	18.5315	18.5143	18.5208	18.348	18.3128
B3AT	P04919	Slc4a1		11.8362	14.0617		10.7603			13.5282	15.3152	14.5063
B3GA3	P58158	B3gat3	12.3458	12.8305	12.8167	12.2196	12.3718	12.6702	13.0613	12.5477	13.2952	12.5619	12.8782
B3GL1	Q920V1	B3galnt1	15.0651	15.2606	15.1743	15.7253	15.8548	15.753	15.6883	15.1879	14.7143	14.9199	15.3959	18.3859	18.1748	18.2713	18.2625	18.0346	18.0233	18.4403	18.6457	17.9307	18.0308	18.3727	18.3377
B3GLT	Q8BHT6	B3glct	13.9528	14.3794	14.363	14.2331	14.1544	14.1726	14.0525	14.3537	14.2614	14.3417	14.2552	17.6534	17.2427	17.4121	17.8584	17.7526	17.8184	17.8358	17.8297		17.6438	17.9048	17.8982
B3GN2	Q9Z222	B3GNT2	11.6479	12.6152	12.857	13.7197	12.7197	12.7366	13.2714	12.6234	12.2305	12.9922	12.2334
B3GT6	Q91Z92	B3galt6		11.0315					11.4204		12.2551	10.6216	10.5983
B4GN2	Q09199	B4galnt2	14.2454	14.4209	14.2551	13.7187	13.4641	13.9453	14.0386	13.789	13.9601	14.1469	14.598
B4GN3	Q6L8S8	B4galnt3	12.9786	13.311	13.0391	13.192	13.137	12.9819	13.4905	13.0106	12.6134	13.0021	12.6876
B4GT2	Q9Z2Y2	B4galt2	14.6118	14.8179	15.0261	14.9534	14.6711	14.8798	14.8234	14.6182	14.5599	14.8102	15.0074	17.0398	16.7243	16.8323	17.0429	17.2924	17.4079	17.2651	17.1613	19.6591	17.3731	17.6476	17.4281
BABA1	Q3UI43	Babam1	15.8061	16.0954	15.9524	15.9997	16.0877	15.8048	15.9107	16.1021	15.7271	16.0174	16.0839	16.6972	16.3886	16.3871	16.3794	16.1647	16.7413	16.0223	16.2658	15.7686	16.0892	16.3036	16.4215
BABA2	Q8K3W0	Babam2	15.1359	14.9652	15.0246	14.886	14.8081	14.8766	14.9397	15.1283	14.9137	15.1749	15.0616	15.3349	14.3147	15.6374	15.5117	15.4387	15.4228	15.5151	15.7293		14.4561	15.3263	14.9975
BACD3	Q922M3	Kctd10	15.2225	15.6724	15.7422	15.2713	15.2756	14.8495	15.2681	15.2982	15.1087	15.5382	15.3892
BACE2	Q9JL18	Bace2	15.8329	15.6909	15.8345	15.5992	15.8293	15.6633	15.9742	15.8131	15.6968	15.7282	15.8637
BACH	Q91V12	Acot7	17.4783	17.3469	17.8238	17.4757	17.7029	17.4678	17.5634	17.6964	17.5331	17.5958	17.5064	20.8373	20.7494	20.8015	21.0403	21.1511	21.2478	21.1316	21.3519	20.6523	21.058	21.2423	21.3043
BACH1	P97302	Bach1	12.3827	12.3847	12.7279	12.1788	12.0493	12.0435	12.2644	12.3752	11.7131	11.9953	12.0068
BAF	O54962	Banf1	13.1189	13.6333	12.8916	13.0012	12.7851	13.4308	12.7087	13.466	12.4637	11.7328	15.1098	18.6164	18.2971	18.3841	18.5116	18.909	18.53	18.2263	17.975	16.8093	18.4351	18.3182	18.3053
BAG1	Q60739	Bag1	13.2268	13.5469	13.6335	12.7258	12.99	12.5074	12.9586	13.0809	13.9362	13.6908	13.7696
BAG4	Q8CI61	Bag4		12.7756	12.136	13.1398	12.9953	13.1143	13.1743	12.2217	11.9984	12.7368	14.006	18.1604	18.1793	18.1806	18.2573	18.1563	18.3546	17.9198	17.9758	17.3836	18.2762	18.4466	18.1883
BAG5	Q8CI32	Bag5	14.0094	13.7677	13.9912	14.1183	13.9508	14.1762	13.8503	13.86	13.8964	13.8531	13.6149	15.8334	15.7605	15.5807	15.4894	15.7515	15.6968	15.9566	15.1145		15.4925	15.8386	15.4572
BAG6	Q9Z1R2	Bag6	18.4435	18.4011	18.4343	18.2082	18.3053	18.4072	18.0151	18.3395	18.1635	18.2355	18.3653	22.2286	22.1949	22.1242	22.2823	22.2952	22.3306	22.2807	22.3218	22.01	22.2283	22.4764	22.3675
BAIP2	Q8BKX1	Baiap2	12.3632	12.1178	12.2224	13.1551	12.7921	11.9803	11.625	12.2052	13.095	12.7888	11.8917
BAK	O08734	Bak1			13.4904					13.3499	13.9033	13.4048
BAKOR	Q8CDJ3	Atg14	13.5218	13.5742	13.3996	13.4162	13.6235	13.7411	13.9695	13.3848	13.3305	13.2684	13.4144	18.2445	18.1872	18.113	17.9233	17.8589	17.8955	16.9653	17.1196	17.1513	17.1364	17.1532	17.1889
BAP1	Q99PU7	Bap1	12.5917	12.2177	11.7745	11.3588			10.7644			11.3033
BAP29	Q61334	Bcap29	16.9509	16.9512	16.986	16.4796	16.5449	16.5652	16.8717	16.8782	16.8808	16.9125	17.1924	19.4869	19.4564	19.4231	19.4568	19.4112	19.4187	19.0007	19.3527	18.7578	19.16	19.2957	19.3322
BAP31	Q61335	Bcap31	16.8901	16.5176	16.8364	16.5349	16.968	16.6818	17.1756	17.1454	16.9246	16.7492	17.4144	19.5791	19.4641	19.7209	19.4444	19.4943	19.7196	19.1202	19.2756	19.4453	19.1709	19.4226	19.6399
BASI	P18572	Bsg	16.8709	16.9656	16.7435	16.7193	16.8083	16.7959	17.1242	16.649	16.962	16.7078	17.312	21.324	21.3865	21.4489	21.4657	21.4349	21.48	21.2187	21.4049	21.511	21.6618	21.2073	21.3993
BASP1	Q91XV3	Basp1												18.5574	18.6917	18.5984	18.3092	18.5969	18.4792
BAX	Q07813	Bax	15.0417	14.6976	15.0186	14.9124	14.909	15.2321	15.5737	15.0327	15.3731	14.9408	14.8364	18.4605	18.5532	18.2618	18.4256	18.2046	18.5533	18.5046	18.3884	18.9509	18.3829	18.2611	18.0204
BCAM	Q9R069	Bcam			13.1506					11.4206	14.1579	13.4756
BCAR1	Q61140	Bcar1	15.6832	15.731	15.8392	15.995	15.8664	16.0411	15.6733	15.7761	15.5743	15.7028	15.7347	17.5713	17.3354	17.4527	17.1618	17.312	17.287	17.4797	17.1358	16.3462	17.1554	17.2294	17.2957
BCAR3	Q9QZK2	Bcar3	15.2096	15.1969	15.2067	14.9637	14.9477	15.1203	15.376	15.1323	15.327	15.0835	15.2285	18.9013	18.9596	19.1427	18.9971	18.8823	19.0525	18.8429	18.7186	18.3644	18.9475	18.9879	19.1238
BCAS1	Q80YN3	Bcas1	15.8437	15.9818	15.6321	15.1858	15.3131	15.4746	15.3208	15.708	15.7453	15.9776	15.9694							15.448	15.3274		14.9961	15.394	15.9231
BCAS3	Q8CCN5	Bcas3	17.9186	18.1664	17.8943	18.152	18.0882	18.2352	18.5597	17.609	18.1975	18.3106	16.9557
BCAT1	P24288	Bcat1	13.4977	13.6633	14.8569	13.214	13.6921	13.244	13.0935	14.6248	15.872	15.4515
BCAT2	O35855	Bcat2	13.7725	14.2348	15.9137	13.4969	14.116	13.6924	14.0353	15.647	17.4571	16.4918	13.4806
BCCIP	Q9CWI3	Bccip	12.274	12.7921	13.0385	12.7415	12.2824	12.1541	12.0666	13.1773	13.0752	12.9257	12.4554
BCKD	O55028	Bckdk	12.3534	13.3253	15.8617			14.0039	15.3787	12.8417	13.2636	12.3831	12.7773
BCL7C	O08664	Bcl7c	12.7803	12.5002	12.8932	12.6447	12.8835	12.9433	13.3574	12.5642	13.1768	13.1122	13.0254
BCLA3	A2AG58	Bclaf3	14.9926	15.2018	15.0374	15.2707	14.6615	14.9429	14.8192	15.1434	14.5187	15.3849	14.5847
BCLF1	Q8K019	Bclaf1	15.1631	15.2851	15.2972	15.4393	15.2965	15.4136	15.2647	15.4691	15.6272	15.6674	15.0193	18.815	18.7826	18.8506	18.6799	18.5854	18.7688	18.5352	18.3246	18.4843	18.5058	18.0034	18.2884
BCR	Q6PAJ1	Bcr	13.0854	13.2324	13.1085	13.5739	13.1736	13.2838	13.288	13.2905	13.0183	13.0583	13.0646
BCS1	Q9CZP5	Bcs1l	14.132	13.9479	13.9289	13.9405	13.8881	13.6959	14.0253	13.8166	14.5953	13.92	14.0476
BD1L1;BOD1	E9Q6J5;Q5SQY2	Bod1;Bod1l								11.4573
BDH	Q80XN0	Bdh1	15.3625	15.6121	15.794	15.3461	15.5955	15.1708	15.2518	15.568	15.7072	15.3465	15.6969	18.0771	18.1055	17.9654	18.0017	18.0952	18.1954	17.9017	17.5984		18.0363	17.4609	17.8831
BECN1	O88597	Becn1	16.691	16.8956	16.6938	16.5822	16.5783	16.5442	16.641	16.5668	16.4252	16.4981	16.8787	20.1225	20.1123	20.0232	20.0157	20.0271	20.0486	19.7775	19.9003	19.2883	19.9679	20.1678	20.0167
BEGIN	Q68EF6	Begain	12.3993	12.1009	11.4755	12.5828	12.4171	12.545		11.5327	12.5678	12.1951	11.4311
BET1	O35623	Bet1	12.6085		12.7131	11.7484			12.7723	12.9963	13.1159	12.6125	13.347	22.0863	22.054	22.0632	21.9755	22.1754	22.038	22.1476	22.0126		22.1801	22.2666	22.2273
BET1L	O35153	Bet1l	13.7925	13.9586	13.3223		13.2273	13.2698	14.0246	14.0972	14.8863	13.5373	14.4143
BFAR	Q8R079	Bfar	11.2672	12.2546	12.4756	12.1271	13.2931	12.5946	11.2123	11.7829	11.6712	11.5225	11.1846
BGAL	P23780	Glb1	14.4558	14.3632	14.8913	14.0803	13.7665	14.1596	14.0288	14.6663	16.1279	15.4764	13.5851
BGH3	P82198	Tgfbi			14.8906					13.1041	14.5001	13.619
BGLR	P12265	Gusb	13.0147	12.9486	14.0408	13.2208	12.2828	12.4269	11.983	13.5745	15.357	14.3442	12.8761
BI1	Q9D2C7	Tmbim6	11.1932	12.3605	12.0331		11.9933	11.1421	12.0532	11.8812	11.6339	10.9833	11.9407							16.3817	16.2532		15.7634	16.4006	15.6771
BI2L1	Q9DBJ3	Baiap2l1	16.5824	16.2964	16.6583	16.8646	17.1059	16.9315	16.6817	16.7073	16.165	16.4402	16.3224	18.8102	18.7348	18.7058	18.759	18.6379	18.7762	18.9685	19.091	18.977	18.9255	18.9176	18.886
BICD2	Q921C5	Bicd2	15.8381	15.8555	15.7611	15.9893	15.8647	15.8214	15.6431	15.6511	15.611	15.577	15.9471	19.0133	18.8296	18.9346	19.0272	18.8569	19.0326	18.5383	18.5578	17.7682	18.3897	18.8875	18.7188
BIEA	Q9CY64	Blvra	15.9726	15.822	16.2296	16.2924	16.2195	15.7846	15.9764	16.3	16.4895	16.5012	15.7028	19.2435	19.2666	19.177	19.0535	18.9705	18.968	20.1969	20.2357	20.8764	20.9592	19.3241	19.9055
BIG1	G3X9K3	Arfgef1	17.1605	17.0105	17.1397	17.096	17.1917	17.1074	16.9567	17.1752	16.9234	16.9827	17.0218	20.2181	20.2812	20.2691	20.1274	20.1542	20.1494	19.9583	19.9453	19.9754	20.1648	20.2623	20.0955
BIG2	A2A5R2	Arfgef2	14.2022	13.8881	14.2327	14.2756	14.3683	14.2833	14.3431	14.4525	13.9524	14.0275	13.8177
BIG3	Q3UGY8	Arfgef3	14.6503	14.5195	14.5858	14.9346	14.7195	14.7074	14.3986	14.7711	14.2599	14.7484	14.061	17.619	17.8672	18.3067	17.6126	17.8167	18.0712				17.961	17.5498	17.7994
BIN1	O08539	Bin1	13.0595	14.8638	13.3038	13.5614	12.5417	12.8383	13.7081	14.5314	15.0643	14.401
BIN2	D3Z6Q9	Bin2	17.5809	17.5778	17.5106	17.5497	17.5155	17.5665	17.4147	17.6618	17.4067	17.6088	17.9373	20.1638	20.0959	20.0307	20.1273	20.0697	20.1336	19.6617	19.5239	19.5611	19.9418	20.1912	19.8992
BIP	P20029	Hspa5	22.7835	22.7618	22.7934	22.6516	22.6955	22.6774	22.8661	22.6851	22.5255	22.624	23.0164	25.2246	25.2487	25.1762	25.056	25.0863	25.2057	25.2324	25.3631	25.3943	25.1454	25.3854	25.4202
BIRC2	Q62210	Birc2	13.8533	13.7767	13.9675	13.5479	13.5411	14.0021	13.7737	14.0505	13.0374	13.8945	13.8214
BIRC5	O70201	Birc5												16.9876	16.8277	17.023	17.162	17.1706	17.3738	16.827	16.6137		16.424	16.815	17.0262
BIRC6	O88738	Birc6	18.1458	18.0849	18.2274	18.3692	18.3595	18.3364	18.1183	18.2053	17.9493	18.0213	17.8455	20.8302	20.8115	20.7897	20.9365	20.9005	20.9617	20.9662	20.8952	20.7272	20.7634	20.8448	20.815
BL1S1	O55102	Bloc1s1	14.3421	13.6422	13.8739	12.9332	13.7743	13.5462	13.8544	13.933	13.3463	13.8556	13.5865
BL1S2	Q9CWG9	Bloc1s2												17.1474	17.0383	17.0335	17.2842	17.5609	17.4836
BL1S3	Q5U5M8	Bloc1s3	13.8504	13.2099	13.7731	13.0444	12.9383	13.1219	13.0721	13.8078	14.0362	13.6208	14.2028	16.6983	16.7428	16.5246	16.834	16.9275	16.8147	16.188	16.22		16.648	16.4677	16.7265
BL1S4	Q8VED2	Bloc1s4												17.3975	17.3166	17.2651	17.6252	17.432	17.5438	17.3468	17.2777	17.5594	17.4309	17.3973	17.3935
BL1S5	Q8R015	Bloc1s5	13.3833	13.4905	13.5789	13.1181	12.7724	12.9205	13.6464	13.256	13.2257	13.4996	14.2392	15.9131	16.2851	15.9232	15.673	16.0432	16.3141	15.3918	16.1413		16.1989	16.1885	16.1721
BL1S6	Q9R0C0	Bloc1s6												16.3039	15.8735	15.7783	15.882	15.5341	16.0196	15.8113	15.3659		15.7647	15.5607	15.6202
BLMH	Q8R016	Blmh	18.4714	18.5808	18.6582	18.8615	18.4001	18.2852	18.024	18.6996	18.705	18.6115	18.4989	20.0257	19.833	20.0628	20.2588	20.2528	19.9193	20.1735	20.0919	20.2841	20.4998	19.8903	20.1809
BLVRB	Q923D2	Blvrb	13.4762	14.0016	14.7602	13.9319	13.4286	13.6848	13.8583	14.1457	15.6846	14.8814	13.2754	16.3082	16.3091	16.3328	16.8128	16.2556	15.8101	16.4512	16.0632		17.0054	15.6232	16.3738
BMAL2	Q2VPD4	Arntl2												19.6334	18.7983	19.669	19.6602	19.7446	18.4895	19.6117	19.6702	20.4777	17.815	18.6209	19.5404
BMP15	Q9Z0L4	Bmp15	15.2853	16.3202	15.7831	13.5442	13.3748	13.5831	14.3069	14.9784	15.9128	14.9178	16.9828	20.2392	20.3045	20.4063	20.6148	20.4311	20.348	20.5026	20.734	20.3174	20.6652	20.6373	20.5656
BMP2K	Q91Z96	Bmp2k	13.859	13.712	13.2487	13.5716	13.7609	14.0907	13.5744	13.7656	13.3582	13.3874	13.4277	16.9014	16.9808	16.7218	16.955	16.799	17.1568	17.2029	17.3378	17.42	17.3547	17.2422	17.1642
BMPR2	O35607	Bmpr2	12.6195	13.905	13.1273	13.2284	13.0887	12.3579	12.6452	13.2169	13.258	13.1997	12.5247	17.475	17.4636	17.3804	17.4719	17.5709	17.4326	17.3336	17.5432		17.6899	17.1233	17.4117
BMR1B	P36898	Bmpr1b	13.4381	14.0863	14.6025	13.7231	14.1467	13.8944	14.2698	14.3807	14.5382	14.8845	14.0963	16.762	16.61	16.7767	16.8557	16.8305	16.5295	17.203	16.8412	16.3224	16.3574	17.1795	17.313
BNC1	O35914	Bnc1	15.3868	15.4466	15.1696	15.3874	15.2941	15.2367	15.0437	15.4561	15.2871	15.4569	15.0486	18.3532	18.066	18.157	18.1207	18.04	18.0169	18.068	17.7012		18.2366	17.6843	17.7339
BNC2	Q8BMQ3	Bnc2	13.29		13.583	12.6212		12.6613	15.1119	13.9125	13.7956	13.3939
BNI3L	Q9Z2F7	Bnip3l	17.1888	16.9803	17.4475	16.9326	16.9109	17.4345	17.6486	16.9559	16.7344	16.8926	17.6592	19.8204	19.6626	19.9273	19.8222	19.8198	20.0865	20.2793	20.2332	20.0413	19.8281	19.612	19.7625
BOLA1	Q9D8S9	Bola1	14.9969	14.4463	15.3167	14.0291	14.8999	14.7008	15.8637	15.3639	15.2514	15.4221	16.1719	17.8466	17.5103	17.6044	17.9116	18.2433	18.2036	18.3376	17.8518	16.9059	18.0806	19.0101	18.8849
BOLA2	Q8BGS2	Bola2	15.8256	15.4781	15.6806	15.45	15.2066	15.1564	16.6474	15.9054	16.0735	15.6188	17.1068	19.7318	19.4444	19.4336	19.8375	20.2447	20.3599	19.8166	19.5784	19.4206	19.9401	20.4872	20.447
BOP1	P97452	Bop1	14.2681	14.6199	14.3671	14.7873	14.8698	14.6533	14.3697	14.5794	14.6166	14.672	14.3258
BORC5	Q9D920	Borcs5	14.534	14.6699	14.8102	14.2591	14.3516	14.4791	14.235	14.4969	15.1428	14.8138	14.8272	17.2628	16.8618	16.7232	17.1076	17.305	17.4597		16.276		16.2994	16.4671	16.5435
BORG4	Q9JM96	Cdc42ep4	13.0767	13.0052	14.3222	13.487	13.8054	13.2933	13.5237	13.5198	14.4794	14.3782	13.0785
BPHL	Q8R164	Bphl	13.8763	14.1238	15.097	14.158	14.3665	14.1348	14.4403	14.8911	16.1922	15.4416	13.2372	14.8642	15.4244	14.676	15.8915	15.361	15.3051	16.1747	15.9041		15.6509	14.9917	15.6047
BPL1	Q920N2	Hlcs	13.3835	13.8034	13.3665	12.8016	12.854	12.826	13.2437	13.3965	13.2519	13.4033	13.6525
BPNT1	Q9Z0S1	Bpnt1	17.1864	17.1124	17.2696	17.2933	17.2779	17.1546	17.3037	17.3837	17.222	17.3429	17.147	23.7991	23.9415	23.9225	23.7494	23.6813	23.6731	23.3157	23.2705	22.2497	22.5012	23.6196	23.2128
BRAF	P28028	Braf	15.1599	15.1823	15.0643	15.2018	15.1458	15.3626	14.9636	15.1157	14.7764	15.0505	14.7194	17.4714	17.3529	17.397	17.6295	17.644	17.6657	17.0417	17.0459	17.473	17.2774	17.1257	17.1825
BRAP	Q99MP8	Brap	14.8666	14.9372	14.653	14.7655	14.8962	14.8785	14.9011	14.6917	14.6795	14.8439	14.8329	20.5962	20.7178	20.5346	20.5334	20.6926	20.7059	20.4626	20.743	20.2245	20.0899	20.7374	20.6074
BRAT1	Q8C3R1	Brat1	14.7791	14.4799	14.9452	14.5139	14.3877	14.5929	14.438	14.9142	14.702	14.7335	14.2993
BRC3L	Q7M757	C6.1al	17.16	16.6402	16.8478	17.3812	17.4459	17.5665	16.8885	17.1487	16.2726	16.9968	16.7688
BRCA1	P48754	Brca1	13.09	13.1317	12.6747	12.8407	12.6093	12.982	12.8758	12.8004	12.8163	12.401	13.2403
BRCA2	P97929	Brca2	12.1008	12.1443	13.7464	12.9255	13.1428	13.1102	11.9597	12.3607	12.2188	12.491	12.0713
BRCC3	P46737	Brcc3	15.4219	15.4066	15.5534	15.4574	15.3359	15.2374	15.6687	15.5287	15.3549	15.3711	15.6059	17.4653	17.7578	17.4407	17.8693	17.5287	17.5254	17.3804	17.481	17.3088	17.3698	17.4173	17.4642
BRD4	Q9ESU6	Brd4	13.7485	13.5375	14.0713	14.0025	14.0087	14.0962	13.8265	13.9976	14.0872	14.2694	15.8424
BRD8	Q8R3B7	Brd8	13.2037	12.7273	12.3566	12.9485	13.1337	12.9495	12.074	12.7808	12.8884	11.1643	12.3695
BRE1A	Q5DTM8	Rnf20	14.8434	14.8901	15.1862	15.082	15.12	15.0306	14.923	14.9285	15.1305	15.1149	14.7077	17.1595	17.1488	17.124	16.6335	16.843	17.1664	16.9156	16.6229		17.0144	16.3427	16.6893
BRE1B	Q3U319	Rnf40	13.971	14.1557	14.353	14.3397	14.1563	14.4112	14.1969	14.3431	14.6084	14.513	14.1367
BRI3	P28662	Bri3	14.017	13.9183	13.202	13.5425	13.8338	13.7176	13.6172	13.6946	13.9123	13.9223	13.8458	17.9013	17.0301	16.8183	16.6509	16.9204	16.9566	16.9247	17.9768	18.1095	16.6603	17.3518	17.5953
BRI3B	Q8BXV2	Bri3bp			12.9626					13.0476	14.5133	13.4707
BRK1	Q91VR8	Brk1	12.0311	11.9633	12.5419	11.2757			13.4885	11.2768	12.137	11.5703	13.7619
BRME1	Q6DIA7	Brme1	14.1107	14.3164	14.3069	14.2335	14.2461	14.311	14.5158	14.1674	13.9719	14.1393	14.9583	17.0497	16.7431	17.0101	16.8561	16.8491	16.8187	16.818	16.4536		16.6186	16.3984	16.0376
BROX	Q8K2Q7	Brox	15.7244	15.8594	15.9313	15.8225	15.8537	15.6752	15.7347	15.8695	15.5642	15.8581	15.3232	18.7494	18.7072	18.8436	18.9711	18.8354	18.7653	18.5706	18.6642	17.7997	18.4909	18.6625	18.6433
BRSK1	Q5RJI5	Brsk1	13.4337	13.2975	13.5043	13.1757	12.8655	13.2367	14.044	13.365	13.5343	13.5759	13.842
BRSK2	Q69Z98	Brsk2	13.9325	14.0191	13.6101	13.6811	13.3373	13.8686	13.3765	13.4696	13.4765	13.6864	13.1763	17.6211	17.4123	17.7924	17.6379	17.6823	17.9225	17.1485	17.2124	16.0198	17.5669	17.3056	17.4304
BRWD1	Q921C3	Brwd1	13.1715	13.1806	12.754	13.5602	13.1215	13.338	12.7766	12.5042	13.0381		13.5535
BSCL2	Q9Z2E9	Bscl2	18.0899	17.8951	18.0941	17.4729	17.9385	17.9339	17.8352	17.9511	17.4687	17.9862	18.2798	21.5414	21.3068	21.7539	21.4208	21.622	21.2099	21.7004	21.3769	20.8533	21.4823	21.5552	21.5098
BSDC1	Q80Y55	Bsdc1	14.7916	14.8739	14.9325	14.9052	14.8611	15	15.4001	14.66	14.6957	14.6967	15.5774	17.9937	17.9639	17.8181	17.9435	17.8779	17.9246	18.1705	18.0062	18.1748	18.0503	18.1644	17.9076
BSPRY	Q80YW5	Bspry	15.668	16.03	16.0153	15.3138	15.4051	15.4584	15.8861	15.8256	15.8686	15.8553	15.9844	18.8749	18.9755	18.8208	18.8088	18.9043	18.9905	18.5506	18.6859	18.1764	18.7958	18.6743	18.7247
BST2	Q8R2Q8	Bst2	15.2469	15.328	15.228	15.2085	15.2227	15.7011	16.1138	15.2577	15.0599	14.9122	16.0391	19.9509	20.055	20.0179	19.7551	19.5566	19.6528	19.9224	19.7243	19.6004	19.4835	19.2673	19.428
BT3L4	Q9CQH7	Btf3l4	13.0604	13.9943	13.1687	12.8405	13.0196	12.9252	13.6196	12.3772	13.5098	13.8954	14.3989	21.2989	21.3447	21.467	21.4582	21.5063	21.5436	21.3292	21.1536	21.1845	21.3185	21.4958	21.5746
[truncated: 5,809 more rows]

## Sheet: S2(iii) Nlrp5_DAPs_HOMvWT
Protein.Names	Protein.Group	Genes	Difference	minusLogPval	fdr	sig
[truncated: 370 more rows]

## Sheet: S2(iv) Nlrp5_DAPs_HETvHOM
Protein.Names	Protein.Group	Genes	Difference	minusLogPval	fdr	sig
[truncated: 179 more rows]

[truncated: 2 more sheets: S2(v) Padi6_DAPs_HETvHOM, S2(vi) Tle6_DAPs_HETvHOM]
