# Supplementary material for: An Nlrp5-null mutation leads to attenuated de novo methylation in oocytes, accompanied by a significant reduction in DNMT3L
Source: Mol Hum Reprod. 2025 Nov 18;31(4):gaaf055. doi: 10.1093/molehr/gaaf055 (PMC12704423; doi:10.1093/molehr/gaaf055)
Supplement: gaaf055_Supplementary_Data [file gaaf055_supplementary_data.zip › Supplementary File S3_EO.xlsx]

## Sheet: S3(i)_scPBAT_QC
Sample ID	percent methyl X chr (Median/upp quantile)	GpGs covered	mCpG_percent	mCHG_percent	mCHH_percent
2_HOM	0.2/2.9	4797.94	31.3	3.8	4.1
3_HOM	0.4/2.4	11506.1	30.6	4.4	4.8
4_HOM	0/3.3	917.077	31.3	3.1	3.8
5_HOM	0/3.4	1008.04	35.7	3.4	3.5
6_HOM	0/10.9	1414.49	41.4	2.8	3
7_HOM	0/0	1346.23	31.2	3.7	4
8_HOM	0/0.3	1586.09	31.6	4.3	4.4
9_HOM	0/1.2	991.491	33	3.1	3.9
10_HOM	0.1/4	2289.22	33.5	3.5	3.7
90_WT	0/8.7	1399.42	40	3.2	3.4
92_WT	0/3.2	1831.58	36	3	3.3
2_WT	0/5	663.654	0.385	0.038	0.044
4_WT	2.3/12.5	1434.61	0.43	0.042	0.044
5_WT	0/0	596.806	0.425	0.052	0.054
6_WT	0/3.4	1002.84	0.372	0.039	0.042
7_WT	0/1.9	831.035	0.383	0.041	0.045
8_WT	0/4.4	552.049	0.393	0.052	0.06
33_WT	0/2.4	1739.47	0.339	0.047	0.049
34_WT	0/3.6	2404.38	0.331	0.038	0.042
36_WT	0/5.9	533.227	0.394	0.053	0.064
40_WT	0/3.6	2643.9	0.4	0.043	0.048
41_WT	0/1.9	1843.2	0.359	0.045	0.047
43_WT	0/0	762.804	0.36	0.044	0.048
44_WT	0/4.2	472.246	0.371	0.05	0.057
45_WT	0/0	1242.39	0.342	0.043	0.046
46_WT	0.5/2.6	5798.36	0.362	0.041	0.04
47_WT	0/4.5	1437.93	0.369	0.046	0.05
48_WT	0/3.1	977.349	0.362	0.044	0.051

## Sheet: S3(ii)_gDMRs_HOMvsWT
Probe	Chromosome	Start	End	Feature	ID	Description	HOM_bulk	WT_bulk	CpGs_covered_HOM	CpGs_covered_WT	methylation difference	FDR	significant
Chr11:12025523-12026573	11	12025523	12026573	Grb10	ENSMUSG00000020176	growth factor receptor bound protein 10 [Source:MGI Symbol;Acc:MGI:103232]	40.5735	98.0077	226	194	-57.4342	0	yes
Chr11:12026580-12036038	11	12026580	12036038	Grb10	ENSMUSG00000020176	growth factor receptor bound protein 10 [Source:MGI Symbol;Acc:MGI:103232]	70.2056	95.9375	144	122	-25.7319	6.35e-12	yes
Chr13:47009488-47011369	13	47009488	47011369	2010001K21Rik	ENSMUSG00000051606	RIKEN cDNA 2010001K21 gene [Source:MGI Symbol;Acc:MGI:1917079]	66.2222	91.7563	88	147	-25.534	1.03e-05	yes
Chr15:97054001-97056405	15	97054001	97056405	Slc38a4	ENSMUSG00000022464	solute carrier family 38, member 4 [Source:MGI Symbol;Acc:MGI:1916604]	64.2857	99.4048	45	117	-35.119	2.44e-10	yes
Chr2:157561985-157566117	2	157561985	157566117	Blcap	ENSMUSG00000067787	bladder cancer associated protein [Source:MGI Symbol;Acc:MGI:1858907]	20.5729	45.8333	143	119	-25.2604	2.57e-08	yes
Chr6:4738754-4747364	6	4738754	4747364	Sgce	ENSMUSG00000004631	sarcoglycan, epsilon [Source:MGI Symbol;Acc:MGI:1329042]	15.2174	41.5441	58	123	-26.3267	0.000265	yes
Chr6:48025234-48028396	6	48025234	48028396	Zfp777	ENSMUSG00000071477	zinc finger protein 777 [Source:MGI Symbol;Acc:MGI:1919556]	79.5977	96.6374	171	115	-17.0397	5.85e-08	yes
Chr6:58903360-58912720	6	58903360	58912720	Nap1l5	ENSMUSG00000055430	nucleosome assembly protein 1-like 5 [Source:MGI Symbol;Acc:MGI:1923555]	98.0392	78.4463	51	113	19.5929	2.51e-05	yes
Chr7:6132508-6134753	7	6132508	6134753	Zfp787	ENSMUSG00000046792	zinc finger protein 787 [Source:MGI Symbol;Acc:MGI:1914359]	53.1618	97.1367	171	192	-43.975	0	yes
Chr10:13089097-13091051	10	13089097	13091051	Plagl1	ENSMUSG00000019817	pleiomorphic adenoma gene-like 1 [Source:MGI Symbol;Acc:MGI:1100874]	99.1228	90.4762	85	108	8.64662	NA	no
Chr10:13091062-13101160	10	13091062	13101160	Plagl1	ENSMUSG00000019817	pleiomorphic adenoma gene-like 1 [Source:MGI Symbol;Acc:MGI:1100874]	98	95	92	96	3	NA	no
Chr11:12009726-12025482	11	12009726	12025482	Grb10	ENSMUSG00000020176	growth factor receptor bound protein 10 [Source:MGI Symbol;Acc:MGI:103232]	87.2951	95.3125	81	80	-8.01742	NA	no
Chr11:22959132-22972220	11	22959132	22972220	Commd1b	ENSMUSG00000098650	COMM domain containing 1B [Source:MGI Symbol;Acc:MGI:5547784]	94.5767	100	129	110	-5.42328	NA	no
Chr11:22972221-22975627	11	22972221	22975627	Commd1b	ENSMUSG00000098650	COMM domain containing 1B [Source:MGI Symbol;Acc:MGI:5547784]	79.3478	95	148	79	-15.6522	NA	no
Chr13:47011370-47014547	13	47011370	47014547	Nhlrc1	ENSMUSG00000044231	NHL repeat containing 1 [Source:MGI Symbol;Acc:MGI:2145264]	7.16713	7.65504	443	157	-0.487906	NA	no
Chr15:72806241-72809482	15	72806241	72809482	Trappc9	ENSMUSG00000047921	trafficking protein particle complex 9 [Source:MGI Symbol;Acc:MGI:1923760]	97.6562	80.823	122	206	16.8332	NA	no
Chr15:72809502-72810457	15	72809502	72810457	Trappc9	ENSMUSG00000047921	trafficking protein particle complex 9 [Source:MGI Symbol;Acc:MGI:1923760]	96.6102	87.996	85	145	8.61414	NA	no
Chr15:72810460-72816339	15	72810460	72816339	Trappc9	ENSMUSG00000047921	trafficking protein particle complex 9 [Source:MGI Symbol;Acc:MGI:1923760]	93.7778	85.7317	106	147	8.04607	NA	no
Chr17:12731978-12741390	17	12731978	12741390	Igf2r	ENSMUSG00000023830	insulin-like growth factor 2 receptor [Source:MGI Symbol;Acc:MGI:96435]	94.9802	95.8744	136	205	-0.894249	NA	no
Chr17:12741391-12742529	17	12741391	12742529	Igf2r	ENSMUSG00000023830	insulin-like growth factor 2 receptor [Source:MGI Symbol;Acc:MGI:96435]	95.5696	91.1274	101	176	4.44217	NA	no
Chr17:12742553-12752755	17	12742553	12752755	Igf2r	ENSMUSG00000023830	insulin-like growth factor 2 receptor [Source:MGI Symbol;Acc:MGI:96435]	92.3077	94.5513	47	103	-2.24359	NA	no
Chr17:87121088-87125559	17	87121088	87125559	Socs5	ENSMUSG00000037104	suppressor of cytokine signaling 5 [Source:MGI Symbol;Acc:MGI:2385459]	97.5439	95.5882	173	89	1.95563	NA	no
Chr17:87125565-87132821	17	87125565	87132821	Socs5	ENSMUSG00000037104	suppressor of cytokine signaling 5 [Source:MGI Symbol;Acc:MGI:2385459]	93.4426	99.2064	79	82	-5.76373	NA	no
Chr18:12958403-12972320	18	12958403	12972320	Impact	ENSMUSG00000024423	impact, RWD domain protein [Source:MGI Symbol;Acc:MGI:1098233]	35.5033	43.3616	204	107	-7.85827	NA	no
Chr18:12972403-12973938	18	12972403	12973938	Impact	ENSMUSG00000024423	impact, RWD domain protein [Source:MGI Symbol;Acc:MGI:1098233]	80.4937	79.8942	222	115	0.599556	NA	no
Chr18:12973969-12981098	18	12973969	12981098	Impact	ENSMUSG00000024423	impact, RWD domain protein [Source:MGI Symbol;Acc:MGI:1098233]	95.082	87.5	86	112	7.58197	NA	no
Chr2:152681341-152686787	2	152681341	152686787	H13	ENSMUSG00000019188	histocompatibility 13 [Source:MGI Symbol;Acc:MGI:95886]	96.3768	97.3039	92	105	-0.927116	NA	no
Chr2:152686811-152688764	2	152686811	152688764	H13	ENSMUSG00000019188	histocompatibility 13 [Source:MGI Symbol;Acc:MGI:95886]	NA	92.7203	40	132	NA	NA	no
Chr2:157558280-157560421	2	157558280	157560421	Blcap	ENSMUSG00000067787	bladder cancer associated protein [Source:MGI Symbol;Acc:MGI:1858907]	85.1852	91.6667	71	106	-6.48148	NA	no
Chr2:157560427-157561961	2	157560427	157561961	Blcap	ENSMUSG00000067787	bladder cancer associated protein [Source:MGI Symbol;Acc:MGI:1858907]	97.8261	95.0984	91	221	2.72768	NA	no
Chr2:174289240-174295396	2	174289240	174295396	Gnasas1	ENSMUSG00000086537	GNAS antisense RNA 1 [Source:MGI Symbol;Acc:MGI:1861674]	90.566	98.5507	78	112	-7.98469	NA	no
Chr2:174295397-174297301	2	174295397	174297301	Gnasas1	ENSMUSG00000086537	GNAS antisense RNA 1 [Source:MGI Symbol;Acc:MGI:1861674]	96.6102	91.6667	91	149	4.9435	NA	no
Chr2:174297304-174298595	2	174297304	174298595	Gnas	ENSMUSG00000027523	GNAS (guanine nucleotide binding protein, alpha stimulating) complex locus [Source:MGI Symbol;Acc:MGI:95777]	97.9167	95.2899	54	171	2.62681	NA	no
Chr2:174298596-174299385	2	174298596	174299385	Gnas	ENSMUSG00000027523	GNAS (guanine nucleotide binding protein, alpha stimulating) complex locus [Source:MGI Symbol;Acc:MGI:95777]	96.4912	85.779	257	203	10.7122	NA	no
Chr2:174299386-174300083	2	174299386	174300083	Gnas	ENSMUSG00000027523	GNAS (guanine nucleotide binding protein, alpha stimulating) complex locus [Source:MGI Symbol;Acc:MGI:95777]	94.2073	94.9251	146	234	-0.717781	NA	no
Chr2:174300094-174300927	2	174300094	174300927	Gnas	ENSMUSG00000027523	GNAS (guanine nucleotide binding protein, alpha stimulating) complex locus [Source:MGI Symbol;Acc:MGI:95777]	NA	98.4694	9	155	NA	NA	no
Chr2:174300928-174315002	2	174300928	174315002	Gnas	ENSMUSG00000027523	GNAS (guanine nucleotide binding protein, alpha stimulating) complex locus [Source:MGI Symbol;Acc:MGI:95777]	90.9091	93.2018	69	103	-2.29266	NA	no
Chr2:174315077-174326989	2	174315077	174326989	Gnas	ENSMUSG00000027523	GNAS (guanine nucleotide binding protein, alpha stimulating) complex locus [Source:MGI Symbol;Acc:MGI:95777]	80.4878	96.256	41	98	-15.7682	NA	no
Chr2:174327011-174328326	2	174327011	174328326	Gnas	ENSMUSG00000027523	GNAS (guanine nucleotide binding protein, alpha stimulating) complex locus [Source:MGI Symbol;Acc:MGI:95777]	NA	87	42	224	NA	NA	no
Chr2:174328354-174329102	2	174328354	174329102	Gnas	ENSMUSG00000027523	GNAS (guanine nucleotide binding protein, alpha stimulating) complex locus [Source:MGI Symbol;Acc:MGI:95777]	80.3571	93.2106	85	230	-12.8535	NA	no
Chr2:174329103-174329898	2	174329103	174329898	Gnas	ENSMUSG00000027523	GNAS (guanine nucleotide binding protein, alpha stimulating) complex locus [Source:MGI Symbol;Acc:MGI:95777]	24.1135	38.6842	56	135	-14.5707	NA	no
Chr6:30730736-30735424	6	30730736	30735424	Mest	ENSMUSG00000051855	mesoderm specific transcript [Source:MGI Symbol;Acc:MGI:96968]	8.82353	28.5625	110	153	-19.739	NA	no
Chr6:30735429-30737612	6	30735429	30737612	Mest	ENSMUSG00000051855	mesoderm specific transcript [Source:MGI Symbol;Acc:MGI:96968]	81.25	95.671	65	141	-14.421	NA	no
Chr6:30737624-30738325	6	30737624	30738325	Mest	ENSMUSG00000051855	mesoderm specific transcript [Source:MGI Symbol;Acc:MGI:96968]	96.1538	78.7037	77	188	17.4501	NA	no
Chr6:30738326-30743423	6	30738326	30743423	Mest	ENSMUSG00000051855	mesoderm specific transcript [Source:MGI Symbol;Acc:MGI:96968]	97.3684	95.2381	43	114	2.13033	NA	no
Chr6:4747371-4748375	6	4747371	4748375	Peg10	ENSMUSG00000092035	paternally expressed 10 [Source:MGI Symbol;Acc:MGI:2157785]	82.1429	96.875	74	113	-14.7321	NA	no
Chr6:4748382-4754763	6	4748382	4754763	Peg10	ENSMUSG00000092035	paternally expressed 10 [Source:MGI Symbol;Acc:MGI:2157785]	98.5075	95.394	78	164	3.11347	NA	no
Chr6:48023934-48025232	6	48023934	48025232	Zfp777	ENSMUSG00000071477	zinc finger protein 777 [Source:MGI Symbol;Acc:MGI:1919556]	70	98.1735	130	121	-28.1735	NA	no
Chr7:128685426-128688420	7	128685426	128688420	Inpp5f	ENSMUSG00000042105	inositol polyphosphate-5-phosphatase F [Source:MGI Symbol;Acc:MGI:2141867]	99.1667	96.5124	130	126	2.65426	NA	no
Chr7:128688421-128692358	7	128688421	128692358	Inpp5f	ENSMUSG00000042105	inositol polyphosphate-5-phosphatase F [Source:MGI Symbol;Acc:MGI:2141867]	96.9136	96.5909	107	47	0.32267	NA	no
Chr7:143294436-143295998	7	143294436	143295998	Kcnq1	ENSMUSG00000009545	potassium voltage-gated channel, subfamily Q, member 1 [Source:MGI Symbol;Acc:MGI:108083]	95.6522	98.5119	142	159	-2.85973	NA	no
Chr7:143295999-143302398	7	143295999	143302398	Kcnq1	ENSMUSG00000009545	potassium voltage-gated channel, subfamily Q, member 1 [Source:MGI Symbol;Acc:MGI:108083]	85.1852	93.5111	119	166	-8.32592	NA	no
Chr7:59988058-60004712	7	59988058	60004712	Gm38393	ENSMUSG00000000948	predicted gene, 38393 [Source:MGI Symbol;Acc:MGI:5613898]	89.5333	96.0185	130	157	-6.48518	NA	no
Chr7:60004713-60021465	7	60004713	60021465	Gm38393	ENSMUSG00000000948	predicted gene, 38393 [Source:MGI Symbol;Acc:MGI:5613898]	85.1852	82.931	97	100	2.25415	NA	no
Chr7:6129651-6132507	7	6129651	6132507	Zfp787	ENSMUSG00000046792	zinc finger protein 787 [Source:MGI Symbol;Acc:MGI:1914359]	78.5024	96.4103	115	112	-17.9078	NA	no
Chr7:6715622-6727670	7	6715622	6727670	Peg3	ENSMUSG00000002265	paternally expressed 3 [Source:MGI Symbol;Acc:MGI:104748]	96.5861	97.4806	130	169	-0.894485	NA	no
Chr7:6727723-6729717	7	6727723	6729717	Peg3	ENSMUSG00000002265	paternally expressed 3 [Source:MGI Symbol;Acc:MGI:104748]	80.2632	91.1036	106	139	-10.8404	NA	no
Chr7:6729719-6730978	7	6729719	6730978	Peg3	ENSMUSG00000002265	paternally expressed 3 [Source:MGI Symbol;Acc:MGI:104748]	68.5527	92.4206	211	305	-23.8679	NA	no
Chr7:6731035-6741816	7	6731035	6741816	Usp29	ENSMUSG00000051527	ubiquitin specific peptidase 29 [Source:MGI Symbol;Acc:MGI:1888998]	85.7143	85.6481	78	94	0.0661392	NA	no
Chr8:122861568-122865028	8	122861568	122865028	Galnt2l	ENSMUSG00000092329	polypeptide N- acetylgalactosaminyltransferase 2-like [Source:MGI Symbol;Acc:MGI:5141853]	83.8739	85.7724	137	143	-1.89849	NA	no
Chr8:122865040-122866888	8	122865040	122866888	Galnt2l	ENSMUSG00000092329	polypeptide N- acetylgalactosaminyltransferase 2-like [Source:MGI Symbol;Acc:MGI:5141853]	80.3472	96.705	173	208	-16.3578	NA	no

## Sheet: S3(iii)_gDMRs_WT_SNvsNSN
Probe	Chromosome	Start	End	Feature	ID	Description	methyl_NSN	methyl_SN	NSN_CpGs	SN_CpGs	methyl_difference	signif
Chr2:174327295-174327968	2	174327295	174327968	Gnas	ENSMUSG00000027523	GNAS (guanine nucleotide binding protein, alpha stimulating) complex locus [Source:MGI Symbol;Acc:MGI:95777]	100	73.0952	40	108	-26.9048	yes
Chr2:152686347-152687384	2	152686347	152687384	H13	ENSMUSG00000019188	histocompatibility 13 [Source:MGI Symbol;Acc:MGI:95886]	96.7742	NA	34	30	NA	no
Chr2:152687418-152691407	2	152687418	152691407	H13	ENSMUSG00000019188	histocompatibility 13 [Source:MGI Symbol;Acc:MGI:95886]	97.3684	98.3193	56	123	0.950905	no
Chr2:157557641-157559907	2	157557641	157559907	Blcap	ENSMUSG00000067787	bladder cancer associated protein [Source:MGI Symbol;Acc:MGI:1858907]	96.9697	97.1	53	91	0.130302	no
Chr2:157559908-157560523	2	157559908	157560523	Blcap	ENSMUSG00000067787	bladder cancer associated protein [Source:MGI Symbol;Acc:MGI:1858907]	95.4545	NA	51	39	NA	no
Chr2:157560524-157562301	2	157560524	157562301	Blcap	ENSMUSG00000067787	bladder cancer associated protein [Source:MGI Symbol;Acc:MGI:1858907]	94.8718	94.7489	83	164	-0.12294	no
Chr2:174289105-174294624	2	174289105	174294624	Gnasas1	ENSMUSG00000086537	GNAS antisense RNA 1 [Source:MGI Symbol;Acc:MGI:1861674]	100	95.3869	61	149	-4.6131	no
Chr2:174294625-174296104	2	174294625	174296104	Gnasas1	ENSMUSG00000086537	GNAS antisense RNA 1 [Source:MGI Symbol;Acc:MGI:1861674]	NA	99.2424	29	146	NA	no
Chr2:174296106-174297476	2	174296106	174297476	Gnas	ENSMUSG00000027523	GNAS (guanine nucleotide binding protein, alpha stimulating) complex locus [Source:MGI Symbol;Acc:MGI:95777]	NA	98.4234	46	136	NA	no
Chr2:174297477-174298598	2	174297477	174298598	Gnas	ENSMUSG00000027523	GNAS (guanine nucleotide binding protein, alpha stimulating) complex locus [Source:MGI Symbol;Acc:MGI:95777]	96.875	85.75	52	269	-11.125	no
Chr2:174298614-174299224	2	174298614	174299224	Gnas	ENSMUSG00000027523	GNAS (guanine nucleotide binding protein, alpha stimulating) complex locus [Source:MGI Symbol;Acc:MGI:95777]	100	78.2389	61	279	-21.7611	no
Chr2:174299226-174299898	2	174299226	174299898	Gnas	ENSMUSG00000027523	GNAS (guanine nucleotide binding protein, alpha stimulating) complex locus [Source:MGI Symbol;Acc:MGI:95777]	95.4545	88.8441	90	105	-6.61046	no
Chr2:174299899-174300589	2	174299899	174300589	Gnas	ENSMUSG00000027523	GNAS (guanine nucleotide binding protein, alpha stimulating) complex locus [Source:MGI Symbol;Acc:MGI:95777]	NA	90.9091	21	93	NA	no
Chr2:174300606-174305818	2	174300606	174305818	Gnas	ENSMUSG00000027523	GNAS (guanine nucleotide binding protein, alpha stimulating) complex locus [Source:MGI Symbol;Acc:MGI:95777]	NA	97.619	13	53	NA	no
Chr2:174321981-174327294	2	174321981	174327294	Gnas	ENSMUSG00000027523	GNAS (guanine nucleotide binding protein, alpha stimulating) complex locus [Source:MGI Symbol;Acc:MGI:95777]	NA	96.8254	22	91	NA	no
Chr2:174327969-174328925	2	174327969	174328925	Gnas	ENSMUSG00000027523	GNAS (guanine nucleotide binding protein, alpha stimulating) complex locus [Source:MGI Symbol;Acc:MGI:95777]	97.3684	93.5897	62	144	-3.77868	no
Chr6:4740068-4746870	6	4740068	4746870	Sgce	ENSMUSG00000004631	sarcoglycan, epsilon [Source:MGI Symbol;Acc:MGI:1329042]	6.66667	6.76471	34	103	0.0980392	no
Chr6:4747775-4748959	6	4747775	4748959	Peg10	ENSMUSG00000092035	paternally expressed 10 [Source:MGI Symbol;Acc:MGI:2157785]	NA	100	3	46	NA	no
Chr6:4748960-4754773	6	4748960	4754773	Peg10	ENSMUSG00000092035	paternally expressed 10 [Source:MGI Symbol;Acc:MGI:2157785]	NA	96.2264	25	79	NA	no
Chr6:30735284-30737110	6	30735284	30737110	Mest	ENSMUSG00000051855	mesoderm specific transcript [Source:MGI Symbol;Acc:MGI:96968]	96.9697	97.1429	53	129	0.173164	no
Chr6:30737126-30738154	6	30737126	30738154	Mest	ENSMUSG00000051855	mesoderm specific transcript [Source:MGI Symbol;Acc:MGI:96968]	NA	91.859	12	226	NA	no
Chr6:30738180-30738922	6	30738180	30738922	Mest	ENSMUSG00000051855	mesoderm specific transcript [Source:MGI Symbol;Acc:MGI:96968]	NA	67.0512	12	250	NA	no
Chr6:30739015-30744819	6	30739015	30744819	Mest	ENSMUSG00000051855	mesoderm specific transcript [Source:MGI Symbol;Acc:MGI:96968]	NA	97.8261	28	69	NA	no
Chr6:48024477-48025303	6	48024477	48025303	Zfp777	ENSMUSG00000071477	zinc finger protein 777 [Source:MGI Symbol;Acc:MGI:1919556]	NA	97.2222	46	55	NA	no
Chr6:48025321-48028923	6	48025321	48028923	Zfp777	ENSMUSG00000071477	zinc finger protein 777 [Source:MGI Symbol;Acc:MGI:1919556]	NA	96.4158	18	59	NA	no
Chr6:58901203-58906851	6	58901203	58906851	Nap1l5	ENSMUSG00000055430	nucleosome assembly protein 1-like 5 [Source:MGI Symbol;Acc:MGI:1923555]	NA	94.5578	18	83	NA	no
Chr6:58906854-58912239	6	58906854	58912239	Nap1l5	ENSMUSG00000055430	nucleosome assembly protein 1-like 5 [Source:MGI Symbol;Acc:MGI:1923555]	97.2222	99.1803	37	130	1.95811	no
Chr7:6128565-6132216	7	6128565	6132216	Zfp787	ENSMUSG00000046792	zinc finger protein 787 [Source:MGI Symbol;Acc:MGI:1914359]	NA	93.2203	23	95	NA	no
Chr7:6132217-6132827	7	6132217	6132827	Zfp787	ENSMUSG00000046792	zinc finger protein 787 [Source:MGI Symbol;Acc:MGI:1914359]	96.2963	91.4894	114	74	-4.80693	no
Chr7:6132862-6137971	7	6132862	6137971	Zfp787	ENSMUSG00000046792	zinc finger protein 787 [Source:MGI Symbol;Acc:MGI:1914359]	96.5812	97.4265	61	129	0.845268	no
Chr7:6723911-6728858	7	6723911	6728858	Peg3	ENSMUSG00000002265	paternally expressed 3 [Source:MGI Symbol;Acc:MGI:104748]	NA	100	35	166	NA	no
Chr7:6728865-6730141	7	6728865	6730141	Peg3	ENSMUSG00000002265	paternally expressed 3 [Source:MGI Symbol;Acc:MGI:104748]	NA	97.1795	16	133	NA	no
Chr7:6730155-6731244	7	6730155	6731244	Peg3	ENSMUSG00000002265	paternally expressed 3 [Source:MGI Symbol;Acc:MGI:104748]	NA	98.6111	38	234	NA	no
Chr7:6731249-6742118	7	6731249	6742118	Usp29	ENSMUSG00000051527	ubiquitin specific peptidase 29 [Source:MGI Symbol;Acc:MGI:1888998]	NA	96.5278	20	78	NA	no
Chr7:59996231-60004713	7	59996231	60004713	Gm38393	ENSMUSG00000000948	predicted gene, 38393 [Source:MGI Symbol;Acc:MGI:5613898]	96.0938	89.1813	45	117	-6.91246	no
Chr7:60004714-60017171	7	60004714	60017171	Gm38393	ENSMUSG00000000948	predicted gene, 38393 [Source:MGI Symbol;Acc:MGI:5613898]	NA	82.0513	12	96	NA	no
Chr7:128687533-128688484	7	128687533	128688484	Inpp5f	ENSMUSG00000042105	inositol polyphosphate-5-phosphatase F [Source:MGI Symbol;Acc:MGI:2141867]	NA	NA	0	23	NA	no
Chr7:128688502-128692358	7	128688502	128692358	Inpp5f	ENSMUSG00000042105	inositol polyphosphate-5-phosphatase F [Source:MGI Symbol;Acc:MGI:2141867]	NA	88.7255	35	53	NA	no
Chr7:143291721-143295659	7	143291721	143295659	Kcnq1	ENSMUSG00000009545	potassium voltage-gated channel, subfamily Q, member 1 [Source:MGI Symbol;Acc:MGI:108083]	NA	96.7391	31	79	NA	no
Chr7:143295660-143296457	7	143295660	143296457	Kcnq1	ENSMUSG00000009545	potassium voltage-gated channel, subfamily Q, member 1 [Source:MGI Symbol;Acc:MGI:108083]	100	95.7447	80	70	-4.25532	no
Chr7:143296493-143302731	7	143296493	143302731	Kcnq1	ENSMUSG00000009545	potassium voltage-gated channel, subfamily Q, member 1 [Source:MGI Symbol;Acc:MGI:108083]	96.875	94.5527	46	144	-2.32233	no
Chr8:122862016-122864945	8	122862016	122864945	Galnt2l	ENSMUSG00000092329	polypeptide N- acetylgalactosaminyltransferase 2-like [Source:MGI Symbol;Acc:MGI:5141853]	NA	91.3793	16	121	NA	no
Chr8:122864973-122866501	8	122864973	122866501	Galnt2l	ENSMUSG00000092329	polypeptide N- acetylgalactosaminyltransferase 2-like [Source:MGI Symbol;Acc:MGI:5141853]	93.75	100	49	145	6.25	no
Chr10:13086754-13090735	10	13086754	13090735	Plagl1	ENSMUSG00000019817	pleiomorphic adenoma gene-like 1 [Source:MGI Symbol;Acc:MGI:1100874]	93.4959	95.9184	60	85	2.42243	no
Chr10:13090741-13091361	10	13090741	13091361	Plagl1	ENSMUSG00000019817	pleiomorphic adenoma gene-like 1 [Source:MGI Symbol;Acc:MGI:1100874]	97.9592	95.6522	69	72	-2.30701	no
Chr10:13091384-13099828	10	13091384	13099828	Plagl1	ENSMUSG00000019817	pleiomorphic adenoma gene-like 1 [Source:MGI Symbol;Acc:MGI:1100874]	100	97.9167	33	76	-2.08334	no
Chr11:12024113-12026075	11	12024113	12026075	Grb10	ENSMUSG00000020176	growth factor receptor bound protein 10 [Source:MGI Symbol;Acc:MGI:103232]	NA	98.5294	14	91	NA	no
Chr11:12026081-12026881	11	12026081	12026881	Grb10	ENSMUSG00000020176	growth factor receptor bound protein 10 [Source:MGI Symbol;Acc:MGI:103232]	NA	93.9891	10	95	NA	no
Chr11:12026932-12035601	11	12026932	12035601	Grb10	ENSMUSG00000020176	growth factor receptor bound protein 10 [Source:MGI Symbol;Acc:MGI:103232]	93.5484	97.2678	39	104	3.71938	no
Chr11:22965824-22972202	11	22965824	22972202	Commd1b	ENSMUSG00000098650	COMM domain containing 1B [Source:MGI Symbol;Acc:MGI:5547784]	100	89.4345	96	161	-10.5655	no
Chr11:22972203-22973384	11	22972203	22973384	Commd1b	ENSMUSG00000098650	COMM domain containing 1B [Source:MGI Symbol;Acc:MGI:5547784]	NA	95.2546	24	118	NA	no
Chr13:47009930-47011096	13	47009930	47011096	2010001K21Rik	ENSMUSG00000051606	RIKEN cDNA 2010001K21 gene [Source:MGI Symbol;Acc:MGI:1917079]	91.2162	97.2549	50	80	6.03869	no
Chr15:72807432-72809754	15	72807432	72809754	Trappc9	ENSMUSG00000047921	trafficking protein particle complex 9 [Source:MGI Symbol;Acc:MGI:1923760]	NA	100	6	58	NA	no
Chr15:72809755-72810714	15	72809755	72810714	Trappc9	ENSMUSG00000047921	trafficking protein particle complex 9 [Source:MGI Symbol;Acc:MGI:1923760]	NA	97.9215	0	133	NA	no
Chr15:72810718-72816041	15	72810718	72816041	Trappc9	ENSMUSG00000047921	trafficking protein particle complex 9 [Source:MGI Symbol;Acc:MGI:1923760]	NA	97.3684	22	84	NA	no
Chr15:97054599-97055699	15	97054599	97055699	Slc38a4	ENSMUSG00000022464	solute carrier family 38, member 4 [Source:MGI Symbol;Acc:MGI:1916604]	86.9231	96.9697	104	93	10.0466	no
Chr15:97055700-97058922	15	97055700	97058922	Slc38a4	ENSMUSG00000022464	solute carrier family 38, member 4 [Source:MGI Symbol;Acc:MGI:1916604]	NA	100	31	40	NA	no
Chr17:12734709-12741786	17	12734709	12741786	Igf2r	ENSMUSG00000023830	insulin-like growth factor 2 receptor [Source:MGI Symbol;Acc:MGI:96435]	100	100	47	92	0	no
Chr17:12741813-12742917	17	12741813	12742917	Igf2r	ENSMUSG00000023830	insulin-like growth factor 2 receptor [Source:MGI Symbol;Acc:MGI:96435]	100	98.9919	72	135	-1.00806	no
Chr17:12742949-12751023	17	12742949	12751023	Igf2r	ENSMUSG00000023830	insulin-like growth factor 2 receptor [Source:MGI Symbol;Acc:MGI:96435]	NA	96.5909	43	83	NA	no
Chr17:87121587-87125512	17	87121587	87125512	Socs5	ENSMUSG00000037104	suppressor of cytokine signaling 5 [Source:MGI Symbol;Acc:MGI:2385459]	100	97.3563	51	121	-2.64368	no
Chr17:87125521-87129543	17	87125521	87129543	Socs5	ENSMUSG00000037104	suppressor of cytokine signaling 5 [Source:MGI Symbol;Acc:MGI:2385459]	96.7742	98.4848	38	125	1.71066	no
Chr18:12970576-12973505	18	12970576	12973505	Impact	ENSMUSG00000024423	impact, RWD domain protein [Source:MGI Symbol;Acc:MGI:1098233]	96.0784	99.4706	79	237	3.39216	no
Chr18:12973506-12974249	18	12973506	12974249	Impact	ENSMUSG00000024423	impact, RWD domain protein [Source:MGI Symbol;Acc:MGI:1098233]	96.2162	NA	95	11	NA	no
Chr18:12974250-12981591	18	12974250	12981591	Impact	ENSMUSG00000024423	impact, RWD domain protein [Source:MGI Symbol;Acc:MGI:1098233]	NA	97.6415	25	133	NA	no
